# Supplementary material for: Population Genomics of the Wolbachia Endosymbiont in Drosophila melanogaster
Source: PLoS Genet. 2012 Dec 20;8(12):e1003129. doi: 10.1371/journal.pgen.1003129 (PMC3527207; doi:10.1371/journal.pgen.1003129)
Supplement: Dataset S1 — Summary of metadata, infection status, input sequence data, assembly properties and phylogenetic classification for each strain in the DGRP and DPGP datasets. (TXT) [file pgen.1003129.s001.txt]

project	sra_id	strain_name	latitude	longitude	PCR_infection_status	num_reads	num_bp	wmel_num_reads_mapped	wmel_num_reads_bam	wmel_depth_of_coverage	wmel_consensus_length	wmel_reference_consensus_difference	wmel_num_n_called	wmel_percent_n_called	wmel_breadth_of_coverage	WGS_infection_status	mtdna_num_reads_mapped	mtdna_num_reads_bam	mtdna_depth_of_coverage	mtdna_consensus_length	mtdna_reference_consensus_difference	mtdna_num_n_called	mtdna_percent_n_called	mtdna_breadth_of_coverage	nuc_num_reads_mapped	nuc_num_reads_bam	nuc_depth_of_coverage	nuc_consensus_length	nuc_reference_consensus_difference	nuc_num_n_called	nuc_percent_n_called	nuc_breadth_of_coverage	clade	COI_2160	COI_2187	haplotype
DGRP	SRS073934	BCM-DGRP256	35.764254	-78.662935	1	34716946	2603770950	371288	34716946	21.9650034469649	1267765	17	4070	0.00322374035914692	0.996776259640853	1	12403	34716946	54.0158527379362	17075	146	1478	0.0943034666976366	0.905696533302363	300603	34716946	18.7889033333333	1199998	2	69475	0.0578975	0.9421025	C	C	T	2
DGRP	SRS074118	BCM-DGRP801	35.764254	-78.662935	1	32918881	3127293695	3160919	32918881	236.848299628801	1267782	0	537	0.000423574400015145	0.999576425599985	1	597624	32918881	3296.74078160386	17172	49	81	0.00754892282678126	0.992451077173219	190947	32918881	15.1170166666667	1199989	11	100730	0.0839508333333333	0.916049166666667	A	C	T	2
DGRP	SRS074114	BCM-DGRP776	35.764254	-78.662935	1	39761984	2982148800	1173720	39761984	69.4350921530673	1267776	6	557	0.000444082657743997	0.999555917342256	1	28743	39761984	125.175541490041	17083	138	652	0.0458742233319784	0.954125776668022	338666	39761984	21.1672783333333	1199998	2	45729	0.0381091666666667	0.961890833333333	A	C	T	2
DGRP	SRS085332	BCM-DGRP441	35.764254	-78.662935	1	42251791	4013920145	2005536	42251791	150.283016322996	1267781	1	438	0.000346274043960239	0.99965372595604	1	145874	42251791	804.844956738865	17164	57	425	0.0279890830962197	0.97201091690378	322743	42251791	25.5525158333333	1199994	6	42292	0.0352483333333333	0.964751666666667	A	C	T	2
DGRP	SRS074211	BCM-DGRP88	35.764254	-78.662935	0	32009635	2400722625	18	32009635	0.00106564062275691	1252747	15035	1251789	0.999244349580606	0.00075565041939385	0	11130	32009635	48.4726787062308	16879	342	1155	0.0869287497822426	0.913071250217757	301834	32009635	18.8654558333333	1199991	9	46442	0.0387091666666667	0.961290833333333	A	C	T	2
DGRP	SRS084993	BCM-DGRP73	35.764254	-78.662935	1	33133904	2485042800	436959	33133904	25.8502747317757	1267741	41	18685	0.0147706782396343	0.985229321760366	1	3174	33133904	13.8239358922246	17146	75	1890	0.114104871958655	0.885895128041345	295409	33133904	18.4637408333333	1200000	0	88533	0.0737775	0.9262225	A	C	T	20
DGRP	SRS073957	BCM-DGRP336	35.764254	-78.662935	1	32559372	2441952900	353494	32559372	20.9113877622493	1267777	5	716	0.000568709762403946	0.999431290237596	1	79272	32559372	345.234248882179	17164	57	688	0.0432611346611695	0.95673886533883	165694	32559372	10.3562583333333	1200001	-1	84343	0.070285	0.929715	A	C	T	2
DGRP	SRS073938	BCM-DGRP287	35.764254	-78.662935	1	35285698	2646427350	203600	35285698	12.0444303515904	1267726	56	29016	0.0229313872574307	0.977068612742569	1	4268	35285698	18.588409500029	16883	338	1433	0.102839556355612	0.897160443644388	157283	35285698	9.830425	1200001	-1	107575	0.089645	0.910355	A	C	T	2
DGRP	SRS074036	BCM-DGRP554	35.764254	-78.662935	1	41232681	3092451075	1817578	41232681	107.524572047876	1267771	11	446	0.000360472068541752	0.999639527931458	1	36036	41232681	156.928749782243	17166	55	743	0.0463387724290111	0.953661227570989	361616	41232681	22.6020158333333	1200001	-1	46109	0.0384233333333333	0.961576666666667	A	C	T	2
DGRP	SRS073991	BCM-DGRP409	35.764254	-78.662935	1	33298018	3163311710	965218	33298018	72.3234909471818	1267782	0	544	0.000429095854019066	0.999570904145981	1	50110	33298018	276.449218976831	14943	2278	28	0.133906277219674	0.866093722780326	124264	33298018	9.8376475	1199994	6	104765	0.0873091666666667	0.912690833333333	A	C	T	2
DGRP	SRS004134	BCM-DGRP852	35.764254	-78.662935	1	80269621	6020221575	1857550	80269621	109.889973197285	1267782	0	435	0.00034311892738657	0.999656881072613	1	147945	80269621	644.327913593868	17147	74	497	0.0331571918007084	0.966842808199292	462239	80269621	28.8917575	1200001	-1	35916	0.0299291666666667	0.970070833333333	A	C	T	21
DGRP	SRS003489	BCM-DGRP820	35.764254	-78.662935	1	37666476	2824985700	1291771	37666476	76.4183014114414	1267776	6	439	0.000351006718820744	0.999648993281179	1	28874	37666476	125.750246791708	16495	726	1203	0.112014401022008	0.887985598977992	282823	37666476	17.6770775	1200001	-1	38191	0.031825	0.968175	A	C	T	2
DGRP	SRS003474	BCM-DGRP427	35.764254	-78.662935	0	64024618	2881107810	254	64024618	0.00901416805097406	1265237	2545	1259699	0.995631741103754	0.00436825889624559	0	174052	64024618	454.797166250508	17162	59	181	0.0139364729109808	0.986063527089019	586093	64024618	21.9794391666667	1200001	-1	29937	0.0249466666666667	0.975053333333333	A	C	T	2
DGRP	SRS074043	BCM-DGRP595	35.764254	-78.662935	1	35536103	2665207725	3302866	35536103	195.390657857581	1267782	0	448	0.000353373056250996	0.999646626943749	1	27636	35536103	120.356773706521	17169	52	1001	0.0611462748969282	0.938853725103072	282597	35536103	17.6627733333333	1200000	0	77403	0.0645025	0.9354975	A	C	T	2
DGRP	SRS073922	BCM-DGRP227	35.764254	-78.662935	1	30984316	2323823700	1604036	30984316	94.8932166571224	1267782	0	440	0.000347062823103657	0.999652937176896	1	157630	30984316	686.553510249114	17167	54	213	0.0155043261134661	0.984495673886534	265413	30984316	16.5893108333333	1199997	3	43532	0.0362791666666667	0.963720833333333	A	C	T	2
DGRP	SRS084989	BCM-DGRP373	35.764254	-78.662935	0	40182858	3817371510	563	40182858	0.0421823310316758	1266630	1152	1219921	0.963156914990117	0.0368430850098834	0	122112	40182858	673.657685384124	17063	158	492	0.0377446141339063	0.962255385866094	372536	40182858	29.49458	1199996	4	36403	0.0303391666666667	0.969660833333333	A	C	T	2
DGRP	SRS074207	BCM-DGRP857	35.764254	-78.662935	0	42239139	4646305290	290	42239139	0.0251596883375849	1261216	6566	1234655	0.97904923717169	0.0209507628283095	0	450324	42239139	2876.83078799141	17094	127	300	0.02479530805412	0.97520469194588	271424	42239139	24.8821075	1199995	5	69424	0.0578575	0.9421425	A	C	T	2
DGRP	SRS073941	BCM-DGRP317	35.764254	-78.662935	1	27244183	2043313725	607201	27244183	35.9211843992106	1267780	2	722	0.000571076099834199	0.999428923900166	1	16577	27244183	72.1962139248592	17150	71	1134	0.0699727077405493	0.930027292259451	200052	27244183	12.5039966666667	1199997	3	69319	0.0577683333333333	0.942231666666667	A	C	T	13
DGRP	SRS074020	BCM-DGRP49	35.764254	-78.662935	1	37870459	2840284425	614014	37870459	36.3246299442649	1267781	1	4356	0.00343671072786962	0.99656328927213	1	9467	37870459	41.2307066953139	17135	86	1134	0.0708437372974856	0.929156262702514	326839	37870459	20.4292225	1200001	-1	71441	0.0595333333333333	0.940466666666667	A	C	T	2
DGRP	SRS003485	BCM-DGRP765	35.764254	-78.662935	0	39893442	2992008150	28	39893442	0.00165643620117654	1169594	98188	1168195	0.998896497978359	0.00110350202164089	0	24148	39893442	105.172231577725	17163	58	2210	0.131699669008768	0.868300330991232	290626	39893442	18.1647225	1199996	4	48780	0.0406533333333333	0.959346666666667	A	C	T	2
DGRP	SRS003478	BCM-DGRP555	35.764254	-78.662935	1	50103810	3757785750	1516527	50103810	89.7150164618207	1267780	2	436	0.000345485264816822	0.999654514735183	1	202258	50103810	880.865338830498	17169	52	203	0.0148075024679171	0.985192497532083	413403	50103810	25.8391775	1199996	4	35789	0.0298275	0.9701725	A	C	T	2
DGRP	SRS003442	BCM-DGRP208	35.764254	-78.662935	0	67123824	4938658718	26	67123824	0.00150420182649698	1168292	99490	1167110	0.999067663052481	0.000932336947519374	0	199355	67123824	854.391963300621	17222	-1	137	0.00789733464955577	0.992102665350444	526098	67123824	32.23341	1199988	12	35751	0.0298025	0.9701975	A	C	T	2
DGRP	SRS073935	BCM-DGRP26	35.764254	-78.662935	0	36788684	2621134743	67	36788684	0.00354713980794805	1169261	98521	1166306	0.997669157631202	0.00233084236879844	0	22356	36788684	94.9756111724058	17165	56	456	0.0297311422100923	0.970268857789908	333036	36788684	19.7708641666667	1199999	1	59125	0.0492716666666667	0.950728333333333	A	C	T	2
DGRP	SRS085333	BCM-DGRP563	35.764254	-78.662935	0	33949616	2546221200	4961	33949616	0.293461336412727	1266336	1446	1041179	0.822400854405568	0.177599145594432	0	24835	33949616	108.161488879856	17094	127	1104	0.0714824923059056	0.928517507694094	310962	33949616	19.4362233333333	1200000	0	71772	0.05981	0.94019	A	C	T	2
DGRP	SRS074115	BCM-DGRP787	35.764254	-78.662935	1	39691734	2976880050	1254762	39691734	74.2297847737229	1267773	9	475	0.000381769105414022	0.999618230894586	1	51538	39691734	224.460716566982	16960	261	538	0.0463968410661402	0.95360315893386	337075	39691734	21.0683825	1199998	2	39467	0.0328908333333333	0.967109166666667	A	C	T	2
DGRP	SRS003492	BCM-DGRP307	35.764254	-78.662935	0	39845467	2093774481	1419	39845467	0.0580967390292653	1267666	116	1234372	0.973738387199061	0.026261612800939	0	146035	39845467	445.987921723477	17095	126	343	0.0272341908135416	0.972765809186458	391976	39845467	17.164665	1199999	1	55574	0.0463125	0.9536875	A	C	T	2
DGRP	SRS073956	BCM-DGRP332	35.764254	-78.662935	0	65580950	4918571250	597	65580950	0.0353144310299405	1265926	1856	1230694	0.972209733219118	0.0277902667808819	0	33420	65580950	145.54752917949	17054	167	592	0.0440740955809767	0.955925904419023	492605	65580950	30.7888541666667	1199996	4	45860	0.03822	0.96178	A	C	T	2
DGRP	SRS073939	BCM-DGRP309	35.764254	-78.662935	0	34062874	2554715550	1590	34062874	0.0940279953493582	1263882	3900	1184789	0.937613091209687	0.0623869087903125	0	17982	34062874	78.3164160037164	16887	334	796	0.0656175599558678	0.934382440044132	268793	34062874	16.8000408333333	1199999	1	58269	0.0485583333333333	0.951441666666667	A	C	T	2
DGRP	SRS084992	BCM-DGRP69	35.764254	-78.662935	1	33792707	2534453025	806674	33792707	47.7219080251968	1267782	0	1771	0.00139692786299222	0.998603072137008	1	10100	33792707	43.9873410371059	17167	54	1131	0.0688113349979676	0.931188665002032	309024	33792707	19.3156816666667	1199997	3	63436	0.0528658333333333	0.947134166666667	C	C	T	2
DGRP	SRS074244	BCM-DGRP855	35.764254	-78.662935	1	42250097	4647510670	2379612	42250097	206.47007293052	1267782	0	436	0.000343907706529987	0.99965609229347	1	354871	42250097	2267.02055629754	17088	133	255	0.0225306312060856	0.977469368793914	250554	42250097	22.9681408333333	1199996	4	87107	0.0725925	0.9274075	A	C	T	21
DGRP	SRS003475	BCM-DGRP437	35.764254	-78.662935	0	43155554	1941999930	7528	43155554	0.267206822624079	1267727	55	989531	0.780564797417853	0.219435202582147	0	109548	43155554	286.265722083503	17221	0	247	0.0143429533708844	0.985657046629116	407959	43155554	15.2992133333333	1199999	1	34792	0.0289941666666667	0.971005833333333	A	C	T	2
DGRP	SRS003488	BCM-DGRP799	35.764254	-78.662935	0	41386962	3104022150	240	41386962	0.0141980245815132	1251626	16156	1238135	0.989358580576156	0.0106414194238441	0	72664	41386962	316.471168921665	16948	273	996	0.0736891005168109	0.926310899483189	334234	41386962	20.89032	1200000	0	40860	0.03405	0.96595	A	C	T	2
DGRP	SRS073990	BCM-DGRP405	35.764254	-78.662935	na	50080246	4757623370	1280007	50080246	95.9153442784327	1267782	0	1304	0.00102856800301629	0.998971431996984	1	581338	50080246	3207.92451077173	17218	3	75	0.00452935369606875	0.995470646303931	317099	50080246	25.1051966666667	1200001	-1	59845	0.04987	0.95013	A	C	T	2
DGRP	SRS084988	BCM-DGRP359	35.764254	-78.662935	0	40749370	3871190150	820	40749370	0.0614458952722156	1266389	1393	1207410	0.953478594900385	0.0465214050996149	0	461272	40749370	2545.12072469659	17170	51	147	0.0114975901515591	0.988502409848441	354674	40749370	28.080915	1199998	2	43820	0.0365183333333333	0.963481666666667	A	C	T	22
DGRP	SRS074042	BCM-DGRP59	35.764254	-78.662935	0	36483761	2736282075	487	36483761	0.0288077918758903	1265567	2215	1241798	0.981251508540112	0.0187484914598882	0	8144	36483761	35.4698333430114	16955	266	1121	0.0805411996980431	0.919458800301957	335720	36483761	20.9838833333333	1200001	-1	76674	0.0638941666666667	0.936105833333333	A	C	T	2
DGRP	SRS073923	BCM-DGRP228	35.764254	-78.662935	0	28874689	2165601675	100	28874689	0.00591584357563051	1251200	16582	1246170	0.99603244090861	0.00396755909138957	0	27321	28874689	118.985134428895	17082	139	1097	0.071772835491551	0.928227164508449	262317	28874689	16.3955308333333	1199993	7	72809	0.06068	0.93932	A	C	T	12
DGRP	SRS073940	BCM-DGRP310	35.764254	-78.662935	1	33591188	2519339100	839034	33591188	49.6362040161479	1267755	27	1063	0.000859769266324968	0.999140230733675	1	22354	33591188	97.3579350792637	17155	66	933	0.0580105684919575	0.941989431508042	257248	33591188	16.0788858333333	1200001	-1	72793	0.06066	0.93934	A	C	T	2
DGRP	SRS074021	BCM-DGRP491	35.764254	-78.662935	0	40836867	3062765025	342	40836867	0.0202306074703695	1254956	12826	1243290	0.990798102512893	0.00920189748710742	0	61014	40836867	265.729109807793	17167	54	427	0.0279310144590906	0.972068985540909	318562	40836867	19.9109491666667	1199999	1	46833	0.0390283333333333	0.960971666666667	A	C	T	2
DGRP	SRS074206	BCM-DGRP853	35.764254	-78.662935	1	41934486	4612793460	1340592	41934486	116.302084270009	1267782	0	445	0.000351006718820744	0.999648993281179	1	43168	41934486	275.732129376924	17077	144	1544	0.0980198594738981	0.901980140526102	73606	41934486	6.74661	1199945	55	196909	0.164136666666667	0.835863333333333	A	C	T	2
DGRP	SRS073961	BCM-DGRP350	35.764254	-78.662935	0	27876963	2090772225	915	27876963	0.0541307574961626	1262735	5047	1204230	0.953852476214365	0.046147523785635	0	46132	27876963	200.906335288311	17063	158	390	0.0318216131467394	0.968178386853261	244204	27876963	15.2635916666667	1199983	17	46226	0.0385358333333333	0.961464166666667	A	C	T	23
DGRP	SRS003479	BCM-DGRP639	35.764254	-78.662935	1	42120373	3159027975	685339	42120373	40.5433978396917	1267780	2	463	0.000366782301689092	0.999633217698311	1	44467	42120373	193.660763021892	16966	255	1126	0.0801927878752686	0.919807212124731	321089	42120373	20.0691783333333	1200001	-1	39533	0.0329433333333333	0.967056666666667	A	C	T	2
DGRP	SRS003484	BCM-DGRP732	35.764254	-78.662935	0	42170343	3162775725	415	42170343	0.0245491732805798	1259893	7889	1239529	0.983937301523448	0.016062698476552	0	59237	42170343	257.998432146798	16413	808	1137	0.112943499216073	0.887056500783927	322380	42170343	20.1501783333333	1199998	2	40058	0.0333833333333333	0.966616666666667	A	C	T	2
DGRP	SRS073985	BCM-DGRP40	35.764254	-78.662935	na	69063428	6561025660	2611670	69063428	195.702102569685	1267782	0	435	0.00034311892738657	0.999656881072613	1	277293	69063428	1529.92381394809	17222	-1	154	0.00888450148075025	0.99111549851925	644569	69063428	51.0320658333333	1200000	0	33416	0.0278466666666667	0.972153333333333	A	C	T	2
DGRP	SRS073978	BCM-DGRP392	35.764254	-78.662935	0	51148121	4859071495	483	51148121	0.036192342216564	1262700	5082	1225251	0.970461009858162	0.0295389901418383	0	509491	51148121	2810.99930317635	17170	51	108	0.00923291330352477	0.990767086696475	378812	51148121	29.9901708333333	1200001	-1	42623	0.0355183333333333	0.964481666666667	A	C	T	2
DGRP	SRS073936	BCM-DGRP272	35.764254	-78.662935	1	39975899	3797710405	3874600	39975899	290.338029724353	1267782	0	434	0.000342330148243152	0.999657669851757	1	247892	39975899	1367.60867545439	17162	59	302	0.0209627780036003	0.9790372219964	312300	39975899	24.7254308333333	1199975	25	52372	0.0436641666666667	0.956335833333333	A	C	T	2
DGRP	SRS074213	BCM-DGRP884	35.764254	-78.662935	1	42657461	3199309575	1980607	42657461	117.16606482818	1267778	4	451	0.000358894510254918	0.999641105489745	1	56969	42657461	248.104058997735	16890	331	415	0.0433192032982986	0.956680796701701	266701	42657461	16.66854	1199976	24	57738	0.048135	0.951865	A	C	T	2
DGRP	SRS084991	BCM-DGRP393	35.764254	-78.662935	1	33359626	3169164470	1125090	33359626	84.3075457767976	1267780	2	445	0.000352584277107578	0.999647415722892	1	309463	33359626	1707.31298995413	17221	0	270	0.0156785320248534	0.984321467975147	280246	33359626	22.1881508333333	1200001	-1	42225	0.0351866666666667	0.964813333333333	A	C	T	2
DGRP	SRS074034	BCM-DGRP531	35.764254	-78.662935	1	41555972	3947817340	3962531	41555972	296.92492321235	1267782	0	677	0.000534003480093581	0.999465996519906	1	458456	41555972	2529.64700075489	17220	1	83	0.00487776551884327	0.995122234481157	305422	41555972	24.1806983333333	1199975	25	71027	0.05921	0.94079	A	C	T	2
DGRP	SRS073955	BCM-DGRP321	35.764254	-78.662935	na	67314152	6394844440	2046503	67314152	153.352383138426	1267782	0	433	0.000341541369099735	0.9996584586309	1	320672	67314152	1769.27263225132	17207	14	171	0.010742697868881	0.989257302131119	672727	67314152	53.2633083333333	1199999	1	29501	0.024585	0.975415	A	C	T	2
DGRP	SRS074116	BCM-DGRP790	35.764254	-78.662935	1	35594761	3381502295	957262	35594761	71.7306027376947	1267779	3	449	0.000356528172824665	0.999643471827175	1	172781	35594761	953.296208117995	17051	170	200	0.021485395737762	0.978514604262238	310313	35594761	24.5679275	1199995	5	52987	0.04416	0.95584	A	C	T	2
DGRP	SRS073974	BCM-DGRP381	35.764254	-78.662935	0	54222118	4066658850	108	54222118	0.00638753350339412	1185737	82045	1182338	0.997318939691524	0.0026810603084757	0	44156	54222118	192.304686139016	17155	66	428	0.0286859067417688	0.971314093258231	493991	54222118	30.8763025	1200000	0	38336	0.0319466666666667	0.968053333333333	A	C	T	2
DGRP	SRS085330	BCM-DGRP356	35.764254	-78.662935	1	42902980	3217723500	719607	42902980	42.5687105511831	1267778	4	836	0.000662574480470617	0.999337425519529	1	23279	42902980	101.382672318681	16890	331	546	0.0509261947622089	0.949073805237791	232586	42902980	14.5363675	1199998	2	88948	0.074125	0.925875	A	C	T	2
DGRP	SRS073920	BCM-DGRP21	35.764254	-78.662935	1	37021767	3517067865	5287314	37021767	396.199746486383	1267782	0	434	0.000342330148243152	0.999657669851757	1	345181	37021767	1904.76064107775	17166	55	100	0.00900063875500842	0.990999361244992	293187	37021767	23.2120583333333	1199997	3	50617	0.0421833333333333	0.957816666666667	A	C	T	21
DGRP	SRS073101	BCM-DGRP129	35.764254	-78.662935	0	26890068	2016755100	61	26890068	0.00360866458113461	1245181	22601	1241806	0.997337870390966	0.00266212960903378	0	76329	26890068	332.42982405203	17163	58	689	0.0433772719354277	0.956622728064572	237142	26890068	14.8217666666667	1200001	-1	52082	0.0434008333333333	0.956599166666667	A	C	T	12
DGRP	SRS074209	BCM-DGRP879	35.764254	-78.662935	1	43483942	3261295650	1286312	43483942	76.0928385164011	1267772	10	489	0.000393600792565283	0.999606399207435	1	30168	43483942	131.379188200453	16898	323	339	0.0384414377794553	0.961558562220545	206251	43483942	12.8906066666667	1199976	24	70632	0.05888	0.94112	A	C	T	2
DGRP	SRS003476	BCM-DGRP486	35.764254	-78.662935	1	37346459	1680590655	1428077	37346459	50.6898441530168	1267782	0	6	4.73267486050441e-06	0.99999526732514	1	137891	37346459	360.322687416526	17210	11	362	0.0216596016491493	0.978340398350851	341587	37346459	12.8100033333333	1199996	4	39303	0.0327558333333333	0.967244166666667	C	C	T	2
DGRP	SRS004136	BCM-DGRP730	35.764254	-78.662935	1	38019145	2851435875	947589	38019145	56.0559110320229	1267782	0	456	0.000359683289398335	0.999640316710602	1	57777	38019145	251.617385749956	16893	328	1116	0.083851112014401	0.916148887985599	287209	38019145	17.9509258333333	1200001	-1	43962	0.0366341666666667	0.963365833333333	A	C	T	21
DGRP	SRS003487	BCM-DGRP786	35.764254	-78.662935	1	46839684	2107785780	1305360	46839684	46.3340014292678	1267780	2	492	0.000389656896848196	0.999610343103152	1	48509	46839684	126.759595842286	16849	372	1409	0.103420242726903	0.896579757273097	419329	46839684	15.7255758333333	1200001	-1	32111	0.0267583333333333	0.973241666666667	A	C	T	2
DGRP	SRS074192	BCM-DGRP832	35.764254	-78.662935	1	33764311	3207609545	2436607	33764311	182.580713403408	1267782	0	1113	0.000877911186623568	0.999122088813376	1	282545	33764311	1558.96643632774	17166	55	207	0.0152139829278207	0.984786017072179	239174	33764311	18.9353383333333	1199998	2	107954	0.0899633333333333	0.910036666666667	A	C	T	2
DGRP	SRS073962	BCM-DGRP352	35.764254	-78.662935	1	44982153	3373661475	1210955	44982153	71.6367119899163	1267774	8	552	0.000441716320313745	0.999558283679686	1	9852	44982153	42.9060449451251	16873	348	1372	0.0998780558620289	0.900121944137971	302037	44982153	18.8781975	1199998	2	67242	0.0560366666666667	0.943963333333333	A	C	T	2
DGRP	SRS074205	BCM-DGRP85	35.764254	-78.662935	0	34278492	2570886900	561	34278492	0.0331878824592872	1243158	24624	1216786	0.979198316429796	0.0208016835702037	0	9090	34278492	39.5899192845944	16886	335	827	0.0674757563439986	0.932524243656001	312295	34278492	19.5197341666667	1200001	-1	87039	0.0725316666666667	0.927468333333333	C	C	T	2
DGRP	SRS084987	BCM-DGRP237	35.764254	-78.662935	1	50379516	3286202424	398732	50379516	21.651609661598	1267775	7	1106	0.000877911186623568	0.999122088813376	1	69852	50379516	293.178619127809	17114	107	1175	0.074443992799489	0.925556007200511	302540	50379516	16.6545133333333	1199999	1	63397	0.0528316666666667	0.947168333333333	A	C	T	2
DGRP	SRS074022	BCM-DGRP492	35.764254	-78.662935	0	44551537	4232396015	108	44551537	0.00809287401146254	1262541	5241	1253251	0.992672241757652	0.00732775824234766	0	44168	44551537	243.690842575925	17066	155	985	0.0661982463271587	0.933801753672841	388560	44551537	30.76365	1199997	3	40417	0.0336833333333333	0.966316666666667	A	C	T	2
DGRP	SRS074189	BCM-DGRP822	35.764254	-78.662935	1	41079519	4518747090	2122692	41079519	184.171519235957	1267782	0	2619	0.00206581257661017	0.99793418742339	1	419948	41079519	2682.66866035654	17096	125	451	0.0334475349863539	0.966552465013646	221712	41079519	20.3239841666667	1199996	4	123966	0.103308333333333	0.896691666666667	A	C	T	2
DGRP	SRS073937	BCM-DGRP280	35.764254	-78.662935	1	35581030	2668577250	538578	35581030	31.8615132570111	1267766	16	726	0.000585274124415712	0.999414725875584	1	25561	35581030	111.323906857906	16866	355	929	0.0745601300737472	0.925439869926253	304926	35581030	19.0585891666667	1199999	1	60998	0.0508325	0.9491675	A	C	T	2
DGRP	SRS074039	BCM-DGRP57	35.764254	-78.662935	0	64702654	6470265400	195	64702654	0.0153811932966393	1264796	2986	1247240	0.986152193358164	0.0138478066418359	0	118398	64702654	687.564543290169	17086	135	1362	0.0869287497822426	0.913071250217757	339716	64702654	28.309695	1200000	0	51653	0.0430441666666667	0.956955833333333	A	C	T	23
DGRP	SRS073958	BCM-DGRP338	35.764254	-78.662935	1	28904602	2167845150	1185633	28904602	70.140626700805	1267782	0	89	7.02013437641487e-05	0.999929798656236	1	11931	28904602	51.9652168863597	16478	743	754	0.0869287497822426	0.913071250217757	260642	28904602	16.2911475	1200000	0	59251	0.0493758333333333	0.950624166666667	F	T	C	1
DGRP	SRS074035	BCM-DGRP535	35.764254	-78.662935	1	40091911	3006893325	1289450	40091911	76.2818781146916	1267758	24	451	0.000374670093123266	0.999625329906877	1	36690	40091911	159.791998141804	17164	57	686	0.0431449973869113	0.956855002613089	357599	40091911	22.351115	1200001	-1	49791	0.0414916666666667	0.958508333333333	A	C	T	2
DGRP	SRS084990	BCM-DGRP374	35.764254	-78.662935	1	27479792	2610580240	1448532	27479792	108.545975569932	1267778	4	442	0.000351795497964161	0.999648204502036	1	54046	27479792	298.209685848673	16892	329	553	0.0512165379478544	0.948783462052146	248705	27479792	19.6906425	1199998	2	51144	0.0426216666666667	0.957378333333333	A	C	T	2
DGRP	SRS074212	BCM-DGRP882	35.764254	-78.662935	1	44722234	3354167550	2215612	44722234	131.071286703865	1267782	0	441	0.000347851602247074	0.999652148397753	1	120651	44722234	525.445676789966	17090	131	413	0.0315893385982231	0.968410661401777	404388	44722234	25.2753858333333	1199997	3	41646	0.0347075	0.9652925	A	C	T	2
DGRP	SRS073975	BCM-DGRP383	35.764254	-78.662935	1	39868056	3787465320	1965620	39868056	147.291549335769	1267782	0	436	0.000343907706529987	0.99965609229347	1	151464	39868056	835.741478427501	17095	126	393	0.0301376226699959	0.969862377330004	352288	39868056	27.8916991666667	1199998	2	40630	0.03386	0.96614	A	C	T	2
DGRP	SRS074014	BCM-DGRP461	35.764254	-78.662935	1	49132637	4667600515	2983080	49132637	223.532561591819	1267782	0	435	0.00034311892738657	0.999656881072613	1	481971	49132637	2659.43336623889	17222	-1	136	0.00783926601242669	0.992160733987573	339970	49132637	26.9155733333333	1199996	4	47441	0.0395375	0.9604625	A	C	T	2
DGRP	SRS085331	BCM-DGRP377	35.764254	-78.662935	0	43788610	4159917950	172	43788610	0.0128886512034403	1257488	10294	1242240	0.987972695621172	0.0120273043788285	0	670073	43788610	3697.59700365832	17206	15	134	0.0086522269322339	0.991347773067766	397052	43788610	31.4352908333333	1199982	18	35319	0.0294475	0.9705525	A	C	T	2
DGRP	SRS074117	BCM-DGRP796	35.764254	-78.662935	1	38662002	2899650150	3074230	38662002	181.869035843702	1267771	11	441	0.000356528172824665	0.999643471827175	1	39263	38662002	170.995586783578	16951	270	891	0.0674176877068695	0.93258231229313	353997	38662002	22.1262783333333	1199998	2	44731	0.0372775	0.9627225	A	C	T	2
DGRP	SRS003490	BCM-DGRP859	35.764254	-78.662935	1	36919453	2768958975	960960	36919453	56.8487571207037	1267782	0	451	0.000355739393681248	0.999644260606319	1	31698	36919453	138.053074734336	17021	200	556	0.0438998896695895	0.956100110330411	324258	36919453	20.2672366666667	1199999	1	41224	0.0343541666666667	0.965645833333333	A	C	T	2
DGRP	SRS074208	BCM-DGRP861	35.764254	-78.662935	1	41294790	3097109250	3815953	41294790	225.740195869637	1267782	0	9	7.09901229075661e-06	0.999992900987709	1	55677	41294790	242.482085825446	16878	343	473	0.0473840078973346	0.952615992102665	249614	41294790	15.6011925	1199996	4	66096	0.0550833333333333	0.944916666666667	C	C	T	2
DGRP	SRS073921	BCM-DGRP217	35.764254	-78.662935	0	31319998	2348999850	97	31319998	0.00573836826836159	1248039	19743	1245725	0.998174765062132	0.0018252349378679	0	14877	31319998	64.792172347715	16552	669	797	0.0851286220312409	0.914871377968759	290858	31319998	18.1801541666667	1199998	2	82453	0.0687125	0.9312875	A	C	T	20
DGRP	SRS003477	BCM-DGRP514	35.764254	-78.662935	0	46052258	3453919350	142	46052258	0.00840049787739532	1265105	2677	1256020	0.992833941482053	0.00716605851794705	0	90314	46052258	393.358864177458	17165	56	318	0.0217176702862784	0.978282329713722	388404	46052258	24.2767866666667	1199991	9	22823	0.0190266666666667	0.980973333333333	A	C	T	2
DGRP	SRS074461	BCM-DGRP28	35.764254	-78.662935	0	41891358	2662316880	323	41891358	0.0128712980622852	1226003	41779	1223705	0.998187385528427	0.00181261447157322	0	23448	41891358	99.5956680796702	17161	60	644	0.040880320538877	0.959119679461123	395741	41891358	20.8050583333333	1200000	0	42533	0.0354441666666667	0.964555833333333	A	C	T	2
DGRP	SRS004137	BCM-DGRP360	35.764254	-78.662935	1	59319927	2135517372	7760787	59319927	220.37215940911	1267782	0	355	0.000280016595913177	0.999719983404087	1	972126	59319927	2032.20382091632	17222	-1	43	0.00243888275942164	0.997561117240578	407296	59319927	12.2190408333333	1200001	-1	40789	0.03399	0.96601	A	C	T	2
DGRP	SRS073369	BCM-DGRP158	35.764254	-78.662935	0	31018120	2326359000	141	31018120	0.00834133944163902	1230844	36938	1226724	0.99675022992912	0.00324977007087968	0	14568	31018120	63.4456767899657	17082	139	1309	0.0840833865629174	0.915916613437083	200954	31018120	12.56006	1199992	8	100236	0.0835366666666667	0.916463333333333	A	C	T	2
DGRP	SRS003486	BCM-DGRP774	35.764254	-78.662935	0	42434165	1909537425	355	42434165	0.012600746816093	1263935	3847	1251810	0.990436052886064	0.00956394711393604	0	67132	42434165	175.422565472388	16983	238	1536	0.103013762267	0.896986237733	403040	42434165	15.1145541666667	1199998	2	35107	0.0292575	0.9707425	A	C	T	2
DGRP	SRS074193	BCM-DGRP818	35.764254	-78.662935	1	37531016	2814826200	2061124	37531016	121.933684971075	1267775	7	474	0.00037940276798377	0.999620597232016	1	53395	37531016	232.544045061262	17214	7	770	0.0451193310493003	0.9548806689507	342466	37531016	21.4055616666667	1199990	10	48606	0.0405133333333333	0.959486666666667	A	C	T	2
DGRP	SRS074023	BCM-DGRP502	35.764254	-78.662935	0	44308023	4209262185	151	44308023	0.0113142480331792	1264759	3023	1252429	0.990274353161663	0.00972564683833654	0	70848	44308023	390.878055862029	17094	127	621	0.0434353405725568	0.956564659427443	405862	44308023	32.13412	1200001	-1	38026	0.0316875	0.9683125	A	C	T	2
DGRP	SRS073942	BCM-DGRP233	35.764254	-78.662935	0	29795123	2234634225	104	29795123	0.00615247731865573	1216663	51119	1212850	0.996992385126149	0.00300761487385059	0	26026	29795123	113.347018175483	16872	349	1078	0.0828639451832066	0.917136054816794	259654	29795123	16.22936	1200001	-1	72707	0.0605883333333333	0.939411666666667	A	C	T	2
DGRP	SRS074013	BCM-DGRP45	35.764254	-78.662935	0	36472860	2735464500	283	36472860	0.0167426260981778	1231778	36004	1226926	0.996172843596139	0.00382715640386122	0	5933	36472860	25.8397305615237	16537	684	1011	0.0984263399338018	0.901573660066198	307051	36472860	19.1911858333333	1199997	3	74732	0.0622791666666667	0.937720833333333	A	C	T	2
DGRP	SRS074110	BCM-DGRP738	35.764254	-78.662935	1	75758382	5681878650	3453603	75758382	204.30460599693	1267782	0	1	7.88779143417401e-07	0.999999211220857	1	430372	75758382	1874.26177341618	17165	56	129	0.010742697868881	0.989257302131119	477740	75758382	29.858585	1199994	6	35209	0.0293458333333333	0.970654166666667	C	C	T	2
DGRP	SRS084997	BCM-DGRP83	35.764254	-78.662935	0	41070469	3080285175	268	41070469	0.0158552495618332	1254112	13670	1237129	0.986604163807342	0.0133958361926577	0	8301	41070469	36.1507461819871	16967	254	1165	0.0823993960861739	0.917600603913826	371478	41070469	23.2182833333333	1199992	8	53462	0.0445583333333333	0.955441666666667	A	C	T	2
DGRP	SRS074215	BCM-DGRP907	35.764254	-78.662935	0	36377682	3455879790	333	36377682	0.0249530282020095	1262319	5463	1233183	0.977018130877391	0.0229818691226094	0	307883	36377682	1698.51379130132	17168	53	123	0.0102200801347192	0.989779919865281	308200	36377682	24.4009308333333	1199994	6	53298	0.04442	0.95558	A	C	T	20
DGRP	SRS073111	BCM-DGRP138	35.764254	-78.662935	0	61417854	6141785400	772	61417854	0.0608850733012458	1266776	1006	1195804	0.94401876663338	0.0559812333666199	0	255902	61417854	1486.23012600894	17085	136	796	0.0541199698043087	0.945880030195691	339682	61417854	28.3090133333333	1200001	-1	45321	0.0377666666666667	0.962233333333333	A	C	T	2
DGRP	SRS074219	BCM-DGRP93	35.764254	-78.662935	0	35119965	2633997375	27	35119965	0.00159727776542024	1250903	16879	1249498	0.998891765303499	0.00110823469650145	0	43074	35119965	187.588815980489	17053	168	577	0.0432611346611695	0.95673886533883	331584	35119965	20.7254383333333	1199999	1	52572	0.0438108333333333	0.956189166666667	A	C	T	2
DGRP	SRS003447	BCM-DGRP303	35.764254	-78.662935	0	78784647	3845878698	925	78784647	0.0328337206238928	1208852	58930	1205960	0.997718850717237	0.00228114928276313	0	284858	78784647	744.366238894373	17217	4	192	0.011381452877301	0.988618547122699	706544	78784647	26.49732	1199988	12	187465	0.156230833333333	0.843769166666667	A	C	T	2
DGRP	SRS073130	BCM-DGRP181	35.764254	-78.662935	1	64090207	4806765525	1317933	64090207	77.9665431438528	1267778	4	79	6.54686689036443e-05	0.999934531331096	1	17587	64090207	76.5982230997038	17092	129	1062	0.0691597468207421	0.930840253179258	527253	64090207	32.9549583333333	1200000	0	40873	0.0340608333333333	0.965939166666667	C	C	T	2
DGRP	SRS004126	BCM-DGRP335	35.764254	-78.662935	1	69908422	3145878990	3599787	69908422	127.775108023304	1267782	0	19	1.49868037249306e-05	0.999985013196275	1	161402	69908422	421.774925962488	17221	0	394	0.0228790430288601	0.97712095697114	526353	69908422	19.7388225	1200000	0	43800	0.0365	0.9635	F	T	C	1
DGRP	SRS097455	BCM-DGRP802	35.764254	-78.662935	1	27068087	2571468265	2377223	27068087	178.133081239519	1267782	0	1079	0.000851092695747376	0.999148907304253	1	592981	27068087	3271.21961558562	17170	51	54	0.00609720689855409	0.993902793101446	200239	27068087	15.853235	1199996	4	113054	0.094215	0.905785	A	C	T	2
DGRP	SRS074024	BCM-DGRP508	35.764254	-78.662935	0	42310886	4019534170	135	42310886	0.0101160925143282	1249347	18435	1237932	0.99099608607789	0.00900391392210964	0	77415	42310886	427.158004761628	17180	41	696	0.0427965855641368	0.957203414435863	395556	42310886	31.3182166666667	1199997	3	38594	0.0321641666666667	0.967835833333333	A	C	T	20
DGRP	SRS073964	BCM-DGRP367	35.764254	-78.662935	0	32670232	2450267400	197	32670232	0.0116510567274184	1266893	889	1255437	0.99096374613301	0.0090362538669897	0	32369	32670232	140.979385633819	17166	55	417	0.0274083967249289	0.972591603275071	303610	32670232	18.9766041666667	1199987	13	55103	0.04593	0.95407	A	C	T	22
DGRP	SRS003481	BCM-DGRP707	35.764254	-78.662935	1	46657404	3499305300	1326354	46657404	78.4650531400509	1267782	0	440	0.000347062823103657	0.999652937176896	1	43590	46657404	189.846060042971	17211	10	1365	0.079844376052494	0.920155623947506	351292	46657404	21.9574216666667	1199990	10	34840	0.0290416666666667	0.970958333333333	A	C	T	2
DGRP	SRS003470	BCM-DGRP357	35.764254	-78.662935	0	115469123	5196110535	2680	115469123	0.0951259759169952	1266891	891	1191401	0.94045506246342	0.0595449375365796	0	306665	115469123	801.318506474653	17177	44	98	0.00824574647233029	0.99175425352767	715381	115469123	26.8277383333333	1199999	1	29830	0.0248591666666667	0.975140833333333	A	C	T	2
DGRP	SRS073126	BCM-DGRP142	35.764254	-78.662935	1	41087093	4519580230	222114	41087093	19.2727621941312	1267765	17	850	0.000683871517342887	0.999316128482657	1	31384	41087093	200.511758899019	16530	691	875	0.0909354857441496	0.90906451425585	214158	41087093	19.6329466666667	1200001	-1	71711	0.0597583333333333	0.940241666666667	A	C	T	2
DGRP	SRS074241	BCM-DGRP894	35.764254	-78.662935	0	35121538	3336546110	1935	35121538	0.1449918045847	1267155	627	1112559	0.878057899544243	0.121942100455757	0	745729	35121538	4114.73915568202	17217	4	86	0.00522617734161779	0.994773822658382	300775	35121538	23.813055	1199999	1	70828	0.0590241666666667	0.940975833333333	A	C	T	2
DGRP	SRS004130	BCM-DGRP365	35.764254	-78.662935	1	51178105	3286510515	1172877	51178105	58.6039650349981	1267782	0	436	0.000343907706529987	0.99965609229347	1	83043	51178105	301.941118401951	17222	-1	209	0.01207827652285	0.98792172347715	403944	51178105	21.3527575	1199982	18	33465	0.0279025	0.9720975	A	C	T	2
DGRP	SRS074466	BCM-DGRP325	35.764254	-78.662935	0	31457046	2359278450	342	31457046	0.0202321850286563	1265837	1945	1245367	0.983853690934246	0.0161463090657542	0	31273	31457046	136.19842053307	16969	252	848	0.0638755008419952	0.936124499158005	202283	31457046	12.6430966666667	1199994	6	63076	0.0525683333333333	0.947431666666667	A	C	T	2
DGRP	SRS074198	BCM-DGRP837	35.764254	-78.662935	1	46286683	4397234885	4259897	46286683	319.202512734839	1267782	0	435	0.00034311892738657	0.999656881072613	1	815375	46286683	4498.51762383137	17084	137	174	0.0180593461471459	0.981940653852854	343338	46286683	27.1826433333333	1199999	1	35360	0.0294675	0.9705325	A	C	T	2
DGRP	SRS073995	BCM-DGRP426	35.764254	-78.662935	0	43724712	4153847640	749	43724712	0.0561216360541481	1266936	846	1206658	0.952453970793086	0.0475460292069141	0	90915	43724712	501.605365542071	17170	51	282	0.0193368561639858	0.980663143836014	346690	43724712	27.4492166666667	1199996	4	48495	0.0404158333333333	0.959584166666667	A	C	T	2
DGRP	SRS074009	BCM-DGRP371	35.764254	-78.662935	0	30868627	2315147025	236	30868627	0.0139621796176314	1258217	9565	1244138	0.988894778439826	0.0111052215601736	0	61225	30868627	266.625921839614	16964	257	847	0.0641077753905116	0.935892224609488	176247	30868627	11.0157375	1199998	2	83430	0.0695266666666667	0.930473333333333	A	C	T	2
DGRP	SRS074111	BCM-DGRP75	35.764254	-78.662935	1	38093642	4190300620	118663	38093642	10.2962275848687	1267732	50	3609	0.00288614288576427	0.997113857114236	1	148266	38093642	947.272283839498	17178	43	509	0.0320538876952558	0.967946112304744	190275	38093642	17.4434058333333	1199992	8	82743	0.0689591666666667	0.931040833333333	A	C	T	5
DGRP	SRS073973	BCM-DGRP378	35.764254	-78.662935	0	57764680	5487644600	330	57764680	0.0247274373669921	1265396	2386	1238446	0.978742402084901	0.021257597915099	0	387012	57764680	2135.06242378491	17220	1	55	0.00325184367922885	0.996748156320771	425035	57764680	33.6498991666667	1200000	0	27156	0.02263	0.97737	A	C	T	2
DGRP	SRS074012	BCM-DGRP443	35.764254	-78.662935	0	57407760	5453737200	409	57407760	0.0306488023966266	1263813	3969	1229712	0.973101842430323	0.0268981575696768	0	806080	57407760	4447.28174902735	17096	125	175	0.017420591138726	0.982579408861274	449287	57407760	35.5712716666667	1200000	0	41531	0.0346091666666667	0.965390833333333	A	C	T	2
DGRP	SRS074130	BCM-DGRP812	35.764254	-78.662935	0	38719000	2903925000	303	38719000	0.017924217255017	1254359	13423	1235031	0.984754476716028	0.0152455232839716	0	30682	38719000	133.62743162418	16876	345	899	0.0722373845885837	0.927762615411416	388996	38719000	24.3135733333333	1199998	2	46454	0.0387133333333333	0.961286666666667	A	C	T	2
DGRP	SRS074214	BCM-DGRP890	35.764254	-78.662935	1	41953819	3146536425	3010166	41953819	178.079087729594	1267782	0	437	0.000344696485673404	0.999655303514327	1	199961	41953819	870.878404273852	17182	39	400	0.025492131699669	0.974507868300331	394266	41953819	24.6436975	1200000	0	40148	0.0334566666666667	0.966543333333333	A	C	T	2
DGRP	SRS084996	BCM-DGRP783	35.764254	-78.662935	1	36569210	2742690750	3612958	36569210	213.737480891825	1267779	3	359	0.000285538049917099	0.999714461950083	1	51528	36569210	224.424539806051	17054	167	464	0.0366413100284536	0.963358689971546	309935	36569210	19.3721991666667	1199997	3	45728	0.0381091666666667	0.961890833333333	A	C	T	2
DGRP	SRS074033	BCM-DGRP513	35.764254	-78.662935	na	42607035	4047668325	790141	42607035	59.2079537333706	1267782	0	448	0.000353373056250996	0.999646626943749	1	38328	42607035	211.464084547936	16955	266	519	0.045583880146333	0.954416119853667	342211	42607035	27.093825	1200001	-1	40283	0.0335683333333333	0.966431666666667	A	C	T	2
DGRP	SRS073931	BCM-DGRP229	35.764254	-78.662935	0	27785294	2083897050	1126	27785294	0.0666100323241693	1267139	643	1192708	0.941290379576299	0.0587096204237006	0	41962	27785294	182.755763312235	17162	59	1129	0.0689855409093549	0.931014459090645	250302	27785294	15.6448241666667	1200001	-1	59441	0.0495333333333333	0.950466666666667	A	C	T	2
DGRP	SRS074218	BCM-DGRP91	35.764254	-78.662935	0	33211379	2490853425	584	33211379	0.0345469489233953	1266472	1310	1234941	0.975129004828906	0.024870995171094	0	16827	33211379	73.2825619882701	17206	15	707	0.0419255560072005	0.9580744439928	242526	33211379	15.1583841666667	1199999	1	77866	0.0648891666666667	0.935110833333333	C	C	T	2
DGRP	SRS073110	BCM-DGRP136	35.764254	-78.662935	1	38959155	2921936625	831171	38959155	49.1686906739487	1267714	68	650	0.000566343424973694	0.999433656575026	1	13557	38959155	59.0411706637245	17207	14	1002	0.058997735323152	0.941002264676848	297744	38959155	18.6091866666667	1199996	4	44428	0.0370266666666667	0.962973333333333	A	C	T	2
DGRP	SRS097454	BCM-DGRP38	35.764254	-78.662935	1	56043283	5324111885	110	56043283	0.00824274204871184	1257398	10384	1247882	0.99249397767124	0.00750602232875996	0	391384	56043283	2159.55205853319	17170	51	88	0.00807154056094304	0.991928459439057	444014	56043283	35.153015	1200000	0	33386	0.0278216666666667	0.972178333333333	A	C	T	2
DGRP	SRS003467	BCM-DGRP306	35.764254	-78.662935	1	60382926	3554062526	2088831	60382926	78.663528114455	1267781	1	476	0.0003762476514101	0.99962375234859	1	134448	60382926	370.985192497532	17216	5	470	0.0275826026363161	0.972417397363684	462424	60382926	18.4445508333333	1200001	-1	46444	0.0387025	0.9612975	A	C	T	2
DGRP	SRS074239	BCM-DGRP153	35.764254	-78.662935	1	26821499	2011612425	382002	26821499	22.5979592706001	1267734	48	874	0.000727254370230844	0.999272745629769	1	72444	26821499	315.509958771268	16856	365	1002	0.0793798269554613	0.920620173044539	152163	26821499	9.51054416666667	1199999	1	111710	0.0930925	0.9069075	A	C	T	2
DGRP	SRS004127	BCM-DGRP358	35.764254	-78.662935	0	36745424	2485739790	692	36745424	0.0354674541837635	1263212	4570	1239993	0.981685337068991	0.0183146629310087	0	97481	36745424	377.817838685326	17200	21	608	0.0365251727541955	0.963474827245805	349968	36745424	19.5758233333333	1199990	10	45273	0.0377358333333333	0.962264166666667	A	C	T	23
DGRP	SRS074126	BCM-DGRP805	35.764254	-78.662935	1	43182102	3238657650	3745228	43182102	221.561943614912	1267782	0	434	0.000342330148243152	0.999657669851757	1	124856	43182102	543.775158237036	17058	163	193	0.0206724348179548	0.979327565182045	375772	43182102	23.4877658333333	1200000	0	43383	0.0361525	0.9638475	A	C	T	2
DGRP	SRS074025	BCM-DGRP509	35.764254	-78.662935	0	37957416	2846806200	236	37957416	0.0139598132802012	1262235	5547	1248055	0.988815111746341	0.0111848882536587	0	40406	37957416	175.969339759596	17175	46	1001	0.0607978630741536	0.939202136925846	340981	37957416	21.3131425	1199996	4	43691	0.0364125	0.9635875	A	C	T	2
DGRP	SRS073944	BCM-DGRP320	35.764254	-78.662935	na	51774595	4918586525	897103	51774595	67.2221486028355	1267779	3	691	0.000547412725531677	0.999452587274468	1	74370	51774595	410.280239242785	17098	123	255	0.0219499448347947	0.978050055165205	401648	51774595	31.7985991666667	1199998	2	41852	0.0348783333333333	0.965121666666667	A	C	T	2
DGRP	SRS003480	BCM-DGRP705	35.764254	-78.662935	1	47006608	3525495600	1035699	47006608	61.2701576453996	1267782	0	442	0.000348640381390491	0.99965135961861	1	81879	47006608	356.606120434353	17209	12	584	0.0346089077289356	0.965391092271064	324571	47006608	20.2859975	1199995	5	42285	0.0352416666666667	0.964758333333333	A	C	T	2
DGRP	SRS074107	BCM-DGRP716	35.764254	-78.662935	1	31572035	2367902625	726991	31572035	43.0076440586789	1267769	13	1174	0.000936280843236455	0.999063719156764	1	17978	31572035	78.2979501771093	16865	356	967	0.0768248069217815	0.923175193078218	264284	31572035	16.5184183333333	1200001	-1	62259	0.0518816666666667	0.948118333333333	A	C	T	21
DGRP	SRS073965	BCM-DGRP370	35.764254	-78.662935	1	43757418	4156954710	2308125	43757418	172.959113633101	1267782	0	439	0.000346274043960239	0.99965372595604	1	74608	43757418	411.613611288543	16976	245	438	0.0396608791591661	0.960339120840834	398958	43757418	31.58784	1199996	4	42239	0.0352025	0.9647975	A	C	T	2
DGRP	SRS073994	BCM-DGRP439	35.764254	-78.662935	na	44762436	4252431420	258	44762436	0.0193337655843039	1267614	168	1247961	0.984498123494418	0.0155018765055822	0	454754	44762436	2508.67301550433	17169	52	14	0.00383253005051971	0.99616746994948	287667	44762436	22.7744441666667	1199969	31	83862	0.0699108333333333	0.930089166666667	C	C	T	2
DGRP	SRS074008	BCM-DGRP42	35.764254	-78.662935	0	42275022	4016127090	29	42275022	0.00217308654011494	1182646	85136	1180180	0.998054870632333	0.00194512936766733	0	265961	42275022	1467.43348237617	17221	0	141	0.00818767783520121	0.991812322164799	294647	42275022	23.3271275	1199985	15	45179	0.0376616666666667	0.962338333333333	A	C	T	2
DGRP	SRS073127	BCM-DGRP149	35.764254	-78.662935	1	40621989	3046649175	1025245	40621989	60.6502545390296	1267770	12	489	0.000395178350852118	0.999604821649148	1	16158	40621989	70.3674002671157	17079	142	631	0.0448870565007839	0.955112943499216	252705	40621989	15.7942033333333	1200001	-1	71861	0.0598833333333333	0.940116666666667	A	C	T	20
DGRP	SRS003471	BCM-DGRP375	35.764254	-78.662935	0	103517050	6200681670	16981	103517050	0.6234707544357	1267578	204	842898	0.665021273373498	0.334978726626502	0	696248	103517050	2132.27913593868	17222	-1	24	0.00133557865396899	0.998664421346031	960031	103517050	46.8911291666667	1199997	3	20533	0.0171133333333333	0.982886666666667	A	C	T	23
DGRP	SRS074467	BCM-DGRP386	35.764254	-78.662935	0	31901072	2047774592	419	31901072	0.0222908985929758	1265261	2521	1243844	0.98310671708543	0.0168932829145705	0	19248	31901072	80.8483247198188	17082	139	1086	0.0711340804831311	0.928865919516869	212653	31901072	11.3493666666667	1199998	2	96507	0.0804241666666667	0.919575833333333	A	C	T	2
DGRP	SRS004131	BCM-DGRP379	35.764254	-78.662935	0	37503000	2242525140	540	37503000	0.0225243772194273	1256167	11615	1248679	0.994093621774091	0.00590637822590945	0	83972	37503000	286.262992857558	17167	54	332	0.0224144939318274	0.977585506068173	338019	37503000	16.6028325	1200001	-1	35006	0.0291708333333333	0.970829166666667	A	C	T	2
DGRP	SRS074240	BCM-DGRP887	35.764254	-78.662935	1	43560913	4138286735	2117646	43560913	158.682939969174	1267782	0	443	0.000349429160533909	0.999650570839466	1	82710	43560913	456.297021078915	17068	153	625	0.0451773996864294	0.954822600313571	324945	43560913	25.7263308333333	1200001	-1	41116	0.0342625	0.9657375	A	C	T	2
DGRP	SRS074046	BCM-DGRP646	35.764254	-78.662935	1	32350336	2426275200	877609	32350336	51.91795277106	1267668	114	729	0.000664940817900869	0.999335059182099	1	17461	32350336	76.0459903606062	16127	1094	1014	0.122408687068115	0.877591312931886	242626	32350336	15.1649041666667	1199993	7	66848	0.0557125	0.9442875	A	C	T	21
DGRP	SRS073097	BCM-DGRP105	35.764254	-78.662935	0	31797527	2384814525	92	31797527	0.00544257608958007	1251643	16139	1246484	0.99593068839911	0.00406931160089041	0	9064	31797527	39.4769757853783	17106	115	1289	0.0815283665292376	0.918471633470762	284130	31797527	17.7596816666667	1199999	1	66553	0.0554616666666667	0.944538333333333	A	C	T	2
DGRP	SRS074217	BCM-DGRP911	35.764254	-78.662935	1	33569147	3189068965	165	33569147	0.0123641130730678	1262765	5017	1248987	0.989132200961995	0.0108677990380049	0	627812	33569147	3464.26432843621	17219	2	91	0.00540038325300505	0.994599616746995	213961	33569147	16.9393625	1200000	0	82342	0.0686183333333333	0.931381666666667	A	C	T	2
DGRP	SRS085334	BCM-DGRP589	35.764254	-78.662935	1	32998372	2474877900	1719808	32998372	101.741504454236	1267740	42	551	0.000467746032046519	0.999532253967954	1	27737	32998372	120.81290285117	17056	165	647	0.0471517333488183	0.952848266651182	269192	32998372	16.8249883333333	1199990	10	83991	0.0700008333333333	0.929999166666667	A	C	T	2
DGRP	SRS074112	BCM-DGRP757	35.764254	-78.662935	0	74274108	5570558100	836	74274108	0.0494580298505579	1262930	4852	1210264	0.958458157632779	0.0415418423672209	0	416637	74274108	1814.42761744382	17199	22	195	0.0126008942570118	0.987399105742988	561564	74274108	35.0977391666667	1199998	2	37342	0.03112	0.96888	A	C	T	2
DGRP	SRS003468	BCM-DGRP315	35.764254	-78.662935	0	68867395	3711267435	216	68867395	0.00896841886065585	1260806	6976	1252193	0.993206245237746	0.00679375476225408	0	180947	68867395	577.655304570002	17222	-1	242	0.0139945415481099	0.98600545845189	532642	68867395	24.3237691666667	1200001	-1	37415	0.0311783333333333	0.968821666666667	A	C	T	2
DGRP	SRS073431	BCM-DGRP195	35.764254	-78.662935	0	35078294	2630872050	50	35078294	0.00295792178781526	1169261	98521	1167314	0.998464247007766	0.00153575299223363	0	17203	35078294	74.9231751930782	17161	60	795	0.049648684745369	0.950351315254631	304926	35078294	19.0586091666667	1199998	2	75247	0.0627075	0.9372925	A	C	T	2
DGRP	SRS073932	BCM-DGRP235	35.764254	-78.662935	0	38268053	3635465035	970	38268053	0.0726844205076267	1264292	3490	1185898	0.938164447830936	0.0618355521690638	0	195671	38268053	1079.67696417165	17068	153	462	0.0357122118343882	0.964287788165612	329642	38268053	26.0975383333333	1199995	5	51153	0.0426316666666667	0.957368333333333	A	C	T	2
DGRP	SRS074007	BCM-DGRP406	35.764254	-78.662935	na	51406710	4883637450	6044	51406710	0.452893320775969	1267256	526	866830	0.684152322717944	0.315847677282056	0	316500	51406710	1746.38000116137	17221	0	44	0.00255502003367981	0.99744497996632	458082	51406710	36.267865	1200001	-1	50562	0.0421341666666667	0.957865833333333	A	C	T	2
DGRP	SRS073128	BCM-DGRP161	35.764254	-78.662935	0	33533613	2515020975	211	33533613	0.0124824299445804	1257193	10589	1244039	0.989624399147487	0.0103756008525125	0	14857	33533613	64.7051274606585	16713	508	929	0.0834446315544974	0.916555368445503	278136	33533613	17.3844758333333	1199999	1	84734	0.0706125	0.9293875	A	C	T	20
DGRP	SRS003483	BCM-DGRP714	35.764254	-78.662935	0	42090918	3156818850	2920	42090918	0.172741843629268	1267366	416	1079031	0.851445280024484	0.148554719975516	0	21298	42090918	92.7572150281633	16869	352	1278	0.0946518785204111	0.905348121479589	319446	42090918	19.9661341666667	1200001	-1	41938	0.0349475	0.9650525	A	C	T	2
DGRP	SRS073098	BCM-DGRP109	35.764254	-78.662935	0	28871911	2165393325	95	28871911	0.00562005139684899	1230807	36975	1228429	0.998124283196953	0.00187571680304655	0	10233	28871911	44.5641948783462	16332	889	951	0.106846292317519	0.893153707682481	173185	28871911	10.8244275	1200001	-1	111581	0.0929833333333333	0.907016666666667	A	C	T	2
DGRP	SRS074125	BCM-DGRP804	35.764254	-78.662935	1	38910776	2918308200	3116126	38910776	184.347125925435	1267772	10	437	0.000352584277107578	0.999647415722892	1	58902	38910776	256.528773009697	17157	64	606	0.038905986876488	0.961094013123512	365550	38910776	22.8486116666667	1199995	5	40988	0.0341608333333333	0.965839166666667	A	C	T	2
DGRP	SRS074129	BCM-DGRP810	35.764254	-78.662935	0	36971657	2772874275	667	36971657	0.0394594654285989	1262319	5463	1217239	0.964441836214744	0.0355581637852564	0	803854	36971657	3500.68056442715	17222	-1	93	0.00534231461587597	0.994657685384124	381615	36971657	23.8523875	1199999	1	31714	0.0264291666666667	0.973570833333333	A	C	T	2
DGRP	SRS074045	BCM-DGRP642	35.764254	-78.662935	0	34225421	2566906575	672	34225421	0.0397536800490936	1264734	3048	1220571	0.965165146689257	0.0348348533107427	0	50650	34225421	220.58515765635	17160	61	779	0.0487776551884327	0.951222344811567	285866	34225421	17.867355	1200001	-1	59552	0.0496258333333333	0.950374166666667	A	C	T	2
DGRP	SRS074464	BCM-DGRP41	35.764254	-78.662935	0	38494138	2451333464	193	38494138	0.00770085077718409	1208849	58933	1207332	0.998803422039436	0.00119657796056416	0	28832	38494138	123.074792404622	17085	136	528	0.0385575750537135	0.961442424946287	333111	38494138	17.5575625	1200000	0	41423	0.0345191666666667	0.965480833333333	A	C	T	2
DGRP	SRS074108	BCM-DGRP721	35.764254	-78.662935	1	33513600	2513520000	1427836	33513600	84.4679937086975	1267777	5	523	0.000416475387724388	0.999583524612276	1	27977	33513600	121.848208582545	16955	266	875	0.0662563149642878	0.933743685035712	267307	33513600	16.7074708333333	1199997	3	66065	0.0550566666666667	0.944943333333333	A	C	T	2
DGRP	SRS003472	BCM-DGRP391	35.764254	-78.662935	0	98391467	6890148685	468	98391467	0.0278202403883317	1257220	10562	1229363	0.978026979401821	0.0219730205981785	0	362019	98391467	1697.93589222461	17221	0	133	0.00772312873816852	0.992276871261832	896604	98391467	52.7878183333333	1200000	0	23803	0.0198358333333333	0.980164166666667	A	C	T	2
DGRP	SRS074216	BCM-DGRP908	35.764254	-78.662935	0	39082790	3712865050	77	39082790	0.00576991943409829	1257203	10579	1250287	0.994544803444125	0.00545519655587479	0	693680	39082790	3827.93287265548	17162	59	54	0.00656175599558678	0.993438244004413	337155	39082790	26.6935425	1199997	3	41394	0.0344975	0.9655025	A	C	T	2
DGRP	SRS084994	BCM-DGRP737	35.764254	-78.662935	1	74689453	5601708975	5412925	74689453	320.218240990959	1267782	0	434	0.000342330148243152	0.999657669851757	1	448923	74689453	1955.29191103885	17170	51	283	0.0193949248011149	0.980605075198885	445216	74689453	27.8273041666667	1200000	0	22409	0.0186741666666667	0.981325833333333	A	C	T	2
DGRP	SRS073950	BCM-DGRP318	35.764254	-78.662935	1	39068226	2930116950	888802	39068226	52.580589565083	1267781	1	843	0.000665729597044287	0.999334270402956	1	25020	39068226	108.974565936937	17083	138	627	0.0444225074037512	0.955577492596249	322086	39068226	20.1311891666667	1199998	2	54798	0.0456666666666667	0.954333333333333	A	C	T	2
DGRP	SRS004129	BCM-DGRP362	35.764254	-78.662935	1	38141885	2293639665	1126717	38141885	52.8052559509443	1267781	1	444	0.000351006718820744	0.999648993281179	1	111023	38141885	382.756053655421	17222	-1	207	0.0119621392485918	0.988037860751408	281242	38141885	13.9036575	1199990	10	43185	0.0359958333333333	0.964004166666667	A	C	T	20
DGRP	SRS074113	BCM-DGRP761	35.764254	-78.662935	1	40735255	3055144125	2308941	40735255	136.5917342256	1267779	3	453	0.000359683289398335	0.999640316710602	1	51362	40735255	223.681783868533	17023	198	311	0.0295569362987051	0.970443063701295	354887	40735255	22.18197	1199975	25	47253	0.0393983333333333	0.960601666666667	A	C	T	2
DGRP	SRS003469	BCM-DGRP324	35.764254	-78.662935	0	79775816	3589911720	396	79775816	0.0140552555565547	1233255	34527	1230759	0.99803120725803	0.00196879274196982	0	146881	79775816	383.81290285117	17145	76	271	0.020149817083793	0.979850182916207	728796	79775816	27.3305725	1199999	1	33846	0.0282058333333333	0.971794166666667	A	C	T	23
DGRP	SRS085335	BCM-DGRP892	35.764254	-78.662935	1	45698890	4341394550	4037838	45698890	302.569645254468	1267782	0	433	0.000341541369099735	0.9996584586309	1	456830	45698890	2520.55368445503	17191	30	112	0.00824574647233029	0.99175425352767	384669	45698890	30.4549116666667	1200000	0	40639	0.0338658333333333	0.966134166666667	A	C	T	2
DGRP	SRS073386	BCM-DGRP177	35.764254	-78.662935	0	49106281	4665096695	131	49106281	0.00981556766068614	1251808	15974	1240458	0.991047356722212	0.00895264327778755	0	700828	49106281	3867.24574647233	17171	50	50	0.00580686371290866	0.994193136287091	393534	49106281	31.1565125	1199999	1	36830	0.0306925	0.9693075	A	C	T	20
DGRP	SRS074473	BCM-DGRP517	35.764254	-78.662935	0	119521285	6714392565	68990	119521285	2.52235400092445	1267680	102	609695	0.480995155318501	0.519004844681499	0	810666	119521285	2186.99808373497	17222	-1	31	0.0017420591138726	0.998257940886127	1150900	119521285	52.2150708333333	1200000	0	24170	0.0201416666666667	0.979858333333333	A	C	T	20
DGRP	SRS004125	BCM-DGRP313	35.764254	-78.662935	0	41645019	2209450205	309	41645019	0.0104126734722531	1169424	98358	1167506	0.998487121602925	0.00151287839707459	0	66734	41645019	205.949073805238	17210	11	552	0.0326926427036757	0.967307357296324	401559	41645019	17.711255	1199987	13	47529	0.0396183333333333	0.960381666666667	A	C	T	23
DGRP	SRS073933	BCM-DGRP239	35.764254	-78.662935	0	34456349	2584226175	92	34456349	0.00544099853129323	1205236	62546	1203259	0.998440583633464	0.00155941636653623	0	19997	34456349	87.0915161721154	16894	327	750	0.0625399221880262	0.937460077811974	297476	34456349	18.5931675	1200000	0	63224	0.0526866666666667	0.947313333333333	A	C	T	2
DGRP	SRS084998	BCM-DGRP897	35.764254	-78.662935	1	70890898	5316817350	2689701	70890898	159.117829406002	1267782	0	446	0.000351795497964161	0.999648204502036	1	122476	70890898	533.424830149236	17087	134	312	0.0258986121595726	0.974101387840427	549926	70890898	34.3716333333333	1199995	5	35079	0.0292366666666667	0.970763333333333	A	C	T	2
DGRP	SRS003482	BCM-DGRP712	35.764254	-78.662935	1	44687866	3351589950	2334158	44687866	138.085345114539	1267782	0	433	0.000341541369099735	0.9996584586309	1	41528	44687866	180.862435398641	16951	270	1264	0.0890772893560188	0.910922710643981	312889	44687866	19.556645	1200000	0	44028	0.03669	0.96331	A	C	T	2
DGRP	SRS073129	BCM-DGRP176	35.764254	-78.662935	1	79974818	5998111350	668903	79974818	39.5710981856502	1267777	5	1581	0.00125100372146	0.99874899627854	1	53508	79974818	233.048080831543	16960	261	617	0.050984263399338	0.949015736600662	584065	79974818	36.5063608333333	1200000	0	43398	0.036165	0.963835	A	C	T	2
DGRP	SRS074221	BCM-DGRP703	35.764254	-78.662935	0	32931589	3128500955	640	32931589	0.0479530392449175	1264483	3299	1210739	0.957607853716175	0.0423921462838248	0	139958	32931589	772.178967539632	17166	55	412	0.0271180535392834	0.972881946460717	227728	32931589	18.0297916666667	1200001	-1	45731	0.0381083333333333	0.961891666666667	A	C	T	21
DGRP	SRS074006	BCM-DGRP398	35.764254	-78.662935	1	39664228	2974817100	202605	39664228	11.9854075858468	1267776	6	1579	0.00125021494231658	0.998749785057683	1	54092	39664228	235.579583067185	17062	159	678	0.0486034492770455	0.951396550722954	238010	39664228	14.8763925	1199989	11	52993	0.04417	0.95583	A	C	T	2
DGRP	SRS073099	BCM-DGRP101	35.764254	-78.662935	0	34790160	2609262000	252	34790160	0.0149071370314455	1249878	17904	1238254	0.990831231236916	0.00916876876308392	0	14688	34790160	63.9696881714186	17135	86	1223	0.0760118460019743	0.923988153998026	254120	34790160	15.88338	1200001	-1	67888	0.0565725	0.9434275	A	C	T	2
DGRP	SRS074044	BCM-DGRP591	35.764254	-78.662935	1	31854403	2389080225	959132	31854403	56.7418696589792	1267782	0	446	0.000351795497964161	0.999648204502036	1	39064	31854403	170.130886708089	17142	79	370	0.0260728180709599	0.97392718192904	290626	31854403	18.1655825	1199993	7	48675	0.0405683333333333	0.959431666666667	A	C	T	2
DGRP	SRS074128	BCM-DGRP808	35.764254	-78.662935	0	44482186	3336163950	1944	44482186	0.114989012306532	1266799	983	1157667	0.913918954520572	0.0860810454794279	0	69065	44482186	300.784681493525	17173	48	359	0.0236339353115382	0.976366064688462	234728	44482186	14.6706166666667	1199995	5	64443	0.0537066666666667	0.946293333333333	A	C	T	2
DGRP	SRS073996	BCM-DGRP440	35.764254	-78.662935	1	43137739	4098085205	2055285	43137739	154.004331186277	1267777	5	445	0.000354950614537831	0.999645049385462	1	65427	43137739	360.936821322804	16775	446	870	0.0764183264618779	0.923581673538122	279246	43137739	22.107235	1199995	5	60782	0.0506558333333333	0.949344166666667	A	C	T	2
DGRP	SRS004133	BCM-DGRP380	35.764254	-78.662935	1	79384495	5918598827	3304251	79384495	194.397151876269	1267781	1	322	0.000254775663323821	0.999745224336676	1	175624	79384495	759.9178909471	17146	75	482	0.0323442308809012	0.967655769119099	611910	79384495	38.0359208333333	1199999	1	32065	0.0267216666666667	0.973278333333333	A	C	T	20
DGRP	SRS074109	BCM-DGRP727	35.764254	-78.662935	1	73714158	5528561850	5631279	73714158	333.135482283232	1267781	1	436	0.000344696485673404	0.999655303514327	1	479826	73714158	2089.67382846525	17181	40	192	0.0134719238139481	0.986528076186052	641022	73714158	40.0654458333333	1199997	3	35463	0.029555	0.970445	A	C	T	2
DGRP	SRS003473	BCM-DGRP399	35.764254	-78.662935	0	55675999	2945368185	979	55675999	0.0360929560444935	1264751	3031	1258954	0.995427447305609	0.00457255269439072	0	128302	55675999	377.600371639278	17169	52	995	0.0607978630741536	0.939202136925846	497399	55675999	21.7048775	1200000	0	31342	0.0261183333333333	0.973881666666667	A	C	T	24
DPGP	SRS189230	RG11N-HE	-2.49	28.92	na	67874486	5158460936	1010877	67874486	60.5993396341011	1267782	0	84	6.62574480470617e-05	0.999933742551953	1	47269	67874486	208.632832007433	17192	29	583	0.035538005923001	0.964461994076999	662862	67874486	41.9845675	1200001	-1	39110	0.0325908333333333	0.967409166666667	C	C	T	2
DPGP	SRS189242	RG32N-HE	-2.49	28.92	na	72906370	5540884120	986998	72906370	59.1678711324187	1267782	0	266	0.000209815252149029	0.999790184747851	1	20073	72906370	88.5864351663666	14915	2306	283	0.150339701527205	0.849660298472795	750682	72906370	47.5456325	1200000	0	34301	0.0285841666666667	0.971415833333333	C	C	T	25
DPGP	SRS189233	RG18N-HE	-2.49	28.92	na	73662876	6482333088	200614	73662876	13.9310804223439	1267757	25	4361	0.00345958532302872	0.996540414676971	1	12585	73662876	64.3500958132513	14621	2600	645	0.188432727483886	0.811567272516114	692125	73662876	50.7140116666667	1200001	-1	37258	0.0310475	0.9689525	B	C	T	9
DPGP	SRS189238	RG24-HE	-2.49	28.92	na	63988568	4863131168	166019	63988568	9.95239481235733	1267772	10	7186	0.00567605471603162	0.994323945283968	1	25600	63988568	112.986237733	16707	514	1520	0.118111607920562	0.881888392079438	683217	63988568	43.2716741666667	1200000	0	36477	0.0303975	0.9696025	B	C	T	9
DPGP	SRS189231	RG13N-HE	-2.49	28.92	na	34695248	5065506208	696568	18612224	80.2178994495899	1267782	0	71	5.60033191826355e-05	0.999943996680817	1	62878	34695248	533.074560130074	15816	1405	619	0.117530921549271	0.882469078450729	307897	34695248	37.4620008333333	1199998	2	54082	0.04507	0.95493	C	C	T	2
DPGP	SRS189262	ZS37-HE	-16.75	28.60	na	72062584	5476756384	289337	72062584	17.3449370633121	1267781	1	1203	0.000949690088674551	0.999050309911325	1	213345	72062584	941.554439347309	17203	18	183	0.0116717960629464	0.988328203937054	687411	72062584	43.5392866666667	1200000	0	35641	0.0297008333333333	0.970299166666667	B	C	T	9
DPGP	SRS189206	KR7-HE	0.47	35.98	na	51082432	3882264832	267393	51082432	16.0294538019944	1267779	3	3322	0.00262269065186286	0.997377309348137	1	42886	51082432	189.26699959352	17166	55	830	0.0513907438592416	0.948609256140758	480719	51082432	30.4471	1199995	5	38116	0.0317675	0.9682325	C	C	T	2
DPGP	SRS189132	CO15N	6.25	10.43	na	76339548	5801805648	169	76339548	0.0101310793180531	1235224	32558	1223068	0.990411600732618	0.00958839926738198	0	37672	76339548	166.260437837524	14940	2281	21	0.133674002671157	0.866325997328843	785311	76339548	49.7397383333333	1199992	8	33709	0.0280975	0.9719025	A	C	T	2
DPGP	SRS189245	RG35-HE	-2.49	28.92	na	35339774	2685822824	80199	35339774	4.8077003775097	1267687	95	50080	0.0395769935209681	0.960423006479032	1	3566	35339774	15.7377039660879	14635	2586	730	0.192555600720051	0.807444399279949	403284	35339774	25.5420133333333	1199995	5	42401	0.0353383333333333	0.964661666666667	C	C	T	2
DPGP	SRS189279	ZI261-HE	-16.54	28.72	na	70864298	5385686648	1507745	70864298	90.3851655884056	1267780	2	36	2.99736074498613e-05	0.99997002639255	1	222932	70864298	983.850705533941	16866	355	1315	0.0969746240055746	0.903025375994425	620088	70864298	39.2744333333333	1200001	-1	39464	0.0328858333333333	0.967114166666667	C	C	T	2
DPGP	SRS189247	RG37N-HE	-2.49	28.92	na	32972198	4813940908	480195	32972198	55.3000689392971	1267725	57	549	0.000478000160910945	0.999521999839089	1	22636	32972198	191.946054236107	14949	2272	284	0.148423436501945	0.851576563498055	338719	32972198	41.2154375	1200001	-1	62100	0.0517491666666667	0.948250833333333	C	C	T	26
DPGP	SRS189170	GA145-HE	-1.65	13.60	na	78835314	5991483864	326915	78835314	19.5976563794091	1267782	0	1897	0.00149631403506281	0.998503685964937	1	44715	78835314	197.36751640439	17221	0	1412	0.0819929156262703	0.91800708437373	784187	78835314	49.6660616666667	1200000	0	34079	0.0283991666666667	0.971600833333333	A	C	T	2
DPGP	SRS189135	CO4N	6.25	10.43	na	65547682	4981623832	22	65547682	0.0013188387277939	1181753	86029	1180181	0.998760039186548	0.00123996081345212	0	9936	65547682	43.8507636025782	16568	653	1468	0.123163579350793	0.876836420649207	675235	65547682	42.767025	1200000	0	34579	0.0288158333333333	0.971184166666667	A	C	T	2
DPGP	SRS189243	RG33-HE	-2.49	28.92	na	74040234	10809874164	299262	74040234	34.4634219447823	1267779	3	266	0.000212181589579281	0.999787818410421	1	190267	74040234	1613.75918936183	17012	209	247	0.0264792985308635	0.973520701469136	652557	74040234	79.4051533333333	1199997	3	49467	0.041225	0.958775	B	C	T	9
DPGP	SRS189229	RG10-HE	-2.49	28.92	na	66239980	5034238480	116154	66239980	6.96310012289179	1267732	50	20871	0.0165020484594355	0.983497951540565	1	86561	66239980	382.015910806573	17220	1	267	0.0155623947505952	0.984437605249405	651206	66239980	41.2449866666667	1200001	-1	35574	0.0296441666666667	0.970355833333333	C	C	T	2
DPGP	SRS189222	SP221-HE	-23.94	31.14	na	37732580	5508956680	394340	37732580	45.412909317217	1267770	12	242	0.00020034990242802	0.999799650097572	1	51146	37732580	433.67980953487	14939	2282	0	0	0.853434759886185	345656	37732580	42.0570666666667	1199998	2	51972	0.0433116666666667	0.956688333333333	C	C	T	2
DPGP	SRS189203	KR4N-HE	0.47	35.98	na	58924848	4478288448	2248676	58924848	134.801640187351	1267782	0	1	7.88779143417401e-07	0.999999211220857	1	31293	58924848	138.109459380988	16190	1031	777	0.104988095929389	0.895011904070611	680064	58924848	43.072455	1200001	-1	36081	0.0300666666666667	0.969933333333333	B	C	T	8
DPGP	SRS189187	KN20N-HE	0.035	36.36	na	63996878	4863762728	102695	63996878	6.156273712673	1267775	7	31367	0.0247471568455776	0.975252843154422	1	5906	63996878	26.06614017769	14839	2382	242	0.152372103826723	0.847627896173277	645267	63996878	40.8689658333333	1199999	1	37267	0.0310566666666667	0.968943333333333	B	C	T	8
DPGP	SRS189227	ZO12-HE	-12.18	26.40	na	71201676	6265747488	558656	71201676	38.8022341380458	1267776	6	294	0.00023663374302522	0.999763366256975	1	12444	71201676	63.646884617618	14789	2432	259	0.156262702514372	0.843737297485628	732461	71201676	53.6756575	1200001	-1	38623	0.032185	0.967815	B	C	T	8
DPGP	SRS189225	SP254-HE	-23.94	31.14	na	76136794	6700037872	410957	76136794	28.5431777703107	1267760	22	208	0.000181419202986002	0.999818580797014	1	71180	76136794	363.925033389466	16500	721	1208	0.112014401022008	0.887985598977992	678550	76136794	49.7354225	1200001	-1	36659	0.0305483333333333	0.969451666666667	C	C	T	2
DPGP	SRS189265	UG19-HE	0.53	32.60	na	67846014	5156297064	1123545	67846014	67.3533572806681	1267779	3	22	1.9719478585435e-05	0.999980280521415	1	44909	67846014	198.199117356716	17212	9	1248	0.0729922768712618	0.927007723128738	727351	67846014	46.0675741666667	1200001	-1	34942	0.0291175	0.9708825	B	C	T	8
DPGP	SRS189239	RG25-HE	-2.49	28.92	na	66338490	5041725240	229379	66338490	13.7506085431091	1267734	48	2964	0.00237580277997321	0.997624197220027	1	44381	66338490	195.873526508333	16313	908	906	0.105336507752163	0.894663492247837	672079	66338490	42.5654341666667	1199996	4	37248	0.0310433333333333	0.968956666666667	C	C	T	2
DPGP	SRS189261	ZS11-HE	-16.75	28.60	na	64745182	4920633832	1175039	64745182	70.4405055443286	1267769	13	74	6.86237854773139e-05	0.999931376214523	1	4055	64745182	17.8955345218048	16782	439	1455	0.10998199872249	0.89001800127751	597805	64745182	37.86172	1199997	3	37514	0.0312641666666667	0.968735833333333	C	C	T	2
DPGP	SRS189131	CO14	6.25	10.43	na	49582570	3768275320	86261	49582570	5.17111380347725	1267739	43	49091	0.0387558744326706	0.961244125567329	1	27441	49582570	121.120608559317	16556	665	1071	0.100807154056094	0.899192845943906	465055	49582570	29.4545891666667	1200000	0	40952	0.0341266666666667	0.965873333333333	A	C	T	2
DPGP	SRS189207	KT1-HE	-1.04	37.08	na	65121122	4949205272	162507	65121122	9.74184047415092	1267768	14	6794	0.00537000840838567	0.994629991591614	1	11726	65121122	51.7494918994251	16560	661	1114	0.103071830904129	0.896928169095871	639103	65121122	40.478135	1199997	3	33578	0.0279841666666667	0.972015833333333	C	C	T	2
DPGP	SRS189220	SP173-HE	-23.94	31.14	na	35432064	5173081344	97153	35432064	11.1883186541535	1267724	58	21404	0.0169287779760243	0.983071222023976	1	10082	35432064	85.4831891295511	14539	2682	437	0.181116079205621	0.818883920794379	340359	35432064	41.4147816666667	1199992	8	58060	0.04839	0.95161	C	C	T	2
DPGP	SRS189280	ZI268-HE	-16.54	28.72	na	73395588	5578064688	1132266	73395588	67.876246862631	1267777	5	193	0.000156178270396645	0.999843821729603	1	88399	73395588	390.164624586261	16520	701	1382	0.120956971139887	0.879043028860113	690562	73395588	43.7364091666667	1200001	-1	39385	0.03282	0.96718	C	C	T	2
DPGP	SRS189246	RG36-HE	-2.49	28.92	na	54526958	4144048808	363873	54526958	21.8132234090719	1267782	0	524	0.000413320271150718	0.999586679728849	1	10952	54526958	48.3398757331165	16580	641	649	0.0749085418965217	0.925091458103478	621045	54526958	39.33439	1199995	5	33600	0.0280041666666667	0.971995833333333	C	C	T	2
DPGP	SRS189171	GA160-HE	-1.65	13.60	na	57091758	4338973608	482498	57091758	28.9245075257418	1267781	1	922	0.000728043149374261	0.999271956850626	1	12522	57091758	55.2602636316126	16885	336	1506	0.106962429591777	0.893037570408223	570919	57091758	36.1606533333333	1200001	-1	33692	0.0280758333333333	0.971924166666667	A	C	T	2
DPGP	SRS189202	KR42-HE	0.47	35.98	na	57073616	4337594816	177267	57073616	10.6266361251382	1267700	82	7755	0.00618166214696218	0.993818337853038	1	51651	57073616	227.948376981592	17156	65	629	0.0402996341675861	0.959700365832414	526923	57073616	33.3739733333333	1200001	-1	41247	0.0343716666666667	0.965628333333333	C	C	T	2
DPGP	SRS189219	TZ8-HE	-8.89	33.44	na	62458074	4746813624	205	62458074	0.0122891790544431	1266432	1350	1251385	0.988131240228998	0.0118687597710017	0	20080	62458074	88.6259799082516	17204	17	1147	0.0675918936182568	0.932408106381743	602005	62458074	38.12916	1199997	3	37340	0.0311191666666667	0.968880833333333	B	C	T	9
DPGP	SRS189137	CO8N	6.25	10.43	na	62417210	4743707960	233	62417210	0.0139677010716353	1262776	5006	1245462	0.986343077910871	0.0136569220891289	0	113046	62417210	498.901399454155	16958	263	990	0.0727600023227455	0.927239997677255	658631	62417210	41.7145316666667	1200001	-1	33463	0.027885	0.972115	A	C	T	27
DPGP	SRS189232	RG15-HE	-2.49	28.92	na	41793652	3176317552	97854	41793652	5.86609764139261	1267770	12	27662	0.0218286740149332	0.978171325985067	1	6821	41793652	30.1020265954358	16780	441	1826	0.131641600371639	0.868358399628361	481174	41793652	30.4757	1200001	-1	38389	0.03199	0.96801	C	C	T	2
DPGP	SRS189240	RG28-HE	-2.49	28.92	na	63546302	4829518952	390992	63546302	23.4388995899926	1267768	14	1072	0.000856614149751298	0.999143385850249	1	32250	63546302	142.34161779223	17169	52	1896	0.113117705127461	0.886882294872539	629819	63546302	39.8903191666667	1200001	-1	37111	0.030925	0.969075	C	C	T	2
DPGP	SRS189151	EZ5N-HE	7.93	38.72	na	61188698	4650341048	206835	61188698	12.399203490821	1267770	12	3108	0.00246099092746229	0.997539009072538	1	33764	61188698	149.008710295569	16339	882	898	0.103362174089774	0.896637825910226	585835	61188698	37.1042158333333	1199995	5	32155	0.0268	0.9732	C	C	T	2
DPGP	SRS189264	ZS56-HE	-16.75	28.60	na	61468526	4671607976	384352	61468526	23.0408674361996	1267775	7	632	0.000504029872643719	0.999495970127356	1	102164	61468526	450.915103652517	17157	64	585	0.0376865454967772	0.962313454503223	699657	61468526	44.3132575	1199999	1	39497	0.032915	0.967085	B	C	T	9
DPGP	SRS189208	KT6-HE	-1.04	37.08	na	55256690	4199508440	483505	55256690	28.9848167902684	1267774	8	595	0.000475633823480693	0.999524366176519	1	12402	55256690	54.7347424655943	15025	2196	20	0.128680099878056	0.871319900121944	613756	55256690	38.8718591666667	1199995	5	39874	0.0332325	0.9667675	C	C	T	2
DPGP	SRS189130	CO13N	6.25	10.43	na	36144350	5277075100	250941	36144350	28.8987041936232	1267776	6	665	0.000529270805233076	0.999470729194767	1	5604	36144350	47.5135009581325	14637	2584	569	0.18309041286801	0.81690958713199	314879	36144350	38.31371	1200000	0	51879	0.0432325	0.9567675	B	C	T	8
DPGP	SRS189192	KN34-HE	0.035	36.36	na	53005148	4028391248	475975	53005148	28.5332833247356	1267781	1	645	0.000509551326647641	0.999490448673352	1	143966	53005148	635.359328726555	17159	62	674	0.0427385169270077	0.957261483072992	523855	53005148	33.1776216666667	1200000	0	33862	0.0282183333333333	0.971781666666667	A	C	T	2
DPGP	SRS189163	FR361-HE	45.769	4.86	na	70717962	5374565112	19	70717962	0.00113899708309473	1134990	132792	1133774	0.999040844561604	0.000959155438395531	0	764343	70717962	3373.27716160502	16331	890	672	0.0907032111956332	0.909296788804367	916902	70717962	58.0718625	1200000	0	33055	0.0275458333333333	0.972454166666667	E	C	T	10
DPGP	SRS189260	RG9-HE	-2.49	28.92	na	64315544	4887981344	161824	64315544	9.70089652637441	1267757	25	6929	0.00548517016332461	0.994514829836675	1	89798	64315544	396.346437489112	17155	66	1361	0.0828639451832066	0.917136054816794	632057	64315544	40.0316391666667	1200000	0	38900	0.0324166666666667	0.967583333333333	B	C	T	9
DPGP	SRS189168	GA132-HE	-1.65	13.60	na	79055510	6008218760	2	79055510	0.000119894429799445	736350	531432	736238	0.999911656735937	8.83432640627069e-05	0	58426	79055510	257.862086986818	17007	214	805	0.0591719412345392	0.940828058765461	727134	79055510	46.0533183333333	1200001	-1	38790	0.0323241666666667	0.967675833333333	A	C	T	2
DPGP	SRS189244	RG34-HE	-2.49	28.92	na	53253272	4047248672	173461	53253272	10.3985251407576	1267771	11	3828	0.0030281231315794	0.996971876868421	1	27968	53253272	123.454445154172	17184	37	720	0.0439579583067185	0.956042041693281	569235	53253272	36.0530091666667	1200001	-1	35201	0.0293333333333333	0.970666666666667	B	C	T	9
DPGP	SRS189134	CO2	6.25	10.43	na	65463418	4975219768	285239	65463418	17.0993065053771	1267782	0	1254	0.000989129045845421	0.999010870954155	1	18352	65463418	80.9826955461355	16157	1064	608	0.0970907612798328	0.902909238720167	599696	65463418	37.9835525	1199999	1	34149	0.0284583333333333	0.971541666666667	A	C	T	28
DPGP	SRS189281	ZI468-HE	-16.54	28.72	na	72444228	5505761328	1029109	72444228	61.6922806917909	1267781	1	176	0.00013961390838488	0.999860386091615	1	27845	72444228	122.902212415075	16792	429	1924	0.136635503164741	0.863364496835259	758794	72444228	48.0593416666667	1199987	13	36143	0.03013	0.96987	C	C	T	2
DPGP	SRS189201	KR39-HE	0.47	35.98	na	60317560	4584134560	253885	60317560	15.2197538693561	1267782	0	4706	0.00371199464892229	0.996288005351078	1	52482	60317560	231.616340514488	17166	55	520	0.0333894663492248	0.966610533650775	606557	60317560	38.4161466666667	1200001	-1	34849	0.02904	0.97096	C	C	T	2
DPGP	SRS189224	SP241-HE	-23.94	31.14	na	36331702	5304428492	685283	36331702	78.9183802893557	1267782	0	151	0.000119105650656028	0.999880894349344	1	290016	36331702	2459.15051390744	17047	174	1396	0.0911677602926659	0.908832239707334	356770	36331702	43.4087691666667	1200000	0	54456	0.04538	0.95462	C	C	T	2
DPGP	SRS189241	RG3-HE	-2.49	28.92	na	66194536	5030784736	501418	66194536	30.0585763167485	1267776	6	203	0.000164854840974237	0.999835145159026	1	91408	66194536	403.393182742001	17221	0	543	0.031531269961094	0.968468730038906	657750	66194536	41.6576341666667	1200001	-1	37449	0.0312066666666667	0.968793333333333	B	C	T	9
DPGP	SRS189282	ZL130-HE	-17.86	25.86	na	78014182	6865248016	151304	78014182	10.5091616697508	1267770	12	5503	0.00435011697594697	0.995649883024053	1	36029	78014182	184.311712444109	16241	980	1009	0.115498519249753	0.884501480750247	805845	78014182	59.0782575	1200001	-1	32417	0.0270133333333333	0.972986666666667	C	C	T	2
DPGP	SRS189150	EZ25-HE	7.93	38.72	na	55673638	4231196488	572723	55673638	34.3331897755292	1267782	0	441	0.000347851602247074	0.999652148397753	1	7249	55673638	31.991463910342	17059	162	1845	0.116543754718077	0.883456245281923	573344	55673638	36.3130375	1199994	6	41774	0.0348166666666667	0.965183333333333	C	C	T	2
DPGP	SRS189129	CO10N	6.25	10.43	na	49252310	3743175560	723928	49252310	43.3975715067732	1267772	10	684	0.000547412725531677	0.999452587274468	1	70819	49252310	312.53701875617	15138	2083	54	0.124092677544858	0.875907322455142	435618	49252310	27.589505	1200001	-1	36369	0.0303066666666667	0.969693333333333	A	C	T	2
DPGP	SRS189209	NG10N-HE	11.85	13.16	na	67051230	5095893480	38	67051230	0.00227641660790262	1257476	10306	1255311	0.998292293154501	0.0017077068454987	0	32013	67051230	141.27123860403	16316	905	1091	0.115904999709657	0.884095000290343	676712	67051230	42.8594883333333	1199999	1	38701	0.0322516666666667	0.967748333333333	A	C	T	2
DPGP	SRS189173	GA191-HE	-1.65	13.60	na	63856170	4853068920	223078	63856170	13.3729347790077	1267756	26	7103	0.00562320651342265	0.994376793486577	1	370297	63856170	1634.14290691597	17167	54	263	0.0184077579699204	0.98159224203008	610054	63856170	38.63853	1199999	1	36443	0.03037	0.96963	A	C	T	2
DPGP	SRS189191	KN133N-HE	0.035	36.36	na	60274838	4580887688	379211	60274838	22.7326377878847	1267746	36	506	0.000427518295732232	0.999572481704268	1	24390	60274838	107.646187793972	16592	629	1095	0.100110330410545	0.899889669589455	571751	60274838	36.21173	1199989	11	36074	0.0300708333333333	0.969929166666667	B	C	T	8
DPGP	SRS189169	GA141-HE	-1.65	13.60	na	81372760	6184329760	10	81372760	0.000599472148997225	1057036	210746	1056439	0.99952909885138	0.00047090114862014	0	11007	81372760	48.5770861157889	16577	644	1510	0.125079844376052	0.874920155623948	858411	81372760	54.3689725	1200001	-1	32550	0.0271241666666667	0.972875833333333	A	C	T	2
DPGP	SRS189162	FR310-HE	45.769	4.86	na	63621500	4835234000	2604941	63621500	156.158789129361	1267774	8	31	3.07623865932787e-05	0.999969237613407	1	121694	63621500	537.08576737704	17020	201	1655	0.107775390511585	0.892224609488415	762526	63621500	48.2943166666667	1199999	1	28870	0.0240591666666667	0.975940833333333	C	C	T	2
DPGP	SRS189259	RG8-HE	-2.49	28.92	na	43709448	6381579408	349	43709448	0.0401906636945469	1264587	3195	1217978	0.963235792904458	0.0367642070955416	0	24280	43709448	205.874513675164	16324	897	1323	0.128912374426572	0.871087625573428	354423	43709448	43.1267583333333	1199999	1	59560	0.0496341666666667	0.950365833333333	F	T	C	29
DPGP	SRS189133	CO16	6.25	10.43	na	48837730	3711667480	172254	48837730	10.3261617533614	1267782	0	6884	0.00542995562328539	0.994570044376715	1	15455	48837730	68.2012078276523	15976	1245	745	0.115556587886882	0.884443412113118	477276	48837730	30.2281116666667	1199991	9	37285	0.0310783333333333	0.968921666666667	A	C	T	2
DPGP	SRS189178	GU10-HE	10.70	-12.25	na	66321728	5040451328	6	66321728	0.000359683289398335	925910	341872	925454	0.999640316710602	0.000359683289398283	0	71790	66321728	316.84466639568	17173	48	1041	0.0632367458335753	0.936763254166425	627649	66321728	39.7530641666667	1199994	6	36299	0.0302541666666667	0.969745833333333	B	C	T	30
DPGP	SRS189270	UM118-HE	1.68	31.72	na	71457540	6288263520	104831	71457540	7.28582832064188	1267718	64	24999	0.0197691716714703	0.98023082832853	1	8486	71457540	43.3895244178619	14621	2600	551	0.182974275593752	0.817025724406248	651843	71457540	47.8186841666667	1200001	-1	34071	0.0283916666666667	0.971608333333333	A	C	T	2
DPGP	SRS189149	EZ2-HE	7.93	38.72	na	56939666	4327414616	593061	56939666	35.5525255919393	1267768	14	218	0.000182996761272837	0.999817003238727	1	8668	56939666	38.248766041461	14977	2244	79	0.134893444050868	0.865106555949132	545381	56939666	34.540185	1199998	2	42126	0.0351066666666667	0.964893333333333	D	C	T	2
DPGP	SRS189155	EZ9N-HE	7.93	38.72	na	52740288	4008261888	158936	52740288	9.52779736579317	1267772	10	12072	0.00953002961076904	0.990469970389231	1	9506	52740288	41.9562162476047	15026	2195	647	0.165031066720864	0.834968933279136	504548	52740288	31.95573	1200001	-1	39085	0.03257	0.96743	C	C	T	2
DPGP	SRS189228	ZO65-HE	-12.18	26.40	na	71677104	5447459904	280325	71677104	16.8047124821144	1267778	4	3609	0.00284985904516707	0.997150140954833	1	92955	71677104	410.28256198827	16435	786	1254	0.118460019743337	0.881539980256663	709840	71677104	44.9577525	1199997	3	35428	0.0295258333333333	0.970474166666667	C	C	T	2
DPGP	SRS189251	RG39-HE	-2.49	28.92	na	34034896	4969094816	91531	34034896	10.5408926771322	1267730	52	8724	0.00692232576263111	0.993077674237369	1	4483	34034896	38.0119621392486	14600	2621	1560	0.242784971836711	0.757215028163289	300633	34034896	36.5796058333333	1200000	0	60530	0.0504416666666667	0.949558333333333	B	C	T	9
DPGP	SRS189143	ED3	6.98	39.18	na	54344670	4130194920	237368	54344670	14.2295710145751	1267780	2	2547	0.00201059803657096	0.997989401963429	1	60892	54344670	268.694326694152	17204	17	1360	0.0799605133267522	0.920039486673248	513183	54344670	32.5020375	1199998	2	41158	0.0343	0.9657	D	C	T	2
DPGP	SRS189234	RG19-HE	-2.49	28.92	na	51354572	3902947472	775681	51354572	46.49997239273	1267782	0	8	6.31023314733921e-06	0.999993689766853	1	57343	51354572	253.075953777365	17171	50	800	0.0493583415597236	0.950641658440276	493773	51354572	31.2733958333333	1200001	-1	38327	0.0319383333333333	0.968061666666667	B	C	T	9
DPGP	SRS189217	TZ10-HE	-8.89	33.44	na	46872432	3562304832	220667	46872432	13.2283925785348	1267782	0	4177	0.00329473048205449	0.996705269517945	1	15807	46872432	69.7586667440915	16771	450	1087	0.0892514952674061	0.910748504732594	417687	46872432	26.4548966666667	1199985	15	34627	0.0288683333333333	0.971131666666667	C	C	T	5
DPGP	SRS189157	FR151-HE	45.769	4.86	na	63218532	4804608432	754	63218532	0.0452002000343908	1260998	6784	1206972	0.957385417997731	0.0426145820022685	0	553378	63218532	2442.19696881714	17178	43	964	0.0584751175889902	0.94152488241101	805770	63218532	51.0328016666667	1200000	0	32805	0.0273375	0.9726625	C	C	T	2
DPGP	SRS189214	NG9-HE	11.85	13.16	na	62352572	4738795472	66	62352572	0.00395572740423827	1154798	112984	1150046	0.99625172151048	0.00374827848951953	0	16998	62352572	75.0177109343244	17081	140	1330	0.0853608965797573	0.914639103420243	650778	62352572	41.2169941666667	1199999	1	34151	0.02846	0.97154	A	C	T	31
DPGP	SRS189167	GA130-HE	-1.65	13.60	na	86786058	6595740408	249	86786058	0.0149268565100309	1252919	14863	1234452	0.985433615558511	0.0145663844414892	0	27937	86786058	123.316474072354	16877	344	1333	0.0973811044654782	0.902618895534522	1152253	86786058	72.9787	1200001	-1	28179	0.0234816666666667	0.976518333333333	F	T	C	1
DPGP	SRS189161	FR229-HE	45.769	4.86	na	38245206	5583800076	55	38245206	0.00633389652164173	1216989	50793	1209353	0.993976882460865	0.00602311753913531	0	28228	38245206	239.31473201324	16619	602	1642	0.13030602171767	0.86969397828233	372001	38245206	45.2613141666667	1200001	-1	40584	0.0338191666666667	0.966180833333333	C	C	T	2
DPGP	SRS189193	KN35-HE	0.035	36.36	na	60387810	4589473560	273	60387810	0.0163655896676242	1241913	25869	1221557	0.983943611756595	0.0160563882434046	0	39800	60387810	175.660704953255	17162	59	1135	0.0693339527321294	0.930666047267871	630778	60387810	39.9505316666667	1200001	-1	35651	0.0297083333333333	0.970291666666667	B	C	T	8
DPGP	SRS189210	NG1N-HE	11.85	13.16	na	64319424	4888276224	473	64319424	0.0283558214267122	1265809	1973	1232628	0.973827519242267	0.0261724807577328	0	24953	64319424	110.135938679519	17032	189	1282	0.0854189652168864	0.914581034783114	693238	64319424	43.9065883333333	1199996	4	36587	0.0304925	0.9695075	B	C	T	8
DPGP	SRS189172	GA185-HE	-1.65	13.60	na	85094234	6467161784	20	85094234	0.00119894429799445	1179928	87854	1178457	0.998839705880033	0.00116029411996699	0	111839	85094234	493.576098948958	17078	143	406	0.0318796817838685	0.968120318216131	897742	85094234	56.8572291666667	1200001	-1	34491	0.0287416666666667	0.971258333333333	A	C	T	2
DPGP	SRS189269	UG7-HE	0.53	32.60	na	66465214	5051356264	345603	66465214	20.7179033934856	1267782	0	415	0.000327343344518222	0.999672656655482	1	39751	66465214	175.443876662215	17177	44	1160	0.0699146391034202	0.93008536089658	688632	66465214	43.6148958333333	1200000	0	36738	0.030615	0.969385	B	C	T	8
DPGP	SRS189235	RG2-HE	-2.49	28.92	na	64247502	4882810152	152516	64247502	9.14289207450492	1267775	7	8149	0.00643328269371233	0.993566717306288	1	19366	64247502	85.4737820103362	17188	33	1520	0.0901805934614715	0.909819406538529	656329	64247502	41.5701425	1200000	0	36386	0.0303216666666667	0.969678333333333	C	C	T	2
DPGP	SRS189142	ED2	6.98	39.18	na	56242058	4274396408	100502	56242058	6.02483076743478	1267777	5	33790	0.0266567911517911	0.973343208848209	1	5039	56242058	22.2377910690436	16885	336	1803	0.124208814819116	0.875791185180884	547432	56242058	34.671095	1199986	14	39881	0.0332458333333333	0.966754166666667	D	C	T	2
DPGP	SRS189223	SP235-HE	-23.94	31.14	na	33544648	4897518608	421028	33544648	48.4863556983772	1267754	28	498	0.000414897829437553	0.999585102170562	1	98307	33544648	833.424539806051	16551	670	1088	0.102084664072934	0.897915335927066	303632	33544648	36.9414608333333	1199993	7	59852	0.0498825	0.9501175	C	C	T	2
DPGP	SRS189218	TZ14-HE	-8.89	33.44	na	63413286	4819409736	972314	63413286	58.2875431264997	1267782	0	8	6.31023314733921e-06	0.999993689766853	1	21591	63413286	95.3019569130713	16592	629	854	0.0861157888624354	0.913884211137565	611595	63413286	38.7357675	1199998	2	36183	0.0301541666666667	0.969845833333333	B	C	T	9
DPGP	SRS189156	FR14-HE	45.769	4.86	na	63210946	4804031896	1355505	63210946	81.2587582092189	1267782	0	103	8.12442517719923e-05	0.999918755748228	1	236070	63210946	1041.83607223738	17030	191	1422	0.0936647116892167	0.906335288310783	726686	63210946	46.0225375	1199998	2	30646	0.02554	0.97446	C	C	T	2
DPGP	SRS189215	RC1-HE	-2.29	28.55	na	52446982	3985970632	337164	52446982	20.2120183122966	1267777	5	453	0.00036126084768517	0.999638739152315	1	9337	52446982	41.2083502700192	17071	150	1729	0.109110969165554	0.890889030834446	477797	52446982	30.2608641666667	1200001	-1	39066	0.0325541666666667	0.967445833333333	B	C	T	9
DPGP	SRS189184	GU9-HE	10.70	-12.25	na	65646182	4989109832	7	65646182	0.000419630504298058	625634	642148	625165	0.999630062581737	0.000369937418262745	0	143792	65646182	634.646071656698	17219	2	350	0.0204401602694385	0.979559839730561	717342	65646182	45.43238	1200001	-1	36210	0.0301741666666667	0.969825833333333	C	C	T	2
DPGP	SRS189160	FR217-HE	45.769	4.86	na	73266136	5568226336	661	73266136	0.03962589782786	1258934	8848	1211766	0.962794865363288	0.037205134636712	0	1065353	73266136	4701.67394460252	17165	56	769	0.0479066256314964	0.952093374368504	1010875	73266136	64.0244575	1199999	1	27808	0.0231741666666667	0.976825833333333	C	C	T	2
DPGP	SRS189258	RG7-HE	-2.49	28.92	na	64534736	4904639936	1748484	64534736	104.816772915217	1267781	1	3	3.15511657366961e-06	0.999996844883426	1	328885	64534736	1451.34620521456	17164	57	90	0.00853608965797573	0.991463910342024	602845	64534736	38.1826041666667	1200000	0	35075	0.0292291666666667	0.970770833333333	C	C	T	2
DPGP	SRS189211	UG28N-HE	0.53	32.60	na	66151216	5027492416	395954	66151216	23.7363884327116	1267779	3	323	0.000257142000754073	0.999742857999246	1	14576	66151216	64.3313396434586	16817	404	1620	0.117530921549271	0.882469078450729	665413	66151216	42.1436425	1199998	2	32434	0.02703	0.97297	B	C	T	8
DPGP	SRS189221	SP188-HE	-23.94	31.14	na	36794132	5371943272	41323	36794132	4.75882604422527	1267725	57	101033	0.0797376836080651	0.920262316391935	1	8137	36794132	68.9952383717554	14835	2386	958	0.194181522559666	0.805818477440335	379404	36794132	46.1660508333333	1199987	13	56491	0.0470866666666667	0.952913333333333	C	C	T	2
DPGP	SRS189226	SP80-HE	-23.94	31.14	na	36534318	5334010428	134151	36534318	15.4489967518075	1267782	0	3975	0.00313539709508417	0.996864602904916	1	8599	36534318	72.9189361825678	14746	2475	674	0.182858138319494	0.817141861680506	273702	36534318	33.3034875	1199992	8	62728	0.05228	0.94772	C	C	T	2
DPGP	SRS189236	RG21N-HE	-2.49	28.92	na	81906714	6224910264	2499353	81906714	149.829282952432	1267781	1	85	6.78350063338965e-05	0.999932164993666	1	2710270	81906714	11960.5135009581	17220	1	115	0.00673596190697404	0.993264038093026	863734	81906714	54.7039008333333	1200001	-1	36540	0.0304491666666667	0.969550833333333	C	C	T	2
DPGP	SRS189268	UG5N-HE	0.53	32.60	na	64269416	4884475616	814478	64269416	48.8256861195379	1267771	11	46	4.49604111747919e-05	0.999955039588825	1	12992	64269416	57.3458568027408	15503	1718	481	0.127692933046861	0.872307066953139	676411	64269416	42.8414441666667	1200001	-1	36527	0.0304383333333333	0.969561666666667	B	C	T	8
DPGP	SRS189147	ED5N-HE	6.98	39.18	na	64634920	4912253920	1143701	64634920	68.5618174102488	1267779	3	258	0.000205871356431942	0.999794128643568	1	125988	64634920	556.02183380756	17218	3	202	0.0119040706114627	0.988095929388537	930416	64634920	58.9296791666667	1200001	-1	30645	0.0255366666666667	0.974463333333333	C	C	T	2
DPGP	SRS189124	CK1	0.51	25.19	na	70057356	5324359056	12	70057356	0.00071936657879667	1110029	157753	1109177	0.999327960169808	0.000672039830191595	0	668462	70057356	2950.07305034551	17174	47	1046	0.0634690203820916	0.936530979617908	913611	70057356	57.8649616666667	1199997	3	36166	0.0301408333333333	0.969859166666667	A	C	T	2
DPGP	SRS189216	RC5-HE	-2.29	28.55	na	59254514	4503343064	9816307	59254514	588.45932660347	1267782	0	2	1.5775582868348e-06	0.999998422441713	1	18266	59254514	80.6152372103827	16555	666	1041	0.0991231635793508	0.900876836420649	555703	59254514	35.1975058333333	1199997	3	40207	0.0335083333333333	0.966491666666667	C	C	T	2
DPGP	SRS189165	GA125-HE	-1.65	13.60	na	73947908	5620041008	425899	73947908	25.5314312713069	1267764	18	669	0.000541891271527755	0.999458108728472	1	25489	73947908	112.486615179142	17074	147	1391	0.0893095639045352	0.910690436095465	716633	73947908	45.3887741666667	1199999	1	35214	0.0293458333333333	0.970654166666667	A	C	T	2
DPGP	SRS189159	FR207-HE	45.769	4.86	na	36215104	5287405184	154	36215104	0.0177341214814534	1259431	8351	1238739	0.983678581964407	0.0163214180355928	0	10609	36215104	89.9459961674699	14916	2305	574	0.16717960629464	0.83282039370536	315548	36215104	38.393605	1200001	-1	45579	0.0379816666666667	0.962018333333333	A	C	T	2
DPGP	SRS189257	RG6N-HE	-2.49	28.92	na	43950814	6416818844	374798	43950814	43.1624080480714	1267782	0	204	0.00016091094525715	0.999839089054743	1	58832	43950814	498.883746588468	15007	2214	40	0.130886708088961	0.869113291911039	359668	43950814	43.7646416666667	1199996	4	56822	0.047355	0.952645	B	C	T	9
DPGP	SRS189183	GU7-HE	10.70	-12.25	na	63983232	4862725632	7	63983232	0.000419630504298058	1027731	240051	1027202	0.999582735833132	0.000417264166867826	0	29211	63983232	128.910109749724	17166	55	1373	0.0829220138203356	0.917077986179664	652566	63983232	41.3321433333333	1200000	0	33789	0.0281575	0.9718425	A	C	T	2
DPGP	SRS189127	CO1	6.25	10.43	na	63007572	4788575472	280459	63007572	16.8127477752484	1267777	5	2073	0.00163908306002136	0.998360916939979	1	20719	63007572	91.4394634457929	16561	660	989	0.0957551826258638	0.904244817374136	692835	63007572	43.8807033333333	1199983	17	36427	0.03037	0.96963	A	C	T	2
DPGP	SRS189256	RG5-HE	-2.49	28.92	na	47522244	3611690544	113979	47522244	6.83273228362605	1267764	18	21096	0.016654282834115	0.983345717165885	1	11071	47522244	48.8548864758144	16938	283	1417	0.0987166831194472	0.901283316880553	497364	47522244	31.4990258333333	1200001	-1	40033	0.03336	0.96664	C	C	T	2
DPGP	SRS189212	NG6N-HE	11.85	13.16	na	67715614	5146386664	838652	67715614	50.2748366832784	1267778	4	17	1.65643620117654e-05	0.999983435637988	1	19876	67715614	87.7145345798734	16877	344	1534	0.109052900528425	0.890947099471575	699132	67715614	44.2785583333333	1199999	1	31780	0.0264841666666667	0.973515833333333	B	C	T	8
DPGP	SRS189271	UM37-HE	1.68	31.72	na	75013306	6601170928	120223	75013306	8.34989454022853	1267687	95	14638	0.0116210831199686	0.988378916880031	1	18574	75013306	95.0016259218396	14972	2249	575	0.163985831252541	0.836014168747459	677248	75013306	49.64485	1200000	0	35626	0.0296883333333333	0.970311666666667	A	C	T	2
DPGP	SRS189237	RG22-HE	-2.49	28.92	na	66244552	5034585952	550661	66244552	33.0105641190678	1267768	14	55	5.44257608958007e-05	0.999945574239104	1	19971	66244552	88.1347192381395	17074	147	1078	0.0711340804831311	0.928865919516869	669263	66244552	42.3877391666667	1200001	-1	36740	0.0306158333333333	0.969384166666667	B	C	T	9
DPGP	SRS189138	CO9N	6.25	10.43	na	36869964	5383014744	715932	36869964	82.4478167382089	1267772	10	45	4.33828528879571e-05	0.999956617147112	1	168519	36869964	1428.87242320423	17046	175	1450	0.0943615353347657	0.905638464665234	279905	36869964	34.0598058333333	1199997	3	54011	0.0450116666666667	0.954988333333333	B	C	T	8
DPGP	SRS189267	NG3N-HE	11.85	13.16	na	64580858	4908145208	14	64580858	0.000839261008596115	674710	593072	674033	0.999465996519906	0.000534003480093581	0	35703	64580858	157.557458916439	17060	161	1617	0.103246036815516	0.896753963184484	696270	64580858	44.0992391666667	1199998	2	34632	0.0288616666666667	0.971138333333333	A	C	T	2
DPGP	SRS189180	GU2-HE	10.70	-12.25	na	65916048	5009619648	17	65916048	0.00101831387415187	959003	308779	957736	0.99900061682529	0.000999383174709823	0	142094	65916048	627.094709947158	16893	328	514	0.0488937924626909	0.951106207537309	638237	65916048	40.4248	1199998	2	37149	0.0309591666666667	0.969040833333333	B	C	T	32
DPGP	SRS189272	UM526-HE	1.68	31.72	na	79523132	6998035616	1208308	79523132	83.9297868245487	1267780	2	461	0.000365204743402257	0.999634795256598	1	219443	79523132	1122.00987166831	17150	71	1450	0.0883223970733407	0.911677602926659	723338	79523132	53.0296283333333	1199994	6	33606	0.02801	0.97199	A	C	T	2
DPGP	SRS189148	ED6N-HE	6.98	39.18	na	65138404	4950518704	512916	65138404	30.7479259052424	1267775	7	188	0.000153811932966393	0.999846188067034	1	12908	65138404	56.9545903257651	16125	1096	1015	0.122582892979502	0.877417107020498	706910	65138404	44.7738416666667	1200001	-1	36894	0.0307441666666667	0.969255833333333	D	C	T	2
DPGP	SRS189140	ED10N	6.98	39.18	na	67371074	5120201624	201041	67371074	12.0518496082134	1267747	35	5161	0.00409849642919682	0.995901503570803	1	33816	67371074	149.218105801057	17035	186	1261	0.0840253179257883	0.915974682074212	668097	67371074	42.3124275	1200000	0	34382	0.0286516666666667	0.971348333333333	D	C	T	2
DPGP	SRS189158	FR180-HE	45.769	4.86	na	38255632	5585322272	326	38255632	0.0375427321100946	1257913	9869	1213871	0.965260588965611	0.0347394110343892	0	10856	38255632	92.0477324197201	14653	2568	241	0.163114801695604	0.836885198304396	314934	38255632	38.31773	1200001	-1	41567	0.0346383333333333	0.965361666666667	E	C	T	10
DPGP	SRS189166	GA129-HE	-1.65	13.60	na	82718794	6286628344	73	82718794	0.00437614668767974	1218487	49295	1213000	0.995671968840069	0.0043280311599313	0	42592	82718794	187.970849544161	17083	138	879	0.0590558039602811	0.940944196039719	820820	82718794	51.9879908333333	1200000	0	35161	0.0293008333333333	0.970699166666667	A	C	T	2
DPGP	SRS189248	RG38N-HE	-2.49	28.92	na	76188826	5790350776	259993	76188826	15.5858775404604	1267658	124	1475	0.00126125785032442	0.998738742149676	1	22084	76188826	97.4604262237965	16480	741	1842	0.149991289704431	0.850008710295569	650485	76188826	41.2009483333333	1200001	-1	39153	0.0326266666666667	0.967373333333333	C	C	T	2
DPGP	SRS189278	ZI91-HE	-16.54	28.72	na	69479878	5280470728	773406	69479878	46.3636366504651	1267778	4	449	0.000357316951968083	0.999642683048032	1	18466	69479878	81.4954996806225	16714	507	1817	0.134951512687997	0.865048487312003	664726	69479878	42.0997883333333	1199997	3	35138	0.0292841666666667	0.970715833333333	C	C	T	2
DPGP	SRS189182	GU6-HE	10.70	-12.25	na	66062284	5020733584	4	66062284	0.00023978885959889	1025276	242506	1024976	0.999763366256975	0.000236633743025183	0	47557	66062284	209.873120027873	16965	256	993	0.0725277277742291	0.927472272225771	646382	66062284	40.9404658333333	1200000	0	35108	0.0292566666666667	0.970743333333333	A	C	T	2
DPGP	SRS189255	RG4N-HE	-2.49	28.92	na	49710972	7257801912	328944	49710972	37.8813944353209	1267776	6	298	0.00023978885959889	0.999760211140401	1	49409	49710972	419.058765460775	15026	2195	1	0.127518727135474	0.872481272864526	440312	49710972	53.5733883333333	1200000	0	47996	0.0399966666666667	0.960003333333333	B	C	T	9
DPGP	SRS189213	NG7-HE	11.85	13.16	na	55092252	4187011152	74	55092252	0.00443451634429263	1258689	9093	1254080	0.996364516927989	0.00363548307201078	0	5455	55092252	24.0738633064282	14881	2340	18	0.136925846350386	0.863074153649614	547655	55092252	34.6867066666667	1199996	4	36638	0.030535	0.969465	B	C	T	8
DPGP	SRS189125	CK2-HE	0.51	25.19	na	41271728	6025672288	326904	41271728	37.6467618249825	1267765	17	1549	0.00123522813859165	0.998764771861408	1	72360	41271728	613.555310376865	15656	1565	321	0.109517449625457	0.890482550374543	348527	41271728	42.4029641666667	1200001	-1	50349	0.0419566666666667	0.958043333333333	A	C	T	2
DPGP	SRS189195	KN6-HE	0.035	36.36	na	66173622	5029195272	480418	66173622	28.7997045233329	1267781	1	909	0.000717789020509835	0.99928221097949	1	5155	66173622	22.7503048603449	16773	448	1123	0.091225828929795	0.908774171070205	750142	66173622	47.5106675	1200000	0	35951	0.0299591666666667	0.970040833333333	C	C	T	2
