# Supplementary material for: Population Genomics of the Wolbachia Endosymbiont in Drosophila melanogaster
Source: PLoS Genet. 2012 Dec 20;8(12):e1003129. doi: 10.1371/journal.pgen.1003129 (PMC3527207; doi:10.1371/journal.pgen.1003129)
Supplement: Dataset S2 — Archive of maximum likelihood phylogenetic trees in Newick format based on alignments of the Wolbachia and mitochondrial genomes. Branch lengths are in substitutions per site and internal node labels represent bootstrap probabilities based on the RAxML rapid bootstrap algorithm. (ZIP) [file pgen.1003129.s002.zip]

Archive with 9 entries (6 files):
- SupplementalFile2/
- SupplementalFile2/.DS_Store
- __MACOSX/
- __MACOSX/SupplementalFile2/
- __MACOSX/SupplementalFile2/._.DS_Store
- SupplementalFile2/RAxML_bipartitions.DGRP_DPGP_mtDNA_infected_reference_noindels
- SupplementalFile2/RAxML_bipartitions.DGRP_DPGP_mtDNA_infected_reference_outgroup_noindels
- SupplementalFile2/RAxML_bipartitions.DGRP_DPGP_mtDNA_reference_noindels
- SupplementalFile2/RAxML_bipartitions.DGRP_DPGP_wMel_infected_reference_noindels
