# Supplementary material for: Population Genomics of the Wolbachia Endosymbiont in Drosophila melanogaster
Source: PLoS Genet. 2012 Dec 20;8(12):e1003129. doi: 10.1371/journal.pgen.1003129 (PMC3527207; doi:10.1371/journal.pgen.1003129)
Supplement: Dataset S2 — Archive of maximum likelihood phylogenetic trees in Newick format based on alignments of the Wolbachia and mitochondrial genomes. Branch lengths are in substitutions per site and internal node labels represent bootstrap probabilities based on the RAxML rapid bootstrap algorithm. (ZIP) [file pgen.1003129.s002.zip › SupplementalFile2/RAxML_bipartitions.DGRP_DPGP_mtDNA_infected_reference_noindels]

((DGRP181:0.00008313774827912390,DGRP256:0.00000171347200865387)15:0.00000171347200865387,(dm3:0.00000171347200865387,(((((ZL130:0.00024962221333688854,SP221:0.00008311947650382749)11:0.00000171347200865387,((RG25:0.00016641983165173734,KT6:0.00000171347200865387)67:0.00008315712520611057,(SP254:0.00008315867636821547,((((((ZI261:0.00000171347200865387,FR14:0.00008316554982948078)95:0.00024973411313157317,(ZI468:0.00024958954465193628,(((KR7:0.00000171347200865387,FR310:0.00000171347200865387)25:0.00000171347200865387,SP188:0.00000171347200865387)53:0.00000171347200865387,(RG2:0.00016632338920011760,(ZO65:0.00016638224611211741,RG37N:0.00016638213498631316)13:0.00000171347200865387)0:0.00000171347200865387)2:0.00000171347200865387)21:0.00000171347200865387)75:0.00008313697965963343,(((((((NG6N:0.00033334175476485757,(CO9N:0.00000171347200865387,CO13N:0.00008314332693164159)92:0.00016641057896008682)72:0.00008318439000760466,ZO12:0.00050058887677473121)21:0.00000171347200865387,(((UG28N:0.00000171347200865387,((KN20N:0.00000171347200865387,KN133N:0.00000171347200865387)96:0.00016644936771005573,KR4N:0.00016629688268333075)38:0.00000171347200865387)63:0.00008317254517720882,UG5N:0.00016647197695569065)7:0.00000171347200865387,(UG7:0.00016643307582773454,UG19:0.00024991293879276789)7:0.00000171347200865387)6:0.00000171347200865387)53:0.00008236320644404148,((((((RG34:0.00008329519615041146,RG19:0.00008338291208320784)70:0.00008325310487647351,RG3:0.00008320785513482576)3:0.00000171347200865387,((((RG33:0.00024996457628867198,(RG39:0.00025033974422317254,(RG22:0.00016700880512856702,RG4N:0.00008331436457938899)84:0.00008346320450125852)54:0.00008314439775782084)4:0.00000171347200865387,ZS56:0.00000171347200865387)0:0.00000171347200865387,TZ14:0.00008325800655850888)0:0.00000171347200865387,ZS37:0.00016663590998747941)0:0.00000171347200865387)0:0.00000171347200865387,(RC1:0.00000171347200865387,RG6N:0.00016660994202021551)66:0.00008325200319741719)0:0.00000171347200865387,(RG24:0.00008323127877080424,RG9:0.00016657569789049507)58:0.00008323152588035055)38:0.00000171347200865387,RG18N:0.00008321932037676618)91:0.00025031713539582005)97:0.00050091170104000582,(((((((UM118:0.00000171347200865387,(CO10N:0.00000171347200865387,UM526:0.00000171347200865387)23:0.00000171347200865387)40:0.00000171347200865387,UM37:0.00008334916561142131)64:0.00008341052498615023,GA160:0.00000171347200865387)96:0.00025019954139950454,(((GA145:0.00008329692202265120,CO1:0.00016668435373113036)8:0.00000171347200865387,CO14:0.00000171347200865387)3:0.00000171347200865387,(CK2:0.00016677344315561835,(GA191:0.00016677334416101910,(((DGRP440:0.00000171347200865387,((DGRP832:0.00000171347200865387,((DGRP820:0.00000171347200865387,DGRP370:0.00000171347200865387)1:0.00000171347200865387,DGRP318:0.00000171347200865387)1:0.00000171347200865387)1:0.00000171347200865387,DGRP365:0.00000171347200865387)0:0.00000171347200865387)2:0.00000171347200865387,((((((DGRP153:0.00000171347200865387,DGRP595:0.00000171347200865387)3:0.00000171347200865387,((((DGRP352:0.00008335592247499052,DGRP136:0.00016685765021211908)4:0.00000171347200865387,DGRP306:0.00000171347200865387)0:0.00000171347200865387,DGRP705:0.00000171347200865387)0:0.00000171347200865387,DGRP310:0.00000171347200865387)0:0.00000171347200865387)0:0.00000171347200865387,(((((DGRP783:0.00000171347200865387,DGRP513:0.00008340306313439742)5:0.00000171347200865387,DGRP272:0.00000171347200865387)1:0.00000171347200865387,((DGRP176:0.00008336499669944030,(DGRP892:0.00000171347200865387,(DGRP142:0.00025049596282869150,DGRP227:0.00008335408280403403)25:0.00000171347200865387)16:0.00000171347200865387)49:0.00008340355086664160,(DGRP280:0.00008344961223042851,(DGRP405:0.00000171347200865387,DGRP461:0.00000171347200865387)56:0.00000171347200865387)39:0.00000171347200865387)58:0.00008340304276738671)0:0.00000171347200865387,(((((DGRP882:0.00000171347200865387,((((DGRP320:0.00016708619463491915,DGRP887:0.00008353749616692544)1:0.00000171347200865387,(DGRP801:0.00000171347200865387,DGRP555:0.00000171347200865387)15:0.00000171347200865387)0:0.00000171347200865387,DGRP776:0.00000171347200865387)0:0.00000171347200865387,((DGRP554:0.00000171347200865387,DGRP802:0.00000171347200865387)12:0.00000171347200865387,DGRP591:0.00000171347200865387)1:0.00000171347200865387)1:0.00000171347200865387)99:0.00033412997830945652,DGRP441:0.00016681367455825179)5:0.00000171347200865387,(((((DGRP321:0.00008335514157523158,DGRP393:0.00000171347200865387)71:0.00008165506444594908,DGRP49:0.00000171347200865387)55:0.00000171347200865387,DGRP317:0.00025048984182335219)5:0.00000171347200865387,((DGRP716:0.00008347823758388525,((((DGRP730:0.00000171347200865387,DGRP646:0.00000171347200865387)27:0.00000171347200865387,DGRP852:0.00000171347200865387)9:0.00000171347200865387,DGRP855:0.00000171347200865387)49:0.00000171347200865387,DGRP21:0.00016705744276863542)35:0.00000171347200865387)86:0.00016689223642273894,DGRP837:0.00008336372883183967)2:0.00000171347200865387)0:0.00000171347200865387,DGRP287:0.00000171347200865387)0:0.00000171347200865387)0:0.00000171347200865387,DGRP712:0.00000171347200865387)0:0.00000171347200865387,DGRP804:0.00000171347200865387)0:0.00000171347200865387)0:0.00000171347200865387,DGRP727:0.00000171347200865387)0:0.00000171347200865387)0:0.00000171347200865387,(DGRP356:0.00000171347200865387,DGRP360:0.00000171347200865387)71:0.00008336506745129649)0:0.00000171347200865387,(((DGRP531:0.00000171347200865387,DGRP707:0.00008331916832196182)70:0.00008335679910300782,(((DGRP822:0.00000171347200865387,DGRP890:0.00000171347200865387)25:0.00000171347200865387,DGRP818:0.00000171347200865387)97:0.00025037900777409702,(DGRP409:0.00008344031129435538,((DGRP380:0.00000171347200865387,(DGRP149:0.00008345505285749925,DGRP362:0.00008350803737215897)16:0.00000171347200865387)30:0.00000171347200865387,DGRP73:0.00008347275170292983)65:0.00008344769568587976)33:0.00000171347200865387)59:0.00008340050777274522)0:0.00000171347200865387,(DGRP535:0.00008340242478904327,((((DGRP374:0.00000171347200865387,(DGRP884:0.00000171347200865387,DGRP853:0.00000171347200865387)33:0.00000171347200865387)9:0.00000171347200865387,DGRP897:0.00000171347200865387)59:0.00000171347200865387,(DGRP383:0.00000171347200865387,DGRP398:0.00000171347200865387)78:0.00008341807633593637)80:0.00008351956342340941,DGRP40:0.00041852699295094121)70:0.00008333487738514071)1:0.00000171347200865387)0:0.00000171347200865387)0:0.00000171347200865387,(((DGRP859:0.00000171347200865387,(DGRP805:0.00000171347200865387,(DGRP787:0.00008334482065365260,(DGRP786:0.00000171347200865387,(DGRP589:0.00000171347200865387,(DGRP761:0.00000171347200865387,((DGRP639:0.00000171347200865387,(DGRP721:0.00000171347200865387,((DGRP796:0.00000171347200865387,DGRP336:0.00000171347200865387)2:0.00000171347200865387,DGRP737:0.00000171347200865387)1:0.00000171347200865387)0:0.00000171347200865387)0:0.00000171347200865387,DGRP879:0.00000171347200865387)0:0.00000171347200865387)0:0.00000171347200865387)0:0.00000171347200865387)0:0.00000171347200865387)0:0.00000171347200865387)0:0.00000171347200865387)35:0.00000171347200865387,DGRP790:0.00008334433498917376)82:0.00016677941339994707,DGRP237:0.00016673897259722659)5:0.00000171347200865387)0:0.00000171347200865387)8:0.00000171347200865387,DGRP75:0.00016690704632229517)78:0.00016675666860653057)20:0.00000171347200865387)1:0.00000171347200865387)22:0.00000171347200865387)94:0.00025006325383846931,GA125:0.00041691709502646558)15:0.00000171347200865387,(CO16:0.00033355439447554854,CO2:0.00041652169294538189)22:0.00000171347200865387)60:0.00008340784217286317,KN34:0.00016654205438398914)77:0.00008356809155976043)17:0.00000171347200865387,((NC_001709:0.00161283376882936122,(DGRP335:0.00000171347200865387,DGRP338:0.00000171347200865387)100:0.00049424428559675308)100:0.00200696077859162771,((ED6N:0.00033220372526785428,((ED2:0.00008302015232410330,ED3:0.00000171347200865387)16:0.00000171347200865387,EZ2:0.00000171347200865387)94:0.00000171347200865387)100:0.00035045921040495779,ED10N:0.00081677860080712832)95:0.00024958224919241511)97:0.00035242138326624926)97:0.00033279046653722776,(SP80:0.00025002572797058205,((EZ25:0.00000171347200865387,ED5N:0.00000171347200865387)100:0.00025060521994912835,EZ9N:0.00008287052136376677)98:0.00025068410357385103)78:0.00008297842506126428)65:0.00008322714353637436)62:0.00008319302715737158,RG36:0.00024954326179023176)6:0.00000171347200865387,(((((KN6:0.00008309670720394885,((RG32N:0.00008313177800680297,(KR42:0.00000171347200865387,EZ5N:0.00000171347200865387)36:0.00000171347200865387)7:0.00000171347200865387,KT1:0.00000171347200865387)15:0.00000171347200865387)8:0.00000171347200865387,KR39:0.00008311381366136519)78:0.00008314134212605621,RG28:0.00016652609090085454)60:0.00008321843067286414,SP235:0.00024952032876370884)7:0.00000171347200865387,(ZI268:0.00000171347200865387,SP173:0.00000171347200865387)9:0.00000171347200865387)0:0.00000171347200865387)0:0.00000171347200865387,(((RG5:0.00000171347200865387,ZS11:0.00000171347200865387)85:0.00000171347200865387,((RG11N:0.00016634273737559246,((RG21N:0.00000171347200865387,(RC5:0.00008315574101644960,RG7:0.00008311743324466575)1:0.00000171347200865387)0:0.00000171347200865387,ZI91:0.00000171347200865387)0:0.00000171347200865387)0:0.00000171347200865387,((RG35:0.00000171347200865387,RG15:0.00016546771271466434)62:0.00000171347200865387,(RG10:0.00000171347200865387,RG38N:0.00008320281128757061)60:0.00008315449902296832)4:0.00000171347200865387)0:0.00000171347200865387)0:0.00000171347200865387,SP241:0.00008315524459341666)0:0.00000171347200865387)0:0.00000171347200865387)0:0.00000171347200865387)0:0.00000171347200865387)0:0.00000171347200865387,RG13N:0.00008314748285115295)4:0.00000171347200865387,TZ10:0.00024974519621093883)95:0.00024964731901313565,(DGRP861:0.00000171347200865387,(DGRP738:0.00000171347200865387,DGRP69:0.00016656869171290630)1:0.00000171347200865387)90:0.00016645103079366755)35:0.00000171347200865387)4:0.00000171347200865387,DGRP486:0.00008317516567934983);
