# Supplementary material for: Population Genomics of the Wolbachia Endosymbiont in Drosophila melanogaster
Source: PLoS Genet. 2012 Dec 20;8(12):e1003129. doi: 10.1371/journal.pgen.1003129 (PMC3527207; doi:10.1371/journal.pgen.1003129)
Supplement: Dataset S2 — Archive of maximum likelihood phylogenetic trees in Newick format based on alignments of the Wolbachia and mitochondrial genomes. Branch lengths are in substitutions per site and internal node labels represent bootstrap probabilities based on the RAxML rapid bootstrap algorithm. (ZIP) [file pgen.1003129.s002.zip › SupplementalFile2/RAxML_bipartitions.DGRP_DPGP_mtDNA_infected_reference_outgroup_noindels]

(dm3:0.00000259542427085937,((DGRP486:0.00008518586296088002,(ZL130:0.00025560029448718505,((((((SP173:0.00000259542427085937,((((ZS11:0.00000259542427085937,RG5:0.00000259542427085937)91:0.00000259542427085937,RG21N:0.00000259542427085937)8:0.00000259542427085937,ZI91:0.00000259542427085937)1:0.00000259542427085937,ZI268:0.00000259542427085937)4:0.00000259542427085937)3:0.00000259542427085937,((RG11N:0.00017037523662501698,RG36:0.00025549245768568098)5:0.00000259542427085937,(SP254:0.00008514399869314819,SP235:0.00025550176560816860)5:0.00000259542427085937)1:0.00000259542427085937)0:0.00000259542427085937,(RG13N:0.00008514752250950968,SP221:0.00008511234592978339)5:0.00000259542427085937)0:0.00000259542427085937,((RG35:0.00000259542427085937,RG15:0.00016902491043519849)66:0.00000259542427085937,((RG7:0.00008511193109654286,((((((((NG6N:0.00034155655668310361,(CO13N:0.00008516561154893366,CO9N:0.00000259542427085937)87:0.00017042397104244787)67:0.00008527642193568669,((((UG28N:0.00000259542427085937,(KN133N:0.00000259542427085937,KN20N:0.00000259542427085937)93:0.00017048395971773408)18:0.00000259542427085937,KR4N:0.00017036158943917431)64:0.00008520129194305677,(ZO12:0.00051247858774206890,UG19:0.00025594795985699019)0:0.00000259542427085937)0:0.00000259542427085937,(UG7:0.00017056932793702088,UG5N:0.00017049235573076901)9:0.00000259542427085937)0:0.00000259542427085937)26:0.00008464915094900850,((((((((RG19:0.00008541457848401554,RG34:0.00008529929440662961)67:0.00008532623049110566,RG33:0.00025608482947628568)7:0.00000259542427085937,(ZS56:0.00000259542427085937,((RG6N:0.00017069024265285309,RC1:0.00000259542427085937)64:0.00008530277284272195,(RG9:0.00017068719210270352,RG24:0.00008528746019302243)61:0.00008528617352600175)5:0.00000259542427085937)0:0.00000259542427085937)2:0.00000259542427085937,ZS37:0.00017074142325663156)0:0.00000259542427085937,RG3:0.00008527515565392500)0:0.00000259542427085937,TZ14:0.00008531257564682499)14:0.00000259542427085937,(RG39:0.00025645990473706820,(RG4N:0.00008534201974385253,RG22:0.00017095429747099238)79:0.00008545537057636442)63:0.00008523542140929221)42:0.00000259542427085937,RG18N:0.00008529078332247243)71:0.00025587317041113626)32:0.00042223561563906953,(AF200840:0.05453674285333417332,(NC_001709:0.00165794008052153920,(DGRP335:0.00000259542427085937,DGRP338:0.00000259542427085937)100:0.00049958602599785122)76:0.00149563404720784508)24:0.00085663806968231575)5:0.00009136245589249178,(((ED2:0.00008508599688590232,(EZ2:0.00000259542427085937,ED3:0.00000259542427085937)73:0.00000259542427085937)89:0.00000259542427085937,ED6N:0.00034047554274099979)99:0.00033959546147293538,ED10N:0.00085659350404675421)92:0.00060001041771588944)11:0.00000259542427085937,(KN34:0.00017064407017594284,((CO16:0.00034172565504771960,(GA125:0.00042706675925433858,CO2:0.00042671923806004362)18:0.00000259542427085937)7:0.00000259542427085937,(((UM37:0.00008536191632702017,((CO10N:0.00000259542427085937,UM118:0.00000259542427085937)20:0.00000259542427085937,UM526:0.00000259542427085937)31:0.00000259542427085937)56:0.00008539036980261780,GA160:0.00000259542427085937)98:0.00025624056609263194,(((((((DGRP535:0.00008542539998677039,(((((DGRP380:0.00000259542427085937,DGRP73:0.00008547488173030357)7:0.00000259542427085937,DGRP362:0.00008550808133678452)9:0.00000259542427085937,DGRP149:0.00008545038089657457)58:0.00008545404955260089,(DGRP822:0.00000259542427085937,(DGRP818:0.00000259542427085937,DGRP890:0.00000259542427085937)29:0.00000259542427085937)97:0.00025643892796862973)11:0.00000259542427085937,DGRP409:0.00008545676347657281)70:0.00008542469405983494)8:0.00000259542427085937,(DGRP287:0.00000259542427085937,((DGRP310:0.00000259542427085937,((((DGRP75:0.00017093437708853490,(DGRP790:0.00008535127037118185,(DGRP787:0.00008535162752303517,(DGRP589:0.00000259542427085937,((DGRP786:0.00000259542427085937,DGRP336:0.00000259542427085937)7:0.00000259542427085937,(DGRP796:0.00000259542427085937,(DGRP737:0.00000259542427085937,(DGRP805:0.00000259542427085937,(DGRP721:0.00000259542427085937,(DGRP879:0.00000259542427085937,((DGRP639:0.00000259542427085937,DGRP761:0.00000259542427085937)6:0.00000259542427085937,DGRP859:0.00000259542427085937)1:0.00000259542427085937)1:0.00000259542427085937)1:0.00000259542427085937)1:0.00000259542427085937)1:0.00000259542427085937)1:0.00000259542427085937)1:0.00000259542427085937)37:0.00000259542427085937)35:0.00000259542427085937)86:0.00017087013256742426)4:0.00000259542427085937,(DGRP837:0.00008538866494261191,((((((DGRP882:0.00000259542427085937,(DGRP591:0.00000259542427085937,DGRP801:0.00000259542427085937)8:0.00000259542427085937)2:0.00000259542427085937,DGRP554:0.00000259542427085937)1:0.00000259542427085937,DGRP776:0.00000259542427085937)2:0.00000259542427085937,(DGRP802:0.00000259542427085937,DGRP555:0.00000259542427085937)11:0.00000259542427085937)62:0.00000259542427085937,DGRP887:0.00008555352411965486)90:0.00000259542427085937,DGRP320:0.00017113193337692286)100:0.00034223517330763059)12:0.00000259542427085937)0:0.00000259542427085937,(DGRP595:0.00000259542427085937,(DGRP712:0.00000259542427085937,((((DGRP716:0.00008548677601128855,((DGRP852:0.00000259542427085937,DGRP730:0.00000259542427085937)15:0.00000259542427085937,(DGRP646:0.00000259542427085937,DGRP855:0.00000259542427085937)16:0.00000259542427085937)45:0.00000259542427085937)33:0.00000259542427085937,DGRP21:0.00017105842668410312)83:0.00017093815738153921,DGRP237:0.00017081364854459660)4:0.00000259542427085937,(DGRP727:0.00000259542427085937,((DGRP356:0.00000259542427085937,DGRP360:0.00000259542427085937)81:0.00008539426906439075,(DGRP707:0.00008536535564989222,DGRP531:0.00000259542427085937)70:0.00008539901721527382)0:0.00000259542427085937)0:0.00000259542427085937)0:0.00000259542427085937)0:0.00000259542427085937)0:0.00000259542427085937)0:0.00000259542427085937,DGRP306:0.00000259542427085937)0:0.00000259542427085937)0:0.00000259542427085937,(((DGRP820:0.00000259542427085937,DGRP804:0.00000259542427085937)0:0.00000259542427085937,((((DGRP370:0.00000259542427085937,DGRP365:0.00000259542427085937)0:0.00000259542427085937,(DGRP318:0.00000259542427085937,((DGRP272:0.00000259542427085937,(DGRP153:0.00000259542427085937,(((DGRP461:0.00000259542427085937,(DGRP405:0.00000259542427085937,DGRP280:0.00008549358085140807)8:0.00000259542427085937)29:0.00000259542427085937,(((DGRP892:0.00000259542427085937,DGRP227:0.00008539731721161117)16:0.00000259542427085937,DGRP176:0.00008539460706921609)21:0.00000259542427085937,DGRP142:0.00025652802059087228)47:0.00008542459418352698)37:0.00008542551165599850,DGRP441:0.00017087701171528835)0:0.00000259542427085937)0:0.00000259542427085937)0:0.00000259542427085937,(DGRP317:0.00025653277523828542,DGRP136:0.00017087899696062401)4:0.00000259542427085937)0:0.00000259542427085937)0:0.00000259542427085937)0:0.00000259542427085937,DGRP832:0.00000259542427085937)0:0.00000259542427085937,DGRP440:0.00000259542427085937)0:0.00000259542427085937)0:0.00000259542427085937,((DGRP321:0.00008540428230467222,DGRP393:0.00000259542427085937)66:0.00008283509780349985,DGRP49:0.00000259542427085937)57:0.00000259542427085937)0:0.00000259542427085937)0:0.00000259542427085937)0:0.00000259542427085937)0:0.00000259542427085937,DGRP705:0.00000259542427085937)0:0.00000259542427085937,(DGRP783:0.00000259542427085937,DGRP513:0.00008542538091408142)3:0.00000259542427085937)0:0.00000259542427085937,(DGRP40:0.00042844237715883966,((((DGRP374:0.00000259542427085937,DGRP884:0.00000259542427085937)19:0.00000259542427085937,DGRP897:0.00000259542427085937)8:0.00000259542427085937,DGRP853:0.00000259542427085937)53:0.00000259542427085937,(DGRP383:0.00000259542427085937,DGRP398:0.00000259542427085937)77:0.00008542033464302891)77:0.00008537947354139748)53:0.00008550636792240351)3:0.00000259542427085937,DGRP352:0.00008539647401941712)81:0.00017081109094824044,(CO14:0.00000259542427085937,((CK2:0.00017080715938466850,GA145:0.00008532880146804420)9:0.00000259542427085937,(GA191:0.00017080602231179853,CO1:0.00017074813085612007)10:0.00000259542427085937)2:0.00000259542427085937)4:0.00000259542427085937)25:0.00000259542427085937)90:0.00025615740511131843)53:0.00008538207152871390)72:0.00008530074707012957)91:0.00034141889798744576,(SP80:0.00025622204925439702,(EZ9N:0.00008504717017356739,(ED5N:0.00000259542427085937,EZ25:0.00000259542427085937)100:0.00025630751481341125)97:0.00025667324295742877)73:0.00008487145073533345)60:0.00008529041639251784,((((SP188:0.00000259542427085937,FR310:0.00000259542427085937)31:0.00000259542427085937,((RG37N:0.00017039454246862146,RG2:0.00017035907926978808)10:0.00000259542427085937,KR7:0.00000259542427085937)1:0.00000259542427085937)3:0.00000259542427085937,(ZI468:0.00025562726423385482,(ZI261:0.00000259542427085937,FR14:0.00008519301741898182)97:0.00025583813763043129)15:0.00000259542427085937)11:0.00000259542427085937,ZO65:0.00017039607896106884)64:0.00008513914309303234)61:0.00008516187283401151)2:0.00000259542427085937,SP241:0.00008514349624478313)0:0.00000259542427085937)0:0.00000259542427085937)0:0.00000259542427085937,(RC5:0.00008514350592376544,(KT6:0.00000259542427085937,RG25:0.00017037052001694748)51:0.00008514180200101571)6:0.00000259542427085937)1:0.00000259542427085937,((RG10:0.00000259542427085937,RG38N:0.00008521244744863218)71:0.00008514239652578196,((TZ10:0.00025614287588750581,(RG32N:0.00008515110267456026,((KT1:0.00000259542427085937,((KR39:0.00008512467974019364,KN6:0.00008512337830710742)27:0.00000259542427085937,EZ5N:0.00000259542427085937)1:0.00000259542427085937)0:0.00000259542427085937,KR42:0.00000259542427085937)22:0.00000259542427085937)78:0.00016986005298249106)2:0.00000259542427085937,RG28:0.00025515090490113758)8:0.00000259542427085937)0:0.00000259542427085937)6:0.00000259542427085937)91:0.00025571438990723550)12:0.00000259542427085937,(((DGRP69:0.00017050452730793078,DGRP738:0.00000259542427085937)7:0.00000259542427085937,DGRP861:0.00000259542427085937)79:0.00017045653562264016,DGRP181:0.00008515385527610774)16:0.00000259542427085937)47:0.00000259542427085937,DGRP256:0.00000259542427085937);
