# Supplementary material for: Population Genomics of the Wolbachia Endosymbiont in Drosophila melanogaster
Source: PLoS Genet. 2012 Dec 20;8(12):e1003129. doi: 10.1371/journal.pgen.1003129 (PMC3527207; doi:10.1371/journal.pgen.1003129)
Supplement: Dataset S2 — Archive of maximum likelihood phylogenetic trees in Newick format based on alignments of the Wolbachia and mitochondrial genomes. Branch lengths are in substitutions per site and internal node labels represent bootstrap probabilities based on the RAxML rapid bootstrap algorithm. (ZIP) [file pgen.1003129.s002.zip › SupplementalFile2/RAxML_bipartitions.DGRP_DPGP_mtDNA_reference_noindels]

(dm3:0.00000178222532304903,(((DGRP85:0.00008430769523956677,DGRP181_*:0.00008425579527711738)4:0.00000178222532304903,((DGRP69_*:0.00016882002251038256,(DGRP738_*:0.00000178222532304903,DGRP861_*:0.00000178222532304903)88:0.00000178222532304903)90:0.00016870061107478361,(SP254_*:0.00008428087282051748,((((SP235_*:0.00025290596727001912,ZL130_*:0.00025299308080687873)9:0.00000178222532304903,SP241_*:0.00008428128984244292)1:0.00000178222532304903,(RG36_*:0.00025293791739331594,TZ10_*:0.00025314176579103618)10:0.00000178222532304903)1:0.00000178222532304903,(((RG11N_*:0.00016860003045835655,(RG28_*:0.00016877588951178966,(KN6_*:0.00008421045951638967,((KT1_*:0.00000178222532304903,EZ5N_*:0.00000178222532304903)33:0.00000178222532304903,((RG32N_*:0.00008424888848449957,KR39_*:0.00008423143994549934)9:0.00000178222532304903,KR42_*:0.00000178222532304903)0:0.00000178222532304903)19:0.00000178222532304903)71:0.00008425073369791762)58:0.00008435700072431250)4:0.00000178222532304903,(((((GU2:0.00050556631417848601,(NG1N:0.00008459744376601023,(UG19_*:0.00025327778853706306,((((RC1_*:0.00000178222532304903,RG6N_*:0.00016883313085176103)58:0.00008435895945872491,(((TZ8:0.00016867128691098562,RG3_*:0.00000178222532304903)60:0.00008430952313750878,(RG34_*:0.00008441293515898812,RG19_*:0.00008449745666020069)62:0.00008435432411487606)5:0.00000178222532304903,(ZS56_*:0.00000178222532304903,((((RG4N_*:0.00008442704601567639,RG22_*:0.00016927192095773420)80:0.00008458935303433851,RG39_*:0.00025371138937836202)65:0.00008423799867097758,TZ14_*:0.00008436121191002307)7:0.00000178222532304903,((RG33_*:0.00025327866387278043,(RG9_*:0.00016879216900477379,RG24_*:0.00008433647208069948)62:0.00008433451916802228)6:0.00000178222532304903,ZS37_*:0.00016886079618818172)1:0.00000178222532304903)1:0.00000178222532304903)0:0.00000178222532304903)3:0.00000178222532304903)43:0.00000178222532304903,RG18N_*:0.00008431882569529327)91:0.00033719467520089544,((UG5N_*:0.00016869208811166243,UG7_*:0.00016865829631952794)8:0.00000178222532304903,((KR4N_*:0.00016852411550159212,(UG28N_*:0.00000178222532304903,(KN133N_*:0.00000178222532304903,(KN35:0.00000178222532304903,KN20N_*:0.00000178222532304903)26:0.00000178222532304903)83:0.00016868081940887362)32:0.00000178222532304903)63:0.00008428607119822170,((ZO12_*:0.00042341154777607532,(NG7:0.00000178222532304903,GU10:0.00016884204056635620)98:0.00025364864224288494)71:0.00008392650049475631,(NG6N_*:0.00033779019058767734,(CO9N_*:0.00000178222532304903,CO13N_*:0.00008425573544594053)91:0.00016864638953731183)71:0.00008428941610392758)9:0.00000178222532304903)2:0.00000178222532304903)0:0.00000178222532304903)16:0.00000178222532304903)91:0.00016846832041356581)95:0.00033812799710049773)55:0.00000178222532304903,((KN34_*:0.00016867238110180940,(CK1:0.00033778273593377606,((CO15N:0.00025355750938521615,((((((GA141:0.00008453711620761975,CK2_*:0.00000178222532304903)80:0.00016900502449069879,(((((((((DGRP371:0.00000178222532304903,DGRP554_*:0.00000178222532304903)16:0.00000178222532304903,(DGRP776_*:0.00000178222532304903,DGRP591_*:0.00000178222532304903)11:0.00000178222532304903)5:0.00000178222532304903,DGRP882_*:0.00000178222532304903)2:0.00000178222532304903,DGRP801_*:0.00000178222532304903)3:0.00000178222532304903,(DGRP555_*:0.00000178222532304903,(DGRP802_*:0.00000178222532304903,(DGRP427:0.00008460002414215749,DGRP357:0.00008459999771877880)8:0.00000178222532304903)0:0.00000178222532304903)0:0.00000178222532304903)7:0.00000178222532304903,DGRP320_*:0.00016931110591277419)11:0.00000178222532304903,DGRP887_*:0.00008464969959020301)98:0.00033859743971961028,((DGRP595_*:0.00000178222532304903,((DGRP535_*:0.00008451462057868569,DGRP399:0.00008451459239084758)2:0.00000178222532304903,(((((((DGRP437:0.00008450347566669366,DGRP703:0.00016911830979330435)2:0.00000178222532304903,DGRP642:0.00000178222532304903)0:0.00000178222532304903,DGRP812:0.00000178222532304903)0:0.00000178222532304903,(DGRP440_*:0.00000178222532304903,DGRP832_*:0.00000178222532304903)5:0.00000178222532304903)0:0.00000178222532304903,((DGRP908:0.00000178222532304903,DGRP306_*:0.00000178222532304903)4:0.00000178222532304903,((DGRP365_*:0.00000178222532304903,DGRP310_*:0.00000178222532304903)2:0.00000178222532304903,(((DGRP136_*:0.00016907194598191229,(DGRP808:0.00008452584454084201,DGRP26:0.00000178222532304903)60:0.00008451387005523536)2:0.00000178222532304903,((DGRP705_*:0.00000178222532304903,((((DGRP229:0.00008443631305690911,(((DGRP358:0.00000178222532304903,(DGRP324:0.00000178222532304903,(DGRP57:0.00000178222532304903,DGRP350:0.00000178222532304903)12:0.00000178222532304903)0:0.00000178222532304903)8:0.00000178222532304903,DGRP313:0.00000178222532304903)3:0.00000178222532304903,DGRP375:0.00000178222532304903)69:0.00008439619350220265)7:0.00000178222532304903,(DGRP443:0.00008442496751711580,DGRP237_*:0.00000178222532304903)17:0.00000178222532304903)76:0.00016895905300592785,DGRP75_*:0.00016914058079448498)6:0.00000178222532304903,(((DGRP820_*:0.00000178222532304903,DGRP783_*:0.00000178222532304903)0:0.00000178222532304903,DGRP765:0.00000178222532304903)0:0.00000178222532304903,((DGRP774:0.00000178222532304903,DGRP804_*:0.00000178222532304903)4:0.00000178222532304903,DGRP239:0.00000178222532304903)0:0.00000178222532304903)0:0.00000178222532304903)0:0.00000178222532304903)0:0.00000178222532304903,((DGRP514:0.00000178222532304903,DGRP714:0.00000178222532304903)0:0.00000178222532304903,((DGRP318_*:0.00000178222532304903,DGRP727_*:0.00000178222532304903)8:0.00000178222532304903,((((((DGRP646_*:0.00000178222532304903,DGRP730_*:0.00000178222532304903)19:0.00000178222532304903,((DGRP852_*:0.00000178222532304903,DGRP716_*:0.00008459272600893578)5:0.00000178222532304903,DGRP855_*:0.00000178222532304903)1:0.00000178222532304903)3:0.00000178222532304903,DGRP21_*:0.00016929869147796982)0:0.00008461926943990737,(DGRP129:0.00008460215398204080,DGRP228:0.00042309892736642303)83:0.00016924805366521910)0:0.00008449101823052771,DGRP441_*:0.00016903761461787802)0:0.00000178222532304903,(DGRP235:0.00008451376221833240,((DGRP392:0.00000178222532304903,DGRP381:0.00000178222532304903)94:0.00016814877180314927,DGRP317_*:0.00025384267205004528)3:0.00000178222532304903)0:0.00000178222532304903)0:0.00000178222532304903)0:0.00000178222532304903)0:0.00000178222532304903)0:0.00000178222532304903)0:0.00000178222532304903,((FR207:0.00000178222532304903,((((DGRP153_*:0.00000178222532304903,((DGRP356_*:0.00000178222532304903,DGRP360_*:0.00000178222532304903)77:0.00008447392950476897,DGRP810:0.00008451407016134146)1:0.00000178222532304903)0:0.00000178222532304903,DGRP272_*:0.00000178222532304903)0:0.00000178222532304903,DGRP309:0.00000178222532304903)0:0.00000178222532304903,(((((DGRP370_*:0.00000178222532304903,(DGRP426:0.00000178222532304903,DGRP88:0.00000178222532304903)1:0.00000178222532304903)0:0.00000178222532304903,(((((((((((DGRP41:0.00008461635318100234,(DGRP818_*:0.00000178222532304903,((DGRP890_*:0.00000178222532304903,DGRP822_*:0.00000178222532304903)26:0.00000178222532304903,DGRP45:0.00000178222532304903)5:0.00000178222532304903)88:0.00008448587497870955)90:0.00016920469591995312,DGRP509:0.00008451154189518301)9:0.00000178222532304903,DGRP409_*:0.00008455275923179389)1:0.00000178222532304903,(DGRP502:0.00000178222532304903,(((DGRP857:0.00016903639870552458,(((DGRP508:0.00000178222532304903,DGRP217:0.00000178222532304903)14:0.00000178222532304903,((DGRP517:0.00000178222532304903,((DGRP177:0.00008461422617864469,DGRP73_*:0.00008459017290961705)7:0.00000178222532304903,((DGRP161:0.00000178222532304903,DGRP380_*:0.00000178222532304903)14:0.00000178222532304903,DGRP362_*:0.00008462937713956682)1:0.00000178222532304903)0:0.00000178222532304903)1:0.00000178222532304903,DGRP907:0.00000178222532304903)0:0.00000178222532304903)10:0.00000178222532304903,DGRP149_*:0.00008457489556994842)52:0.00008456363708721498)8:0.00000178222532304903,DGRP42:0.00008456339876728083)0:0.00000178222532304903,DGRP386:0.00000178222532304903)0:0.00000178222532304903)1:0.00000178222532304903)9:0.00000178222532304903,DGRP325:0.00016911727345480572)49:0.00008451166660913140,DGRP208:0.00008451315080470880)2:0.00000178222532304903,DGRP59:0.00000178222532304903)1:0.00000178222532304903,(((((DGRP492:0.00000178222532304903,(DGRP911:0.00008455245101076232,DGRP109:0.00008455242827836623)5:0.00000178222532304903)1:0.00000178222532304903,(DGRP377:0.00008466507421429893,DGRP280_*:0.00008456263646246791)7:0.00000178222532304903)0:0.00000178222532304903,((DGRP406:0.00000178222532304903,DGRP405_*:0.00000178222532304903)15:0.00000178222532304903,DGRP461_*:0.00000178222532304903)1:0.00000178222532304903)1:0.00000178222532304903,DGRP101:0.00008456318922010716)16:0.00000178222532304903,(((DGRP105:0.00008451344510673696,DGRP176_*:0.00008447326565717482)8:0.00000178222532304903,((DGRP303:0.00000178222532304903,(DGRP233:0.00000178222532304903,(DGRP894:0.00008451391184962378,(DGRP227_*:0.00000178222532304903,DGRP391:0.00000178222532304903)69:0.00008446177299571891)11:0.00000178222532304903)1:0.00000178222532304903)1:0.00000178222532304903,DGRP892_*:0.00000178222532304903)5:0.00000178222532304903)14:0.00000178222532304903,(DGRP373:0.00008447690558037816,(DGRP93:0.00000178222532304903,DGRP142_*:0.00016911922209028577)9:0.00000178222532304903)63:0.00008448796199610258)64:0.00008451273137655644)62:0.00008451311612435989)0:0.00000178222532304903,(((DGRP787_*:0.00008445950032195629,(DGRP790_*:0.00008445947876692382,((DGRP589_*:0.00000178222532304903,DGRP786_*:0.00000178222532304903)12:0.00000178222532304903,(DGRP332:0.00000178222532304903,DGRP879_*:0.00000178222532304903)1:0.00000178222532304903)0:0.00000178222532304903)0:0.00000178222532304903)0:0.00000178222532304903,DGRP859_*:0.00000178222532304903)0:0.00000178222532304903,(((DGRP799:0.00000178222532304903,DGRP757:0.00000178222532304903)1:0.00000178222532304903,(DGRP336_*:0.00000178222532304903,DGRP805_*:0.00000178222532304903)6:0.00000178222532304903)0:0.00000178222532304903,(DGRP721_*:0.00000178222532304903,(DGRP737_*:0.00000178222532304903,(DGRP796_*:0.00000178222532304903,(DGRP639_*:0.00000178222532304903,DGRP761_*:0.00000178222532304903)4:0.00000178222532304903)1:0.00000178222532304903)0:0.00000178222532304903)0:0.00000178222532304903)0:0.00000178222532304903)82:0.00016900681418764943)0:0.00000178222532304903,((DGRP491:0.00000178222532304903,DGRP315:0.00000178222532304903)25:0.00008451315191974031,DGRP837_*:0.00008447300257643042)0:0.00000178222532304903)0:0.00000178222532304903,(DGRP393_*:0.00000178222532304903,DGRP321_*:0.00008445867354046843)65:0.00008447498150817759)0:0.00000178222532304903)0:0.00000178222532304903,DGRP287_*:0.00000178222532304903)0:0.00000178222532304903,(DGRP49_*:0.00000178222532304903,((DGRP40_*:0.00042414835374318216,(((DGRP383_*:0.00000178222532304903,DGRP398_*:0.00000178222532304903)40:0.00000178222532304903,DGRP563:0.00000178222532304903)66:0.00008453414717867176,((((DGRP379:0.00033851392465341306,DGRP853_*:0.00000178222532304903)1:0.00000178222532304903,(DGRP884_*:0.00000178222532304903,DGRP83:0.00016907878760971141)1:0.00000178222532304903)0:0.00000178222532304903,(DGRP195:0.00000178222532304903,DGRP897_*:0.00000178222532304903)12:0.00000178222532304903)0:0.00000178222532304903,DGRP374_*:0.00000178222532304903)11:0.00000178222532304903)77:0.00008466827639132875)71:0.00008441304009858411,(DGRP707_*:0.00008442256109938520,(DGRP378:0.00008445135519637146,DGRP531_*:0.00000178222532304903)34:0.00000178222532304903)55:0.00008446169571345167)0:0.00000178222532304903)0:0.00000178222532304903)0:0.00000178222532304903,(((DGRP138:0.00000178222532304903,(DGRP732:0.00000178222532304903,DGRP158:0.00008438846577007308)9:0.00000178222532304903)97:0.00025380055106505301,(DGRP359:0.00000178222532304903,DGRP367:0.00000178222532304903)90:0.00008480381658110909)60:0.00008436201240145901,DGRP352_*:0.00008446104688425755)1:0.00000178222532304903)0:0.00000178222532304903)0:0.00000178222532304903)0:0.00000178222532304903,DGRP38:0.00008451213702776313)0:0.00000178222532304903)0:0.00000178222532304903)0:0.00000178222532304903)0:0.00000178222532304903)0:0.00000178222532304903,(DGRP513_*:0.00008451311826300416,DGRP28:0.00008446099185255709)1:0.00000178222532304903)0:0.00000178222532304903,DGRP307:0.00000178222532304903)0:0.00000178222532304903)0:0.00000178222532304903)0:0.00000178222532304903,DGRP712_*:0.00000178222532304903)10:0.00000178222532304903)68:0.00016898087609522664,GA191_*:0.00016899946168289054)6:0.00000178222532304903)0:0.00000178222532304903,(GA160_*:0.00000178222532304903,(CO10N_*:0.00000178222532304903,((((GA185:0.00000178222532304903,GA132:0.00000178222532304903)20:0.00000178222532304903,UM526_*:0.00000178222532304903)4:0.00000178222532304903,UM118_*:0.00000178222532304903)5:0.00000178222532304903,(GA129:0.00008449157700001462,UM37_*:0.00008446209230155254)13:0.00000178222532304903)0:0.00000178222532304903)66:0.00008452265061015650)92:0.00025354607424209517)1:0.00000178222532304903,((CO1_*:0.00016889736774227892,GU6:0.00033804077605665032)12:0.00000178222532304903,(NG3N:0.00016900143463242378,GA145_*:0.00008440262819959112)4:0.00000178222532304903)1:0.00000178222532304903)0:0.00000178222532304903,CO14_*:0.00000178222532304903)0:0.00000178222532304903,NG10N:0.00000178222532304903)7:0.00000178222532304903)83:0.00025340733627468858,((((CO8N:0.00008454996045556860,NG9:0.00033846704046822335)65:0.00008432837135173495,CO4N:0.00016879813869875184)5:0.00000178222532304903,(GU7:0.00016891975265917624,CO16_*:0.00033799509083497795)4:0.00000178222532304903)4:0.00000178222532304903,(GA125_*:0.00042245868330970083,CO2_*:0.00042209208328668814)19:0.00000178222532304903)7:0.00000178222532304903)60:0.00008436759858732470)22:0.00000178222532304903)68:0.00008447801350039117,((((ED2_*:0.00008412148906415749,(ED3_*:0.00000178222532304903,EZ2_*:0.00000178222532304903)83:0.00000178222532304903)93:0.00000178222532304903,ED6N_*:0.00033663104110400778)98:0.00037288475137052616,ED10N_*:0.00080976940654987071)93:0.00025337471063503997,(((RG8:0.00059765336856070167,(GA130:0.00058597120454251326,(DGRP338_*:0.00000178222532304903,DGRP335_*:0.00000178222532304903)97:0.00009067857368809043)34:0.00000178222532304903)70:0.00029210894436947397,NC_001709:0.00175022569380144186)100:0.00128728930946173147,(FR180:0.00000178222532304903,FR361:0.00000178222532304903)100:0.00167496092606686585)99:0.00084348379926415488)95:0.00037421232872673384)58:0.00008429686927592351)87:0.00025314298763349645,(SP80_*:0.00025335105112720470,(EZ9N_*:0.00008393622912362928,(EZ25_*:0.00000178222532304903,ED5N_*:0.00000178222532304903)100:0.00025403311584308472)99:0.00025408269738845600)79:0.00008411273710251367)64:0.00008434434616784530,((((RG2_*:0.00016853877758687036,(ZI261_*:0.00000178222532304903,(FR14_*:0.00000178222532304903,(FR151:0.00000178222532304903,FR217:0.00000178222532304903)28:0.00000178222532304903)59:0.00008426974833376014)92:0.00025307988439552732)12:0.00000178222532304903,((FR310_*:0.00000178222532304903,SP188_*:0.00000178222532304903)30:0.00000178222532304903,(ZO65_*:0.00016860585983690686,ZI468_*:0.00025292651881522412)18:0.00000178222532304903)0:0.00000178222532304903)0:0.00000178222532304903,KR7_*:0.00000178222532304903)5:0.00000178222532304903,RG37N_*:0.00016860762348936605)64:0.00008424847282950921)58:0.00008431163541752685,RG7_*:0.00008423384211081427)2:0.00000178222532304903)1:0.00000178222532304903,((RG13N_*:0.00008426285295517046,((ZI91_*:0.00000178222532304903,(SP173_*:0.00000178222532304903,((((RC5_*:0.00008427403635274085,(RG35_*:0.00000178222532304903,RG15_*:0.00016767006796693487)68:0.00000178222532304903)9:0.00000178222532304903,((RG38N_*:0.00008432429749819542,RG10_*:0.00000178222532304903)65:0.00008427194455649680,GU9:0.00016865751663033067)5:0.00000178222532304903)2:0.00000178222532304903,(RG5_*:0.00000178222532304903,(RG21N_*:0.00000178222532304903,(RG25_*:0.00016865901651389066,KT6_*:0.00000178222532304903)63:0.00008427177784120411)0:0.00000178222532304903)0:0.00000178222532304903)0:0.00000178222532304903,ZS11_*:0.00000178222532304903)0:0.00000178222532304903)0:0.00000178222532304903)0:0.00000178222532304903,ZI268_*:0.00000178222532304903)1:0.00000178222532304903)0:0.00000178222532304903,SP221_*:0.00008423465389280037)1:0.00000178222532304903)1:0.00000178222532304903)3:0.00000178222532304903)90:0.00025302440758582438)26:0.00000178222532304903)3:0.00000178222532304903,((FR229:0.00008428762110467506,DGRP91:0.00000178222532304903)9:0.00000178222532304903,(DGRP256_*:0.00000178222532304903,DGRP439:0.00025319299184764038)0:0.00000178222532304903)0:0.00000178222532304903)3:0.00000178222532304903,DGRP486_*:0.00008428763444666343);
