# Supplementary material for: Population Genomics of the Wolbachia Endosymbiont in Drosophila melanogaster
Source: PLoS Genet. 2012 Dec 20;8(12):e1003129. doi: 10.1371/journal.pgen.1003129 (PMC3527207; doi:10.1371/journal.pgen.1003129)
Supplement: Dataset S2 — Archive of maximum likelihood phylogenetic trees in Newick format based on alignments of the Wolbachia and mitochondrial genomes. Branch lengths are in substitutions per site and internal node labels represent bootstrap probabilities based on the RAxML rapid bootstrap algorithm. (ZIP) [file pgen.1003129.s002.zip › SupplementalFile2/RAxML_bipartitions.DGRP_DPGP_wMel_infected_reference_noindels]

((((((SP221:0.00000048693055068486,(((SP241:0.00000048693055068486,(ZI268:0.00000048693055068486,SP173:0.00000048693055068486)31:0.00000048693055068486)68:0.00000104460574671806,((SP254:0.00000104460398548951,ZL130:0.00000104461997175115)90:0.00000208922783568650,RG25:0.00000104460574239324)9:0.00000048693055068486)0:0.00000048693055068486,ZI91:0.00000104460763866428)0:0.00000048693055068486)58:0.00000104460316658500,RG13N:0.00000208925068143068)3:0.00000048693055068486,RG38N:0.00000104460932096488)0:0.00000048693055068486,((RC5:0.00000313385051919025,(RG35:0.00000104461407480613,RG15:0.00000104461904256375)66:0.00000104460135551290)7:0.00000048693055068486,(((RG7:0.00000208922797889238,((SP188:0.00000313401551731836,((((ZI468:0.00000417847727570279,FR310:0.00000208921894789370)6:0.00000048693055068486,(RG37N:0.00000104460583418753,RG2:0.00000208922661516585)8:0.00000048693055068486)0:0.00000048693055068486,(ZO65:0.00000208922617781757,(ZI261:0.00000048693055068486,FR14:0.00000048693055068486)89:0.00000208922163507181)9:0.00000048693055068486)8:0.00000048693055068486,KR7:0.00000313383991447186)65:0.00000104459813211704)93:0.00000208921311348387,((RG36:0.00000313383761160389,(RG28:0.00000313384610472024,(KR39:0.00000048693055068486,((KN6:0.00000104461717953976,(KT1:0.00000048693055068486,(EZ5N:0.00000048693055068486,KR42:0.00000048693055068486)46:0.00000048693055068486)50:0.00000048693055068486)89:0.00000208923727430026,RG32N:0.00000104460924198287)72:0.00000104460623071939)80:0.00000104460811055611)74:0.00000104460567070937)65:0.00000104459650068713,(((EZ9N:0.00000417858380830793,(EZ25:0.00000048693055068486,ED5N:0.00000048693055068486)100:0.00000626787310212105)71:0.00000104452782131508,((((((TZ14:0.00000626777557018528,(((RC1:0.00000208923051810729,(RG19:0.00000208923451992513,(RG34:0.00000313383987030446,ZS56:0.00000417844750053663)25:0.00000048693055068486)66:0.00000104460460966904)1:0.00000048693055068486,((RG24:0.00000104461664477587,RG9:0.00000313387857473704)87:0.00000208923739674696,(RG4N:0.00000048693055068486,RG22:0.00000048693055068486)83:0.00000104460941135360)7:0.00000048693055068486)0:0.00000048693055068486,RG33:0.00000208922538994194)0:0.00000048693055068486)0:0.00000048693055068486,((ZS37:0.00000104460333082001,RG6N:0.00000522309895806634)5:0.00000048693055068486,(RG39:0.00000417849824083120,RG3:0.00000048693055068486)53:0.00000104460517800434)0:0.00000048693055068486)3:0.00000048693055068486,RG18N:0.00000940175954780837)89:0.00000308363811493222,(UG5N:0.00000104457305676135,((UG28N:0.00000313378234752977,KR4N:0.00000104458364856789)77:0.00000104458634022723,(KN133N:0.00000048693055068486,KN20N:0.00000208919203140474)69:0.00000104458136971254)83:0.00000208919643386387)92:0.00000318356974035171)0:0.00000048693055068486,((((CO13N:0.00000208921797761844,CO9N:0.00000104459294536140)99:0.00000417845266656640,ZO12:0.00000626780475956804)5:0.00000048693055068486,(UG7:0.00000313383927142255,UG19:0.00000417847017430398)7:0.00000048693055068486)3:0.00000048693055068486,NG6N:0.00000313381051622513)6:0.00000048693055068486)100:0.00001144130128155759,(((DGRP338:0.00000297419953103123,DGRP335:0.00000048693055068486)100:0.00007209837788305689,(((ED3:0.00000352565913710338,(EZ2:0.00000048693055068486,ED6N:0.00000190061758454912)59:0.00000187735351295654)52:0.00000227590823070892,ED2:0.00000736797774076963)95:0.00001000964777023809,ED10N:0.00001330544251013039)100:0.00002100131576047923)100:0.00002314315569286042,(KN34:0.00001149101928696893,(((GA145:0.00000313379428932581,CK2:0.00000731254933010677)14:0.00000048693055068486,((GA191:0.00000313378588454426,(CO10N:0.00000048693055068486,(GA160:0.00000048693055068486,((UM118:0.00000048693055068486,UM526:0.00000048693055068486)52:0.00000048693055068486,UM37:0.00000089866704343436)45:0.00000104458949756148)37:0.00000090041378186315)99:0.00000313380158667859)11:0.00000048693055068486,((((((((DGRP786:0.00000048693055068486,DGRP859:0.00000048693055068486)77:0.00000048693055068486,((DGRP589:0.00000048693055068486,((DGRP796:0.00000048693055068486,((DGRP787:0.00000048693055068486,(DGRP336:0.00000104460536575555,(DGRP737:0.00000048693055068486,((DGRP639:0.00000048693055068486,DGRP721:0.00000048693055068486)15:0.00000048693055068486,DGRP761:0.00000048693055068486)0:0.00000048693055068486)49:0.00000048693055068486)62:0.00000048693055068486)3:0.00000048693055068486,DGRP790:0.00000048693055068486)3:0.00000048693055068486)1:0.00000048693055068486,DGRP879:0.00000048693055068486)2:0.00000048693055068486)8:0.00000048693055068486,DGRP805:0.00000048693055068486)64:0.00000048693055068486)97:0.00000313382867492136,((((DGRP21:0.00000208921291129814,(((DGRP646:0.00000048693055068486,DGRP716:0.00000048693055068486)32:0.00000048693055068486,DGRP855:0.00000048693055068486)12:0.00000048693055068486,(DGRP730:0.00000048693055068486,DGRP852:0.00000048693055068486)23:0.00000048693055068486)99:0.00000313382206056858)72:0.00000104458553483778,DGRP136:0.00000208918756958733)10:0.00000048693055068486,(((DGRP356:0.00000048693055068486,DGRP360:0.00000048693055068486)94:0.00000208922795721418,DGRP441:0.00000208919864298625)70:0.00000104458511154610,(DGRP440:0.00000048693055068486,DGRP318:0.00000048693055068486)90:0.00000208918920150729)5:0.00000048693055068486)0:0.00000048693055068486,DGRP237:0.00000104459914736835)0:0.00000048693055068486)0:0.00000048693055068486,(DGRP352:0.00000104459350158720,(DGRP75:0.00000417845157865113,DGRP535:0.00000048693055068486)61:0.00000104458230268416)2:0.00000048693055068486)0:0.00000048693055068486,((((((((DGRP897:0.00000048693055068486,DGRP884:0.00000048693055068486)4:0.00000048693055068486,((((DGRP280:0.00000104459209402074,(DGRP818:0.00000048693055068486,(DGRP822:0.00000048693055068486,DGRP890:0.00000048693055068486)42:0.00000048693055068486)86:0.00000208918560179038)11:0.00000048693055068486,((DGRP362:0.00000048693055068486,DGRP380:0.00000048693055068486)65:0.00000048693055068486,DGRP149:0.00000208918223393833)65:0.00000104459345882555)1:0.00000048693055068486,(DGRP306:0.00000048693055068486,(DGRP374:0.00000104459148584304,(DGRP383:0.00000048693055068486,DGRP398:0.00000048693055068486)63:0.00000104459061039152)4:0.00000048693055068486)0:0.00000048693055068486)0:0.00000048693055068486,((((DGRP461:0.00000048693055068486,DGRP405:0.00000104459461820146)89:0.00000208919905692639,(((DGRP142:0.00000048693055068486,DGRP176:0.00000048693055068486)19:0.00000048693055068486,DGRP892:0.00000048693055068486)3:0.00000048693055068486,DGRP227:0.00000048693055068486)85:0.00000208918799720475)7:0.00000048693055068486,DGRP853:0.00000048693055068486)0:0.00000048693055068486,(DGRP73:0.00000104463208654277,DGRP705:0.00000104458849604148)2:0.00000048693055068486)0:0.00000048693055068486)0:0.00000048693055068486)3:0.00000048693055068486,DGRP409:0.00000104459024851227)60:0.00000104459090339802,(DGRP287:0.00000104460208381245,DGRP272:0.00000048693055068486)60:0.00000104459175733356)4:0.00000048693055068486,DGRP49:0.00000048693055068486)0:0.00000048693055068486,DGRP317:0.00000048693055068486)0:0.00000048693055068486,DGRP370:0.00000048693055068486)0:0.00000048693055068486,(((DGRP153:0.00000048693055068486,((DGRP727:0.00000048693055068486,(DGRP783:0.00000048693055068486,DGRP595:0.00000048693055068486)8:0.00000048693055068486)3:0.00000048693055068486,DGRP820:0.00000048693055068486)3:0.00000048693055068486)1:0.00000048693055068486,(DGRP804:0.00000048693055068486,DGRP712:0.00000048693055068486)16:0.00000048693055068486)52:0.00000104458568350344,(((DGRP707:0.00000048693055068486,DGRP531:0.00000048693055068486)17:0.00000048693055068486,(((DGRP837:0.00000048693055068486,DGRP832:0.00000048693055068486)9:0.00000048693055068486,DGRP310:0.00000208918204180783)1:0.00000048693055068486,DGRP365:0.00000048693055068486)1:0.00000048693055068486)63:0.00000104458784607521,(((DGRP513:0.00000104459183918077,(DGRP320:0.00000104460473243984,(((((DGRP554:0.00000048693055068486,DGRP887:0.00000048693055068486)6:0.00000048693055068486,DGRP882:0.00000048693055068486)2:0.00000048693055068486,DGRP802:0.00000048693055068486)1:0.00000048693055068486,DGRP555:0.00000048693055068486)0:0.00000048693055068486,((DGRP801:0.00000048693055068486,DGRP591:0.00000048693055068486)13:0.00000048693055068486,DGRP776:0.00000048693055068486)0:0.00000048693055068486)95:0.00000313381981495064)64:0.00000104458849917697)4:0.00000048693055068486,DGRP393:0.00000048693055068486)0:0.00000048693055068486,DGRP321:0.00000048693055068486)0:0.00000048693055068486)0:0.00000048693055068486)0:0.00000048693055068486)0:0.00000048693055068486)2:0.00000048693055068486,DGRP40:0.00000208918972583868)89:0.00000208918810543358,CO1:0.00000313390140928566)12:0.00000048693055068486,(CO16:0.00000626768294264710,(CO2:0.00000417843597281908,GA125:0.00000522307982052315)70:0.00000104464277630647)62:0.00000104456980055092)2:0.00000048693055068486)2:0.00000048693055068486)12:0.00000048693055068486,CO14:0.00000313379884570455)99:0.00000417848600302783)58:0.00000104449757217820)17:0.00000048693055068486)63:0.00000104458563766036)32:0.00000048693055068486,SP80:0.00000313380113635486)88:0.00000208920637242780)25:0.00000048693055068486)88:0.00000208921557122982)6:0.00000048693055068486,(RG21N:0.00000417841426781747,RG5:0.00000208918401728135)27:0.00000048693055068486)0:0.00000048693055068486,(((SP235:0.00000104463568781971,TZ10:0.00000208919425506935)68:0.00000104458684023039,ZS11:0.00000313380031517629)7:0.00000048693055068486,(RG10:0.00000313382311009858,RG11N:0.00000313380359686317)2:0.00000048693055068486)0:0.00000048693055068486)0:0.00000048693055068486)0:0.00000048693055068486)9:0.00000048693055068486,KT6:0.00000313381046292151)87:0.00000208922039460289,(AE017196:0.00000048693055068486,(((DGRP738:0.00000048693055068486,DGRP861:0.00000048693055068486)36:0.00000048693055068486,DGRP69:0.00000048693055068486)78:0.00000104460714731076,(DGRP256:0.00000104460735090162,DGRP486:0.00000048693055068486)88:0.00000208937931339813)5:0.00000048693055068486)10:0.00000048693055068486,DGRP181:0.00000104461112679313);
