# Supplementary material for: Population Genomics of the Wolbachia Endosymbiont in Drosophila melanogaster
Source: PLoS Genet. 2012 Dec 20;8(12):e1003129. doi: 10.1371/journal.pgen.1003129 (PMC3527207; doi:10.1371/journal.pgen.1003129)
Supplement: Dataset S3 — Archive of Bayesian dated phylogenetic trees in Newick format and corresponding BEAST XML files based on a concatenated alignment of the Wolbachia and mitochondrial genomes. (ZIP) [file pgen.1003129.s003.zip]

Archive with 27 entries (18 files):
- SupplementalFile3/
- SupplementalFile3/.DS_Store
- __MACOSX/
- __MACOSX/SupplementalFile3/
- __MACOSX/SupplementalFile3/._.DS_Store
- SupplementalFile3/AllStrains/
- SupplementalFile3/AllStrains/mt123.290strains.noindels.nrev.0.mcc.tre
- __MACOSX/SupplementalFile3/AllStrains/
- __MACOSX/SupplementalFile3/AllStrains/._mt123.290strains.noindels.nrev.0.mcc.tre
- SupplementalFile3/AllStrains/mt123.All290strains.noindels.nrev.0.xml
- __MACOSX/SupplementalFile3/AllStrains/._mt123.All290strains.noindels.nrev.0.xml
- __MACOSX/SupplementalFile3/._AllStrains
- SupplementalFile3/CongruenceTest/
- SupplementalFile3/CongruenceTest/mtmel.difftree.unlink.1.xml
- __MACOSX/SupplementalFile3/CongruenceTest/
- __MACOSX/SupplementalFile3/CongruenceTest/._mtmel.difftree.unlink.1.xml
- SupplementalFile3/CongruenceTest/mtmel.sametree.unlink.1.xml
- __MACOSX/SupplementalFile3/CongruenceTest/._mtmel.sametree.unlink.1.xml
- __MACOSX/SupplementalFile3/._CongruenceTest
- SupplementalFile3/InfectedStrains/
- SupplementalFile3/InfectedStrains/mt123mel1235.179strains.noindels.nrev.0.mcc.tre
- __MACOSX/SupplementalFile3/InfectedStrains/
- __MACOSX/SupplementalFile3/InfectedStrains/._mt123mel1235.179strains.noindels.nrev.0.mcc.tre
- SupplementalFile3/InfectedStrains/mt123mel1235.179strains.noindels.nrev.0.xml
- __MACOSX/SupplementalFile3/InfectedStrains/._mt123mel1235.179strains.noindels.nrev.0.xml
- __MACOSX/SupplementalFile3/._InfectedStrains
- __MACOSX/._SupplementalFile3
