# Supplementary material for: Population Genomics of the Wolbachia Endosymbiont in Drosophila melanogaster
Source: PLoS Genet. 2012 Dec 20;8(12):e1003129. doi: 10.1371/journal.pgen.1003129 (PMC3527207; doi:10.1371/journal.pgen.1003129)
Supplement: Dataset S3 — Archive of Bayesian dated phylogenetic trees in Newick format and corresponding BEAST XML files based on a concatenated alignment of the Wolbachia and mitochondrial genomes. (ZIP) [file pgen.1003129.s003.zip › SupplementalFile3/AllStrains/mt123.290strains.noindels.nrev.0.mcc.tre]

#NEXUS
Begin taxa;
	Dimensions ntax=290;
	Taxlabels
		CK1
		CK2
		CO1
		CO10N
		CO13N
		CO14
		CO15N
		CO16
		CO2
		CO4N
		CO8N
		CO9N
		DGRP101
		DGRP105
		DGRP109
		DGRP129
		DGRP136
		DGRP138
		DGRP142
		DGRP149
		DGRP153
		DGRP158
		DGRP161
		DGRP176
		DGRP177
		DGRP181
		DGRP195
		DGRP208
		DGRP21
		DGRP217
		DGRP227
		DGRP228
		DGRP229
		DGRP233
		DGRP235
		DGRP237
		DGRP239
		DGRP256
		DGRP26
		DGRP272
		DGRP28
		DGRP280
		DGRP287
		DGRP303
		DGRP306
		DGRP307
		DGRP309
		DGRP310
		DGRP313
		DGRP315
		DGRP317
		DGRP318
		DGRP320
		DGRP321
		DGRP324
		DGRP325
		DGRP332
		DGRP335
		DGRP336
		DGRP338
		DGRP350
		DGRP352
		DGRP356
		DGRP357
		DGRP358
		DGRP359
		DGRP360
		DGRP362
		DGRP365
		DGRP367
		DGRP370
		DGRP371
		DGRP373
		DGRP374
		DGRP375
		DGRP377
		DGRP378
		DGRP379
		DGRP38
		DGRP380
		DGRP381
		DGRP383
		DGRP386
		DGRP391
		DGRP392
		DGRP393
		DGRP398
		DGRP399
		DGRP40
		DGRP405
		DGRP406
		DGRP409
		DGRP41
		DGRP42
		DGRP426
		DGRP427
		DGRP437
		DGRP439
		DGRP440
		DGRP441
		DGRP443
		DGRP45
		DGRP461
		DGRP486
		DGRP49
		DGRP491
		DGRP492
		DGRP502
		DGRP508
		DGRP509
		DGRP513
		DGRP514
		DGRP517
		DGRP531
		DGRP535
		DGRP554
		DGRP555
		DGRP563
		DGRP57
		DGRP589
		DGRP59
		DGRP591
		DGRP595
		DGRP639
		DGRP642
		DGRP646
		DGRP69
		DGRP703
		DGRP705
		DGRP707
		DGRP712
		DGRP714
		DGRP716
		DGRP721
		DGRP727
		DGRP73
		DGRP730
		DGRP732
		DGRP737
		DGRP738
		DGRP75
		DGRP757
		DGRP761
		DGRP765
		DGRP774
		DGRP776
		DGRP783
		DGRP786
		DGRP787
		DGRP790
		DGRP796
		DGRP799
		DGRP801
		DGRP802
		DGRP804
		DGRP805
		DGRP808
		DGRP810
		DGRP812
		DGRP818
		DGRP820
		DGRP822
		DGRP83
		DGRP832
		DGRP837
		DGRP85
		DGRP852
		DGRP853
		DGRP855
		DGRP857
		DGRP859
		DGRP861
		DGRP879
		DGRP88
		DGRP882
		DGRP884
		DGRP887
		DGRP890
		DGRP892
		DGRP894
		DGRP897
		DGRP907
		DGRP908
		DGRP91
		DGRP911
		DGRP93
		ED10N
		ED2
		ED3
		ED5N
		ED6N
		EZ2
		EZ25
		EZ5N
		EZ9N
		FR14
		FR151
		FR180
		FR207
		FR217
		FR229
		FR310
		FR361
		GA125
		GA129
		GA130
		GA132
		GA141
		GA145
		GA160
		GA185
		GA191
		GU10
		GU2
		GU6
		GU7
		GU9
		KN133N
		KN20N
		KN34
		KN35
		KN6
		KR39
		KR42
		KR4N
		KR7
		KT1
		KT6
		NG10N
		NG1N
		NG3N
		NG6N
		NG7
		NG9
		RC1
		RC5
		RG10
		RG11N
		RG13N
		RG15
		RG18N
		RG19
		RG2
		RG21N
		RG22
		RG24
		RG25
		RG28
		RG3
		RG32N
		RG33
		RG34
		RG35
		RG36
		RG37N
		RG38N
		RG39
		RG4N
		RG5
		RG6N
		RG7
		RG8
		RG9
		SP173
		SP188
		SP221
		SP235
		SP241
		SP254
		SP80
		TZ10
		TZ14
		TZ8
		UG19
		UG28N
		UG5N
		UG7
		UM118
		UM37
		UM526
		ZI261
		ZI268
		ZI468
		ZI91
		ZL130
		ZO12
		ZO65
		ZS11
		ZS37
		ZS56
		;
End;
Begin trees;
	Translate
		1 CK1,
		2 CK2,
		3 CO1,
		4 CO10N,
		5 CO13N,
		6 CO14,
		7 CO15N,
		8 CO16,
		9 CO2,
		10 CO4N,
		11 CO8N,
		12 CO9N,
		13 DGRP101,
		14 DGRP105,
		15 DGRP109,
		16 DGRP129,
		17 DGRP136,
		18 DGRP138,
		19 DGRP142,
		20 DGRP149,
		21 DGRP153,
		22 DGRP158,
		23 DGRP161,
		24 DGRP176,
		25 DGRP177,
		26 DGRP181,
		27 DGRP195,
		28 DGRP208,
		29 DGRP21,
		30 DGRP217,
		31 DGRP227,
		32 DGRP228,
		33 DGRP229,
		34 DGRP233,
		35 DGRP235,
		36 DGRP237,
		37 DGRP239,
		38 DGRP256,
		39 DGRP26,
		40 DGRP272,
		41 DGRP28,
		42 DGRP280,
		43 DGRP287,
		44 DGRP303,
		45 DGRP306,
		46 DGRP307,
		47 DGRP309,
		48 DGRP310,
		49 DGRP313,
		50 DGRP315,
		51 DGRP317,
		52 DGRP318,
		53 DGRP320,
		54 DGRP321,
		55 DGRP324,
		56 DGRP325,
		57 DGRP332,
		58 DGRP335,
		59 DGRP336,
		60 DGRP338,
		61 DGRP350,
		62 DGRP352,
		63 DGRP356,
		64 DGRP357,
		65 DGRP358,
		66 DGRP359,
		67 DGRP360,
		68 DGRP362,
		69 DGRP365,
		70 DGRP367,
		71 DGRP370,
		72 DGRP371,
		73 DGRP373,
		74 DGRP374,
		75 DGRP375,
		76 DGRP377,
		77 DGRP378,
		78 DGRP379,
		79 DGRP38,
		80 DGRP380,
		81 DGRP381,
		82 DGRP383,
		83 DGRP386,
		84 DGRP391,
		85 DGRP392,
		86 DGRP393,
		87 DGRP398,
		88 DGRP399,
		89 DGRP40,
		90 DGRP405,
		91 DGRP406,
		92 DGRP409,
		93 DGRP41,
		94 DGRP42,
		95 DGRP426,
		96 DGRP427,
		97 DGRP437,
		98 DGRP439,
		99 DGRP440,
		100 DGRP441,
		101 DGRP443,
		102 DGRP45,
		103 DGRP461,
		104 DGRP486,
		105 DGRP49,
		106 DGRP491,
		107 DGRP492,
		108 DGRP502,
		109 DGRP508,
		110 DGRP509,
		111 DGRP513,
		112 DGRP514,
		113 DGRP517,
		114 DGRP531,
		115 DGRP535,
		116 DGRP554,
		117 DGRP555,
		118 DGRP563,
		119 DGRP57,
		120 DGRP589,
		121 DGRP59,
		122 DGRP591,
		123 DGRP595,
		124 DGRP639,
		125 DGRP642,
		126 DGRP646,
		127 DGRP69,
		128 DGRP703,
		129 DGRP705,
		130 DGRP707,
		131 DGRP712,
		132 DGRP714,
		133 DGRP716,
		134 DGRP721,
		135 DGRP727,
		136 DGRP73,
		137 DGRP730,
		138 DGRP732,
		139 DGRP737,
		140 DGRP738,
		141 DGRP75,
		142 DGRP757,
		143 DGRP761,
		144 DGRP765,
		145 DGRP774,
		146 DGRP776,
		147 DGRP783,
		148 DGRP786,
		149 DGRP787,
		150 DGRP790,
		151 DGRP796,
		152 DGRP799,
		153 DGRP801,
		154 DGRP802,
		155 DGRP804,
		156 DGRP805,
		157 DGRP808,
		158 DGRP810,
		159 DGRP812,
		160 DGRP818,
		161 DGRP820,
		162 DGRP822,
		163 DGRP83,
		164 DGRP832,
		165 DGRP837,
		166 DGRP85,
		167 DGRP852,
		168 DGRP853,
		169 DGRP855,
		170 DGRP857,
		171 DGRP859,
		172 DGRP861,
		173 DGRP879,
		174 DGRP88,
		175 DGRP882,
		176 DGRP884,
		177 DGRP887,
		178 DGRP890,
		179 DGRP892,
		180 DGRP894,
		181 DGRP897,
		182 DGRP907,
		183 DGRP908,
		184 DGRP91,
		185 DGRP911,
		186 DGRP93,
		187 ED10N,
		188 ED2,
		189 ED3,
		190 ED5N,
		191 ED6N,
		192 EZ2,
		193 EZ25,
		194 EZ5N,
		195 EZ9N,
		196 FR14,
		197 FR151,
		198 FR180,
		199 FR207,
		200 FR217,
		201 FR229,
		202 FR310,
		203 FR361,
		204 GA125,
		205 GA129,
		206 GA130,
		207 GA132,
		208 GA141,
		209 GA145,
		210 GA160,
		211 GA185,
		212 GA191,
		213 GU10,
		214 GU2,
		215 GU6,
		216 GU7,
		217 GU9,
		218 KN133N,
		219 KN20N,
		220 KN34,
		221 KN35,
		222 KN6,
		223 KR39,
		224 KR42,
		225 KR4N,
		226 KR7,
		227 KT1,
		228 KT6,
		229 NG10N,
		230 NG1N,
		231 NG3N,
		232 NG6N,
		233 NG7,
		234 NG9,
		235 RC1,
		236 RC5,
		237 RG10,
		238 RG11N,
		239 RG13N,
		240 RG15,
		241 RG18N,
		242 RG19,
		243 RG2,
		244 RG21N,
		245 RG22,
		246 RG24,
		247 RG25,
		248 RG28,
		249 RG3,
		250 RG32N,
		251 RG33,
		252 RG34,
		253 RG35,
		254 RG36,
		255 RG37N,
		256 RG38N,
		257 RG39,
		258 RG4N,
		259 RG5,
		260 RG6N,
		261 RG7,
		262 RG8,
		263 RG9,
		264 SP173,
		265 SP188,
		266 SP221,
		267 SP235,
		268 SP241,
		269 SP254,
		270 SP80,
		271 TZ10,
		272 TZ14,
		273 TZ8,
		274 UG19,
		275 UG28N,
		276 UG5N,
		277 UG7,
		278 UM118,
		279 UM37,
		280 UM526,
		281 ZI261,
		282 ZI268,
		283 ZI468,
		284 ZI91,
		285 ZL130,
		286 ZO12,
		287 ZO65,
		288 ZS11,
		289 ZS37,
		290 ZS56
		;
tree TREE1 = [&R] (((198[&height_95%_HPD={0.0,1.6603735275566578E-8},length_range={0.06639946090075,12858.99729749},length_95%_HPD={0.06639946090075,2302.164633595},height_range={0.0,9.838549885898829E-8},states="Europe",rate_95%_HPD={1.5347111598814138E-8,6.092867765211601E-8},states.set.prob={1.0},states.prob=1.0,states.set={"Europe"},rate_range={9.939883979043403E-9,1.3233032797836566E-7},heig…
End;
