# Supplementary material for: Population Genomics of the Wolbachia Endosymbiont in Drosophila melanogaster
Source: PLoS Genet. 2012 Dec 20;8(12):e1003129. doi: 10.1371/journal.pgen.1003129 (PMC3527207; doi:10.1371/journal.pgen.1003129)
Supplement: Dataset S3 — Archive of Bayesian dated phylogenetic trees in Newick format and corresponding BEAST XML files based on a concatenated alignment of the Wolbachia and mitochondrial genomes. (ZIP) [file pgen.1003129.s003.zip › SupplementalFile3/AllStrains/mt123.All290strains.noindels.nrev.0.xml]

<?xml version="1.0" standalone="yes"?>

<!-- Generated by BEAUTi v1.6.2                                              -->
<!--       by Alexei J. Drummond, Andrew Rambaut and Marc A. Suchard         -->
<!--       Department of Computer Science, University of Auckland and        -->
<!--       Institute of Evolutionary Biology, University of Edinburgh        -->
<!--       David Geffen School of Medicine, University of California, Los Angeles-->
<!--       http://beast.bio.ed.ac.uk/                                        -->
<beast>

	<location id="Africa"/> 
	<location id="Europe"/> 
	<location id="USA"/> 

	<!-- The list of taxa analyse (can also include dates/ages).                 -->
<!-- ntax=290                                                                -->
	<taxa id="taxa">
		<taxon id="DGRP256">
			<attr name="location">USA</attr>
		</taxon>
		<taxon id="DGRP801">
			<attr name="location">USA</attr>
		</taxon>
		<taxon id="DGRP776">
			<attr name="location">USA</attr>
		</taxon>
		<taxon id="DGRP441">
			<attr name="location">USA</attr>
		</taxon>
		<taxon id="DGRP88">
			<attr name="location">USA</attr>
		</taxon>
		<taxon id="DGRP73">
			<attr name="location">USA</attr>
		</taxon>
		<taxon id="DGRP336">
			<attr name="location">USA</attr>
		</taxon>
		<taxon id="DGRP287">
			<attr name="location">USA</attr>
		</taxon>
		<taxon id="DGRP554">
			<attr name="location">USA</attr>
		</taxon>
		<taxon id="DGRP409">
			<attr name="location">USA</attr>
		</taxon>
		<taxon id="DGRP852">
			<attr name="location">USA</attr>
		</taxon>
		<taxon id="DGRP820">
			<attr name="location">USA</attr>
		</taxon>
		<taxon id="DGRP427">
			<attr name="location">USA</attr>
		</taxon>
		<taxon id="DGRP595">
			<attr name="location">USA</attr>
		</taxon>
		<taxon id="DGRP227">
			<attr name="location">USA</attr>
		</taxon>
		<taxon id="DGRP373">
			<attr name="location">USA</attr>
		</taxon>
		<taxon id="DGRP857">
			<attr name="location">USA</attr>
		</taxon>
		<taxon id="DGRP317">
			<attr name="location">USA</attr>
		</taxon>
		<taxon id="DGRP49">
			<attr name="location">USA</attr>
		</taxon>
		<taxon id="DGRP765">
			<attr name="location">USA</attr>
		</taxon>
		<taxon id="DGRP555">
			<attr name="location">USA</attr>
		</taxon>
		<taxon id="DGRP208">
			<attr name="location">USA</attr>
		</taxon>
		<taxon id="DGRP26">
			<attr name="location">USA</attr>
		</taxon>
		<taxon id="DGRP563">
			<attr name="location">USA</attr>
		</taxon>
		<taxon id="DGRP787">
			<attr name="location">USA</attr>
		</taxon>
		<taxon id="DGRP307">
			<attr name="location">USA</attr>
		</taxon>
		<taxon id="DGRP332">
			<attr name="location">USA</attr>
		</taxon>
		<taxon id="DGRP309">
			<attr name="location">USA</attr>
		</taxon>
		<taxon id="DGRP69">
			<attr name="location">USA</attr>
		</taxon>
		<taxon id="DGRP855">
			<attr name="location">USA</attr>
		</taxon>
		<taxon id="DGRP437">
			<attr name="location">USA</attr>
		</taxon>
		<taxon id="DGRP799">
			<attr name="location">USA</attr>
		</taxon>
		<taxon id="DGRP405">
			<attr name="location">USA</attr>
		</taxon>
		<taxon id="DGRP359">
			<attr name="location">USA</attr>
		</taxon>
		<taxon id="DGRP59">
			<attr name="location">USA</attr>
		</taxon>
		<taxon id="DGRP228">
			<attr name="location">USA</attr>
		</taxon>
		<taxon id="DGRP310">
			<attr name="location">USA</attr>
		</taxon>
		<taxon id="DGRP491">
			<attr name="location">USA</attr>
		</taxon>
		<taxon id="DGRP853">
			<attr name="location">USA</attr>
		</taxon>
		<taxon id="DGRP350">
			<attr name="location">USA</attr>
		</taxon>
		<taxon id="DGRP639">
			<attr name="location">USA</attr>
		</taxon>
		<taxon id="DGRP732">
			<attr name="location">USA</attr>
		</taxon>
		<taxon id="DGRP40">
			<attr name="location">USA</attr>
		</taxon>
		<taxon id="DGRP392">
			<attr name="location">USA</attr>
		</taxon>
		<taxon id="DGRP272">
			<attr name="location">USA</attr>
		</taxon>
		<taxon id="DGRP884">
			<attr name="location">USA</attr>
		</taxon>
		<taxon id="DGRP393">
			<attr name="location">USA</attr>
		</taxon>
		<taxon id="DGRP531">
			<attr name="location">USA</attr>
		</taxon>
		<taxon id="DGRP321">
			<attr name="location">USA</attr>
		</taxon>
		<taxon id="DGRP790">
			<attr name="location">USA</attr>
		</taxon>
		<taxon id="DGRP381">
			<attr name="location">USA</attr>
		</taxon>
		<taxon id="DGRP356">
			<attr name="location">USA</attr>
		</taxon>
		<taxon id="DGRP21">
			<attr name="location">USA</attr>
		</taxon>
		<taxon id="DGRP129">
			<attr name="location">USA</attr>
		</taxon>
		<taxon id="DGRP879">
			<attr name="location">USA</attr>
		</taxon>
		<taxon id="DGRP486">
			<attr name="location">USA</attr>
		</taxon>
		<taxon id="DGRP730">
			<attr name="location">USA</attr>
		</taxon>
		<taxon id="DGRP786">
			<attr name="location">USA</attr>
		</taxon>
		<taxon id="DGRP832">
			<attr name="location">USA</attr>
		</taxon>
		<taxon id="DGRP352">
			<attr name="location">USA</attr>
		</taxon>
		<taxon id="DGRP85">
			<attr name="location">USA</attr>
		</taxon>
		<taxon id="DGRP237">
			<attr name="location">USA</attr>
		</taxon>
		<taxon id="DGRP492">
			<attr name="location">USA</attr>
		</taxon>
		<taxon id="DGRP822">
			<attr name="location">USA</attr>
		</taxon>
		<taxon id="DGRP280">
			<attr name="location">USA</attr>
		</taxon>
		<taxon id="DGRP57">
			<attr name="location">USA</attr>
		</taxon>
		<taxon id="DGRP338">
			<attr name="location">USA</attr>
		</taxon>
		<taxon id="DGRP535">
			<attr name="location">USA</attr>
		</taxon>
		<taxon id="DGRP374">
			<attr name="location">USA</attr>
		</taxon>
		<taxon id="DGRP882">
			<attr name="location">USA</attr>
		</taxon>
		<taxon id="DGRP383">
			<attr name="location">USA</attr>
		</taxon>
		<taxon id="DGRP461">
			<attr name="location">USA</attr>
		</taxon>
		<taxon id="DGRP377">
			<attr name="location">USA</attr>
		</taxon>
		<taxon id="DGRP796">
			<attr name="location">USA</attr>
		</taxon>
		<taxon id="DGRP859">
			<attr name="location">USA</attr>
		</taxon>
		<taxon id="DGRP861">
			<attr name="location">USA</attr>
		</taxon>
		<taxon id="DGRP217">
			<attr name="location">USA</attr>
		</taxon>
		<taxon id="DGRP514">
			<attr name="location">USA</attr>
		</taxon>
		<taxon id="DGRP28">
			<attr name="location">USA</attr>
		</taxon>
		<taxon id="DGRP360">
			<attr name="location">USA</attr>
		</taxon>
		<taxon id="DGRP158">
			<attr name="location">USA</attr>
		</taxon>
		<taxon id="DGRP774">
			<attr name="location">USA</attr>
		</taxon>
		<taxon id="DGRP818">
			<attr name="location">USA</attr>
		</taxon>
		<taxon id="DGRP502">
			<attr name="location">USA</attr>
		</taxon>
		<taxon id="DGRP233">
			<attr name="location">USA</attr>
		</taxon>
		<taxon id="DGRP45">
			<attr name="location">USA</attr>
		</taxon>
		<taxon id="DGRP738">
			<attr name="location">USA</attr>
		</taxon>
		<taxon id="DGRP83">
			<attr name="location">USA</attr>
		</taxon>
		<taxon id="DGRP907">
			<attr name="location">USA</attr>
		</taxon>
		<taxon id="DGRP138">
			<attr name="location">USA</attr>
		</taxon>
		<taxon id="DGRP93">
			<attr name="location">USA</attr>
		</taxon>
		<taxon id="DGRP303">
			<attr name="location">USA</attr>
		</taxon>
		<taxon id="DGRP181">
			<attr name="location">USA</attr>
		</taxon>
		<taxon id="DGRP335">
			<attr name="location">USA</attr>
		</taxon>
		<taxon id="DGRP802">
			<attr name="location">USA</attr>
		</taxon>
		<taxon id="DGRP508">
			<attr name="location">USA</attr>
		</taxon>
		<taxon id="DGRP367">
			<attr name="location">USA</attr>
		</taxon>
		<taxon id="DGRP707">
			<attr name="location">USA</attr>
		</taxon>
		<taxon id="DGRP357">
			<attr name="location">USA</attr>
		</taxon>
		<taxon id="DGRP142">
			<attr name="location">USA</attr>
		</taxon>
		<taxon id="DGRP894">
			<attr name="location">USA</attr>
		</taxon>
		<taxon id="DGRP365">
			<attr name="location">USA</attr>
		</taxon>
		<taxon id="DGRP325">
			<attr name="location">USA</attr>
		</taxon>
		<taxon id="DGRP837">
			<attr name="location">USA</attr>
		</taxon>
		<taxon id="DGRP426">
			<attr name="location">USA</attr>
		</taxon>
		<taxon id="DGRP371">
			<attr name="location">USA</attr>
		</taxon>
		<taxon id="DGRP75">
			<attr name="location">USA</attr>
		</taxon>
		<taxon id="DGRP378">
			<attr name="location">USA</attr>
		</taxon>
		<taxon id="DGRP443">
			<attr name="location">USA</attr>
		</taxon>
		<taxon id="DGRP812">
			<attr name="location">USA</attr>
		</taxon>
		<taxon id="DGRP890">
			<attr name="location">USA</attr>
		</taxon>
		<taxon id="DGRP783">
			<attr name="location">USA</attr>
		</taxon>
		<taxon id="DGRP513">
			<attr name="location">USA</attr>
		</taxon>
		<taxon id="DGRP229">
			<attr name="location">USA</attr>
		</taxon>
		<taxon id="DGRP91">
			<attr name="location">USA</attr>
		</taxon>
		<taxon id="DGRP136">
			<attr name="location">USA</attr>
		</taxon>
		<taxon id="DGRP38">
			<attr name="location">USA</attr>
		</taxon>
		<taxon id="DGRP306">
			<attr name="location">USA</attr>
		</taxon>
		<taxon id="DGRP153">
			<attr name="location">USA</attr>
		</taxon>
		<taxon id="DGRP358">
			<attr name="location">USA</attr>
		</taxon>
		<taxon id="DGRP805">
			<attr name="location">USA</attr>
		</taxon>
		<taxon id="DGRP509">
			<attr name="location">USA</attr>
		</taxon>
		<taxon id="DGRP320">
			<attr name="location">USA</attr>
		</taxon>
		<taxon id="DGRP705">
			<attr name="location">USA</attr>
		</taxon>
		<taxon id="DGRP716">
			<attr name="location">USA</attr>
		</taxon>
		<taxon id="DGRP370">
			<attr name="location">USA</attr>
		</taxon>
		<taxon id="DGRP439">
			<attr name="location">USA</attr>
		</taxon>
		<taxon id="DGRP42">
			<attr name="location">USA</attr>
		</taxon>
		<taxon id="DGRP149">
			<attr name="location">USA</attr>
		</taxon>
		<taxon id="DGRP375">
			<attr name="location">USA</attr>
		</taxon>
		<taxon id="DGRP386">
			<attr name="location">USA</attr>
		</taxon>
		<taxon id="DGRP379">
			<attr name="location">USA</attr>
		</taxon>
		<taxon id="DGRP887">
			<attr name="location">USA</attr>
		</taxon>
		<taxon id="DGRP646">
			<attr name="location">USA</attr>
		</taxon>
		<taxon id="DGRP105">
			<attr name="location">USA</attr>
		</taxon>
		<taxon id="DGRP911">
			<attr name="location">USA</attr>
		</taxon>
		<taxon id="DGRP589">
			<attr name="location">USA</attr>
		</taxon>
		<taxon id="DGRP757">
			<attr name="location">USA</attr>
		</taxon>
		<taxon id="DGRP315">
			<attr name="location">USA</attr>
		</taxon>
		<taxon id="DGRP195">
			<attr name="location">USA</attr>
		</taxon>
		<taxon id="DGRP235">
			<attr name="location">USA</attr>
		</taxon>
		<taxon id="DGRP406">
			<attr name="location">USA</attr>
		</taxon>
		<taxon id="DGRP161">
			<attr name="location">USA</attr>
		</taxon>
		<taxon id="DGRP714">
			<attr name="location">USA</attr>
		</taxon>
		<taxon id="DGRP109">
			<attr name="location">USA</attr>
		</taxon>
		<taxon id="DGRP804">
			<attr name="location">USA</attr>
		</taxon>
		<taxon id="DGRP810">
			<attr name="location">USA</attr>
		</taxon>
		<taxon id="DGRP642">
			<attr name="location">USA</attr>
		</taxon>
		<taxon id="DGRP41">
			<attr name="location">USA</attr>
		</taxon>
		<taxon id="DGRP721">
			<attr name="location">USA</attr>
		</taxon>
		<taxon id="DGRP391">
			<attr name="location">USA</attr>
		</taxon>
		<taxon id="DGRP908">
			<attr name="location">USA</attr>
		</taxon>
		<taxon id="DGRP737">
			<attr name="location">USA</attr>
		</taxon>
		<taxon id="DGRP318">
			<attr name="location">USA</attr>
		</taxon>
		<taxon id="DGRP362">
			<attr name="location">USA</attr>
		</taxon>
		<taxon id="DGRP761">
			<attr name="location">USA</attr>
		</taxon>
		<taxon id="DGRP324">
			<attr name="location">USA</attr>
		</taxon>
		<taxon id="DGRP892">
			<attr name="location">USA</attr>
		</taxon>
		<taxon id="DGRP177">
			<attr name="location">USA</attr>
		</taxon>
		<taxon id="DGRP517">
			<attr name="location">USA</attr>
		</taxon>
		<taxon id="DGRP313">
			<attr name="location">USA</attr>
		</taxon>
		<taxon id="DGRP239">
			<attr name="location">USA</attr>
		</taxon>
		<taxon id="DGRP897">
			<attr name="location">USA</attr>
		</taxon>
		<taxon id="DGRP712">
			<attr name="location">USA</attr>
		</taxon>
		<taxon id="DGRP176">
			<attr name="location">USA</attr>
		</taxon>
		<taxon id="DGRP703">
			<attr name="location">USA</attr>
		</taxon>
		<taxon id="DGRP398">
			<attr name="location">USA</attr>
		</taxon>
		<taxon id="DGRP101">
			<attr name="location">USA</attr>
		</taxon>
		<taxon id="DGRP591">
			<attr name="location">USA</attr>
		</taxon>
		<taxon id="DGRP808">
			<attr name="location">USA</attr>
		</taxon>
		<taxon id="DGRP440">
			<attr name="location">USA</attr>
		</taxon>
		<taxon id="DGRP380">
			<attr name="location">USA</attr>
		</taxon>
		<taxon id="DGRP727">
			<attr name="location">USA</attr>
		</taxon>
		<taxon id="DGRP399">
			<attr name="location">USA</attr>
		</taxon>
		<taxon id="RG11N">
			<attr name="location">Africa</attr>
		</taxon>
		<taxon id="RG32N">
			<attr name="location">Africa</attr>
		</taxon>
		<taxon id="RG18N">
			<attr name="location">Africa</attr>
		</taxon>
		<taxon id="RG24">
			<attr name="location">Africa</attr>
		</taxon>
		<taxon id="RG13N">
			<attr name="location">Africa</attr>
		</taxon>
		<taxon id="ZS37">
			<attr name="location">Africa</attr>
		</taxon>
		<taxon id="KR7">
			<attr name="location">Africa</attr>
		</taxon>
		<taxon id="CO15N">
			<attr name="location">Africa</attr>
		</taxon>
		<taxon id="RG35">
			<attr name="location">Africa</attr>
		</taxon>
		<taxon id="ZI261">
			<attr name="location">Africa</attr>
		</taxon>
		<taxon id="RG37N">
			<attr name="location">Africa</attr>
		</taxon>
		<taxon id="GA145">
			<attr name="location">Africa</attr>
		</taxon>
		<taxon id="CO4N">
			<attr name="location">Africa</attr>
		</taxon>
		<taxon id="RG33">
			<attr name="location">Africa</attr>
		</taxon>
		<taxon id="RG10">
			<attr name="location">Africa</attr>
		</taxon>
		<taxon id="SP221">
			<attr name="location">Africa</attr>
		</taxon>
		<taxon id="KR4N">
			<attr name="location">Africa</attr>
		</taxon>
		<taxon id="KN20N">
			<attr name="location">Africa</attr>
		</taxon>
		<taxon id="ZO12">
			<attr name="location">Africa</attr>
		</taxon>
		<taxon id="SP254">
			<attr name="location">Africa</attr>
		</taxon>
		<taxon id="UG19">
			<attr name="location">Africa</attr>
		</taxon>
		<taxon id="RG25">
			<attr name="location">Africa</attr>
		</taxon>
		<taxon id="ZS11">
			<attr name="location">Africa</attr>
		</taxon>
		<taxon id="CO14">
			<attr name="location">Africa</attr>
		</taxon>
		<taxon id="KT1">
			<attr name="location">Africa</attr>
		</taxon>
		<taxon id="SP173">
			<attr name="location">Africa</attr>
		</taxon>
		<taxon id="ZI268">
			<attr name="location">Africa</attr>
		</taxon>
		<taxon id="RG36">
			<attr name="location">Africa</attr>
		</taxon>
		<taxon id="GA160">
			<attr name="location">Africa</attr>
		</taxon>
		<taxon id="KR42">
			<attr name="location">Africa</attr>
		</taxon>
		<taxon id="TZ8">
			<attr name="location">Africa</attr>
		</taxon>
		<taxon id="CO8N">
			<attr name="location">Africa</attr>
		</taxon>
		<taxon id="RG15">
			<attr name="location">Africa</attr>
		</taxon>
		<taxon id="RG28">
			<attr name="location">Africa</attr>
		</taxon>
		<taxon id="EZ5N">
			<attr name="location">Africa</attr>
		</taxon>
		<taxon id="ZS56">
			<attr name="location">Africa</attr>
		</taxon>
		<taxon id="KT6">
			<attr name="location">Africa</attr>
		</taxon>
		<taxon id="CO13N">
			<attr name="location">Africa</attr>
		</taxon>
		<taxon id="KN34">
			<attr name="location">Africa</attr>
		</taxon>
		<taxon id="FR361">
			<attr name="location">Europe</attr>
		</taxon>
		<taxon id="RG9">
			<attr name="location">Africa</attr>
		</taxon>
		<taxon id="GA132">
			<attr name="location">Africa</attr>
		</taxon>
		<taxon id="RG34">
			<attr name="location">Africa</attr>
		</taxon>
		<taxon id="CO2">
			<attr name="location">Africa</attr>
		</taxon>
		<taxon id="ZI468">
			<attr name="location">Africa</attr>
		</taxon>
		<taxon id="KR39">
			<attr name="location">Africa</attr>
		</taxon>
		<taxon id="SP241">
			<attr name="location">Africa</attr>
		</taxon>
		<taxon id="RG3">
			<attr name="location">Africa</attr>
		</taxon>
		<taxon id="ZL130">
			<attr name="location">Africa</attr>
		</taxon>
		<taxon id="EZ25">
			<attr name="location">Africa</attr>
		</taxon>
		<taxon id="CO10N">
			<attr name="location">Africa</attr>
		</taxon>
		<taxon id="NG10N">
			<attr name="location">Africa</attr>
		</taxon>
		<taxon id="GA191">
			<attr name="location">Africa</attr>
		</taxon>
		<taxon id="KN133N">
			<attr name="location">Africa</attr>
		</taxon>
		<taxon id="GA141">
			<attr name="location">Africa</attr>
		</taxon>
		<taxon id="FR310">
			<attr name="location">Europe</attr>
		</taxon>
		<taxon id="RG8">
			<attr name="location">Africa</attr>
		</taxon>
		<taxon id="CO16">
			<attr name="location">Africa</attr>
		</taxon>
		<taxon id="GU10">
			<attr name="location">Africa</attr>
		</taxon>
		<taxon id="UM118">
			<attr name="location">Africa</attr>
		</taxon>
		<taxon id="EZ2">
			<attr name="location">Africa</attr>
		</taxon>
		<taxon id="EZ9N">
			<attr name="location">Africa</attr>
		</taxon>
		<taxon id="ZO65">
			<attr name="location">Africa</attr>
		</taxon>
		<taxon id="RG39">
			<attr name="location">Africa</attr>
		</taxon>
		<taxon id="ED3">
			<attr name="location">Africa</attr>
		</taxon>
		<taxon id="RG19">
			<attr name="location">Africa</attr>
		</taxon>
		<taxon id="TZ10">
			<attr name="location">Africa</attr>
		</taxon>
		<taxon id="FR151">
			<attr name="location">Europe</attr>
		</taxon>
		<taxon id="NG9">
			<attr name="location">Africa</attr>
		</taxon>
		<taxon id="GA130">
			<attr name="location">Africa</attr>
		</taxon>
		<taxon id="FR229">
			<attr name="location">Europe</attr>
		</taxon>
		<taxon id="KN35">
			<attr name="location">Africa</attr>
		</taxon>
		<taxon id="NG1N">
			<attr name="location">Africa</attr>
		</taxon>
		<taxon id="GA185">
			<attr name="location">Africa</attr>
		</taxon>
		<taxon id="UG7">
			<attr name="location">Africa</attr>
		</taxon>
		<taxon id="RG2">
			<attr name="location">Africa</attr>
		</taxon>
		<taxon id="ED2">
			<attr name="location">Africa</attr>
		</taxon>
		<taxon id="SP235">
			<attr name="location">Africa</attr>
		</taxon>
		<taxon id="TZ14">
			<attr name="location">Africa</attr>
		</taxon>
		<taxon id="FR14">
			<attr name="location">Europe</attr>
		</taxon>
		<taxon id="RC1">
			<attr name="location">Africa</attr>
		</taxon>
		<taxon id="GU9">
			<attr name="location">Africa</attr>
		</taxon>
		<taxon id="FR217">
			<attr name="location">Europe</attr>
		</taxon>
		<taxon id="RG7">
			<attr name="location">Africa</attr>
		</taxon>
		<taxon id="UG28N">
			<attr name="location">Africa</attr>
		</taxon>
		<taxon id="SP188">
			<attr name="location">Africa</attr>
		</taxon>
		<taxon id="SP80">
			<attr name="location">Africa</attr>
		</taxon>
		<taxon id="RG21N">
			<attr name="location">Africa</attr>
		</taxon>
		<taxon id="UG5N">
			<attr name="location">Africa</attr>
		</taxon>
		<taxon id="ED5N">
			<attr name="location">Africa</attr>
		</taxon>
		<taxon id="CK1">
			<attr name="location">Africa</attr>
		</taxon>
		<taxon id="RC5">
			<attr name="location">Africa</attr>
		</taxon>
		<taxon id="GA125">
			<attr name="location">Africa</attr>
		</taxon>
		<taxon id="FR207">
			<attr name="location">Europe</attr>
		</taxon>
		<taxon id="RG6N">
			<attr name="location">Africa</attr>
		</taxon>
		<taxon id="GU7">
			<attr name="location">Africa</attr>
		</taxon>
		<taxon id="CO1">
			<attr name="location">Africa</attr>
		</taxon>
		<taxon id="RG5">
			<attr name="location">Africa</attr>
		</taxon>
		<taxon id="NG6N">
			<attr name="location">Africa</attr>
		</taxon>
		<taxon id="UM37">
			<attr name="location">Africa</attr>
		</taxon>
		<taxon id="RG22">
			<attr name="location">Africa</attr>
		</taxon>
		<taxon id="CO9N">
			<attr name="location">Africa</attr>
		</taxon>
		<taxon id="NG3N">
			<attr name="location">Africa</attr>
		</taxon>
		<taxon id="GU2">
			<attr name="location">Africa</attr>
		</taxon>
		<taxon id="UM526">
			<attr name="location">Africa</attr>
		</taxon>
		<taxon id="ED6N">
			<attr name="location">Africa</attr>
		</taxon>
		<taxon id="ED10N">
			<attr name="location">Africa</attr>
		</taxon>
		<taxon id="FR180">
			<attr name="location">Europe</attr>
		</taxon>
		<taxon id="GA129">
			<attr name="location">Africa</attr>
		</taxon>
		<taxon id="RG38N">
			<attr name="location">Africa</attr>
		</taxon>
		<taxon id="ZI91">
			<attr name="location">Africa</attr>
		</taxon>
		<taxon id="GU6">
			<attr name="location">Africa</attr>
		</taxon>
		<taxon id="RG4N">
			<attr name="location">Africa</attr>
		</taxon>
		<taxon id="NG7">
			<attr name="location">Africa</attr>
		</taxon>
		<taxon id="CK2">
			<attr name="location">Africa</attr>
		</taxon>
		<taxon id="KN6">
			<attr name="location">Africa</attr>
		</taxon>

	</taxa>


<!-- ntax=290 nchar=326                                                                -->
<alignment id="alignment" dataType="nucleotide">
		<sequence>
			<taxon idref="DGRP256"/>
			tgcactccgcgtcggggtcggtagattcccgggggagggggccagtcggcgcactctcaaacaaaagacgcggcggtggggggcgaattcccgcacgagtgccgaacccgtggcgggcgtggttcggaatgaacctaagtttgaaaatagttcttaaaacattattccgttaagattacattagtccctctcatttatgtataaaccagtttccctcatcaaacattaaactacaacgacgcgcgagaaaaatgtactcacgaagtttacttgcagatattctataccactctatccttgtttactccaaacgctaccctcttata
		</sequence>
		<sequence>
			<taxon idref="DGRP801"/>
			tgcactccgcgtcggggtcggtagattcccgggggagggggccagttggcgcactctcaaacaagcgacgcggcggtggggggcgaattcccgcacgagtgccgaacccgtggcgggcgtggttcggaatgaatttaagtttgaaaatagttcttaaaatattattctgttaagattacactagtccctcttattaatgtataaaccagtttcccttatcaaacattaaactacaacgacgcacgagaaaaatgtactcacaaagtttacttgtagatattctataccactctatctttgtttactccaaacgctactctactata
		</sequence>
		<sequence>
			<taxon idref="DGRP776"/>
			tgcactccgcgtcggggtcggtagattcccgggggagggggccagttggcgcactctcaaacaagcgacgcggcggtggggggcgaattcccgcacgagtgccgaacccgtggcgggcgtggttcggaatgaatttaagtttgaaaatagttcttaaaatattattctgttaagattacactagtccctcttattaatgtataaaccagtttcccttatcaaacattaaactacaacgacgcacgagaaaaatgtactcacaaagtttacttgtagatattctataccactctatctttgtttactccaaacgctactctactata
		</sequence>
		<sequence>
			<taxon idref="DGRP441"/>
			tgcactccgcgtcggggtcggtagattcccgggggagggggccagttggcgcactctcaaacaagcgacgcggcggtggggggcgaattcccgcacgagtgccaaacccgtggcgggcgtggttcggaatgaatttaagtttgaaaatagttcttaaaacattattctgttaagattacactagtccctcttattaatgtataaaccagtttccctcatcaaacgttaaactacaacgacgcacgagaaaaatgtactcacaaagtttacttgtagatattctataccactctatccttgtttactccaaacgctactctactata
		</sequence>
		<sequence>
			<taxon idref="DGRP88"/>
			tgcactccgcgtcggggtcggtagattcccgggggagggggccagttggcgcactctcaaacaagcgacgcggcggtggggggcgaattcccgcacgagtgccgaacccgtggcgggcgtggttcggaatgaatttaagtttgaaaatagttcttaaaacattattctgttaagattacactagtccctcttattaatgtataaaccagtttccctcatcaaacattaaactacaacgacgcacgagaaaaatgtactcacaaagtttacttgtagatattctataccactctatccttgtttactccaaacgctactctactata
		</sequence>
		<sequence>
			<taxon idref="DGRP73"/>
			tgcactccgcgtcggggtcggtagattcccgggggagggggccagtyggcgcactctcaaacaagcgacgcggcggtggggggcgaattcccgcacgagtgccgaacccgtggcgggcgtggttcggaataaacttaaatttgaaaatagttcttaaaacattattctgttaagattacactagtccctcttattwatgtataaaccagtttccctcatcaaacattaaactacaacgacgcacgagaaaaatgtactcacaaagtttacttgtagatattctataccactctatccttgtttactccaaacgctactctactata
		</sequence>
		<sequence>
			<taxon idref="DGRP336"/>
			tgcactccgcgtcggggtcggtagattcccgggggagggggccagttggcgcactctcaaacaagcgacgcggcggtggggggcgaattcccgcacgagtgccgaacccgtggcgggcgtggttcggaatgaatttaagtttgaaaatagttcttaaaacattattctgttaagattacactagtccctcttattaatgtacaaaccagtttccctcatcaaacattaaactacaacgacgcacgagaaaaatgtactcacaaagtttacttgtagatattctataccactctatccttgtttactccaaacgctactctactata
		</sequence>
		<sequence>
			<taxon idref="DGRP287"/>
			tgcactccgcgtcggggtcggtagattcccgggggagggggccagttggcgcactctcaaacaagcgacgcggcggtggggggcgaattcccgcacgagtgccgaacccgtggcgggcgtggttcggaatgaatttaagtttgaaaatagttcttaaaacattattctgttaagattacactagtccctcttattaatgtataaaccagtttccctcatcaaacattaaactacaacgacgcacgagaaaaatgtactcacaaagtttacttgtagatattctataccactctatccttgtttactccaaacgctactctactata
		</sequence>
		<sequence>
			<taxon idref="DGRP554"/>
			tgcactccgcgtcggggtcggtagattcccgggggagggggccagttggcgcactctcaaacaagcgacgcggcggtggggggcgaattcccgcacgagtgccgaacccgtggcgggcgtggttcggaatgaatttaagtttgaaaatagttcttaaaatattattctgttaagattacactagtccctcttattaatgtataaaccagtttcccttatcaaacattaaactacaacgacgcacgagaaaaatgtactcacaaagtttacttgtagatattctataccactctatctttgtttactccaaacgctactctactata
		</sequence>
		<sequence>
			<taxon idref="DGRP409"/>
			tgcactccgcgtcggggtcggtagattcccgggggagggggccagttggcgcactctcaaacaagcgacgcggcggtggggggcgaattcccgcacgagtgccgaacccgtggcgggcgtggttcggaataaatttaagtttgaaaatagttcttaaaacattattctgttaagattacactagtccctcttattaatgtataaaccagtttccctcatcaaacattaaactacaacgacgcacgagaaaaatgtactcacaaagtttacttgtagatattctataccactctatccttgtttactccaaacgctactctactata
		</sequence>
		<sequence>
			<taxon idref="DGRP852"/>
			tgcactccgtgtcggggtcggtagattcccgggggagggggccagttggcgcactctcaaacaagcgacgcggcggtggagggcgaattcccgcacgagtgccgaacccgtggcgggcgtggttcggaatgaatttaagtttgaaaatagttcttaaaacattattctgttaagattacactagtccctcttattaatgtataaaccagtttccctcatcaaacattaaactacaacgacgcacgagaaaaatgtactcacaaagtttacttgtagatattctataccactctatccttgtttactccaaacgctactctactata
		</sequence>
		<sequence>
			<taxon idref="DGRP820"/>
			tgcactccgcgtcggggtcggtagattcccgggggagggggccagttggcgcactctcaaacaagcgacgcggcggtggggggcgaattcccgcacgagtgccgaacccgtggcgggcgtggttcggaatgaatttaagtttgaaaatagttcttaaaacattattctgttaagattacactagtccctcttattaatgtataaaccagtttccctcatcaaacattaaactacaacgacgcacgagaaaaatgtactcacaaagtttacttgtagatattctataccactctatccttgtttactccaaacgctactctactata
		</sequence>
		<sequence>
			<taxon idref="DGRP427"/>
			tgcactccgcgtcggggtcggtagattcccgggggagggggccagttggcgcactctcaaacaagcgacgcggcggtggggggcgaattcccgcacgagtgccgaacccgtggcgggcgtggttcggaatgaatttaagtttgaaaatagttcttaaaatattattctgttaagattacactagtccctcttattaatgtataaaccagtttcccttatcaaacattaaactacaacgacgcacgagaaaaatgtactcacaaagtttacttgtagatattctatgccactctatctttgtttactccaaacgctactctactata
		</sequence>
		<sequence>
			<taxon idref="DGRP595"/>
			tgcactccgcgtcggggtcggtagattcccgggggagggggccagttggcgcactctcaaacaagcgacgcggcggtggggggcgaattcccgcacgagtgccgaacccgtggcgggcgtggttcggaatgaatttaagtttgaaaatagttcttaaaacattattctgttaagattacactagtccctcttattaatgtataaaccagtttccctcatcaaacattaaactacaacgacgcacgagaaaaatgtactcacaaagtttacttgtagatattctataccactctatccttgtttactccaaacgctactctactata
		</sequence>
		<sequence>
			<taxon idref="DGRP227"/>
			tgcactccgcgtcggggtcggtagattcccgggggagggggccagttggcgcactctcaaacaagcgacgcggcggtggggggcgaattcccgcacgagtgccgaacccgtggcgggcgtggttcggaatgaatttaagtttgaaaatagttcttaagacattattctgttaagattacactagtccctcttattaatgtatgaaccagtttccctcatcaaacattaaactacaacgacgcacgagaaaaatatactcacaaagtttacttgtagatattctataccactctatccttgtttactccaaacgctactctactata
		</sequence>
		<sequence>
			<taxon idref="DGRP373"/>
			tgcactccgcgtcggggtcggtagcttcccgggggagggggccagttggcgcactctcaaacaagcgacgcggcggtggggggcgaattcctgcacgagtgccgaacccgtggcgggcgtggttcggaatgaatttaagtttgaaaatagttcttaagacattattctgttaagattacactagtccctcttattaatgtataaaccagtttccctcatcaaacattaaactacaacgacgcacgagaaaaatatactcacaaagtttacttgtagatattctataccactctatccttgtttactccaaacgctactctactata
		</sequence>
		<sequence>
			<taxon idref="DGRP857"/>
			tgcactccgcgtcggggtcggtagattcccgggggagggggccagttggcgcactctcaaacaagcgacgcggcggtggggggcggattcccgcacgagtgccgaacccgtggcgggcgtggttcggaataaatttaagtttgaaaatagttcttaaaacattattctgttaagattacactagtccctcttattaatgtataaaccagtttccctcatcaaacattaaactacaacgacgcacgagaaaaatgtactcacaaagtttacttgtagatattctgtaccactctatccttgtttactccaaacgctactctactata
		</sequence>
		<sequence>
			<taxon idref="DGRP317"/>
			tgcactccgcgtcggggtcggtagattcccgggggaggaggccagttggcgcactctcaaacaagcgacgtggcggtggggggcgaattcccgcacgagtgccgaacccgtggcgggcgtggttcggaatgaatttaagtttaaaaatagttcttaaaacattattctgttaagattacactagtccctcttattaatgtataaaccagtttccctcatcaaacattaaactacaacgacgcacgagaaaaatgtactcacaaagtttacttgtagatattctataccactctatccttgtttactccaaacgctactctactata
		</sequence>
		<sequence>
			<taxon idref="DGRP49"/>
			tgcactccgcgtcggggtcggtagattcccgggggagggggccagttggcgcactctcaaacaagcgacgcggcggtggggggcgaattcccgcacgagtgccgaacccgtggcgggcgtggttcggaatgaatttaagtttgaaaatagttctkaaaacattattctgttaagattacactagtccctcttattaatgtataaaccagtttccctcatcaaacattaaactacaacgacgcacgagaaaaatgtactcacaaagtttacttgtagatattctataccactctatccttgtttactccaaacgctactctactata
		</sequence>
		<sequence>
			<taxon idref="DGRP765"/>
			tgcactccgcgtcggggtcggtagattcccgggggagggggccagttggcgcactctcaaacaagcgacgcggcggtggggggcgaattcccgcacgagtgccgaacccgtggcgggcgtggttcggaatgaatttaagtttgaaaatagttcttaaaacattattctgttaagattacactagtccctcttattaatgtataaaccagtttccctcatcaaacattaaactacaacgacgcacgagaaaaatgtactcacaaagtttacttgtagatattctataccactctatccttgtttactccaaacgctactctactata
		</sequence>
		<sequence>
			<taxon idref="DGRP555"/>
			tgcactccgcgtcggggtcggtagattcccgggggagggggccagttggcgcactctcaaacaagcgacgcggcggtggggggcgaattcccgcacgagtgccgaacccgtggcgggcgtggttcggaatgaatttaagtttgaaaatagttcttaaaatattattctgttaagattacactagtccctcttattaatgtataaaccagtttcccttatcaaacattaaactacaacgacgcacgagaaaaatgtactcacaaagtttacttgtagatattctataccactctatctttgtttactccaaacgctactctactata
		</sequence>
		<sequence>
			<taxon idref="DGRP208"/>
			tgcactccgcgtcggggtcggtagattcccgggggagggggccagttggcgcactctcaaacaagcgacgcggcggtgggaggcgaattcccgcacgagtgccgaacccgtggcgggcgtggttcggaatgaatttaagtttgaaaatagttcttaaaacattattctgttaagattacactagtccctcttattaatgtataaaccagtttccctcatcaaacattaaactacaacgacgcacgagaaaaatgtactcacaaagtttacttgtagatattctataccactctatccttgtttactccaaacgctactctactata
		</sequence>
		<sequence>
			<taxon idref="DGRP26"/>
			tgcactccgcgtcggggtcggtagattcccgggggagggggccagttggcgcactctcaaacaagcgacgcggcggtggggggcaaattcccgcacgagtgccgaacccgtggcgggcgtggttcggaatgaatttaagtttgaaaatagttcttaaaacattattctgttaagattacactagtccctcttattaatgtataaaccagtttccctcatcaaacattaaactacaacgacgcacgagaaaaatgtactcacaaagtttacttgtagatattctataccactctatccttgtttactccaaacgctactctactata
		</sequence>
		<sequence>
			<taxon idref="DGRP563"/>
			tgcactccgcgtcggggtcggtagattcccgggggagggggccagttggcgcactctcaaacaagcgacgcgacggtggggggcgaattcccgcacgagtgccgaacccgtggcgggcgtggttcggaatgaatttaagtttgaaaatagttcttaaaacattattccgttaagattacactagtccctcttattaatgtataaaccagtttccctcatcaaacattaaactacaacaacgcacgagaaaaatgtactcacaaagtttacttgtagatattctataccactctatccttgtttactccaaacgctactctactata
		</sequence>
		<sequence>
			<taxon idref="DGRP787"/>
			tgcactccgcgtcggggtcggtagattcccgggagagggggccagttggcgcactctcaaacaagcgacgcggcggtggggggcgaattcccgcacgagtgccgaacccgtggcgggcgtggttcggaatgaatttaagtttgaaaatagttcttaaaacattattctgttaagattacactagtccctcttattaatgtacaaaccagtttccctcatcaaacattaaactacaacgacgcacgagaaaaatgtactcacaaagtttacttgtagatattctataccactctatccttgtttactccaaacgctactctactata
		</sequence>
		<sequence>
			<taxon idref="DGRP307"/>
			tgcactccgcgtcggggtcggtagattcccgggggagggggccagttggcgcactctcaaacaagcgacgcggcggtggggggcgaattcccgcacgagtgccgaacccgtggcgggcgtggttcggaatgaatttaagtttgaaaatagttcttaaaacattattctgttaagattacactagtccctcttattaatgtataaaccagtttccctcatcaaacattaaactacaacgacgcacgagaaaaatgtactcacaaagtttacttgtagatattctataccactctatccttgtttactccaaacgctactctactata
		</sequence>
		<sequence>
			<taxon idref="DGRP332"/>
			tgcactccgcgtcggggtcggtagattcccgggggagggggccagttggcgcactctcaaacaagcgacgcggcggtggggggcgaattcccgcacgagtgccgaacccgtggcgggcgtggttcggaatgaatttaagtttgaaaatagttcttaaaacattattctgttaagattacactagtccctcttattaatgtacaaaccagtttccctcatcaaacattaaactacaacgacgcacgagaaaaatgtactcacaaagtttacttgtagatattctataccactctatccttgtttactccaaacgctactctactata
		</sequence>
		<sequence>
			<taxon idref="DGRP309"/>
			tgcactccgcgtcggggtcggtagattcccgggggagggggccagttggcgcactctcaaacaagcgacgcggcggtggggggcgaattcccgcacgagtgccgaacccgtggcgggcgtggttcggaatgaatttaagtttgaaaatagttcttaaaacattattctgttaagattacactagtccctcttattaatgtataaaccagtttccctcatcaaacattaaactacaacgacgcacgagaaaaatgtactcacaaagtttacttgtagatattctataccactctatccttgtttactccaaacgctactctactata
		</sequence>
		<sequence>
			<taxon idref="DGRP69"/>
			tgcactccgcgtcggggtcggtagattcccgggggaggaggcctgtcggcgcgctctcaaacaaaagacgcggcggtggggggcgaattcccgcacgagtgccgaacccgtggcgggcgtggttcggaatgaacctaagtttgaaaatagttcttaaaacattattccgttaagattacattagtccctctcatttatgtataaaccagtttccctcatcaaacattaaactacaacgacgtgcgagaaaaatgtactcacgaagtttacttgcagatattctataccactctatccttgtttactccaaacgctaccctcttata
		</sequence>
		<sequence>
			<taxon idref="DGRP855"/>
			tgcactccgtgtcggggtcggtagattcccgggggagggggccagttggcgcactctcaaacaagcgacgcggcggtggagggcgaattcccgcacgagtgccgaacccgtggcgggcgtggttcggaatgaatttaagtttgaaaatagttcttaaaacattattctgttaagattacactagtccctcttattaatgtataaaccagtttccctcatcaaacattaaactacaacgacgcacgagaaaaatgtactcacaaagtttacttgtagatattctataccactctatccttgtttactccaaacgctactctactata
		</sequence>
		<sequence>
			<taxon idref="DGRP437"/>
			tgcactccgcgtcggggtcggtagatttccgggggagggggccagttggcgcactctcaaacaagcgacgcggcggtggggggcgaattcccgcacgagtgccgaacccgtggcgggcgtggttcggaatgaatttaagtttgaaaatagttcttaaaacattattctgttaagattacactagtccctcttattaatgtataaaccagtttccctcatcaaacattaaactacaacgacgcacgagaaaaatgtactcacaaagtttacttgtagatattctataccactctatccttgtttactccaaacgctactctactata
		</sequence>
		<sequence>
			<taxon idref="DGRP799"/>
			tgcactccgcgtcggggtcggtagattcccgggggagggggccagttggcgcactctcaaacaagcgacgcggcggtggggggcgaattcccgcacgagtgccgaacccgtggcgggcgtggttcggaatgaatttaagtttgaaaatagttcttaaaacattattctgttaagattacactagtccctcttattaatgtacaaaccagtttccctcatcaaacattaaactacaacgacgcacgagaaaaatgtactcacaaagtttacttgtagatattctataccactctatccttgtttactccaaacgctactctactata
		</sequence>
		<sequence>
			<taxon idref="DGRP405"/>
			tgcactccgcgtcggggtcggtagattcccgggggagggggccagttggcgcactctcaaacaagcgacgcggcggtggggggcgaattcccgcacgagtgccgaacccgtggcgggcgtggttcggaatgaatttaagtttgaaaatagttcttaaaacattattctgttaagattacactagtccctcttattaatgtataaaccagtttccctcatcaaacattaaactacaacgacgcacgagaaaaatatactcacaaagtttacttgtagatattctataccactctatccttgtttactccaaacgctactctactata
		</sequence>
		<sequence>
			<taxon idref="DGRP359"/>
			tgcactccgcgtcggggtcggtagattcccgggggagggggccagttggcgcactctcaaacaagcgacgcggcggtggggggcgaattcccgcacgagtgccgaacccgtggcgggcgtggttcggaatgaatttaagttagaaaatagttcttaaaacattattctgttaagattacactagtccctcttattaatgtataaaccagtttccctcatcaaacattaaactacaacgacgcacgagaaaaatgtactcacaaaatttacttgtagatattctataccactctatccttgtttactccaaacgctactctactata
		</sequence>
		<sequence>
			<taxon idref="DGRP59"/>
			tgcactccgcgtcggggtcggtagattcccgggggagggggccagttggcgcactctcaaacaagcgacgcggcggtggggggcgaattcccgcacgagtgccgaacccgtggcgggcgtggttcggaatgaayttaagtttgaaaatagttcttaaaacattattctgttaagattacactagtccctcttattaatgtataaaccagtttccctcatcaaacattaaactacaacgacgcacgagaaaaatgtactcacaaagtttacttgtagatattctataccactctatccttgtttactccaaacgctactctactata
		</sequence>
		<sequence>
			<taxon idref="DGRP228"/>
			tgcactccgtgtcggggtcggtagattcccgggggagggggccagttggcgcactctcaaacaagcgacgcggcggtggggggcgaattcccgcacgagtgccgaacccgtggcgggcgtggttcggaatgaatttaagtttgagaatagttcttaaaacattattttgttaagattacactagtccctcttattaatgtataaaccagtttccctcatcaaacattaaactacaacgacgcacgagaagaatgtactcacaaagtttacttgtagatattctatgccactctatccttgttttctccaaacgctactctactata
		</sequence>
		<sequence>
			<taxon idref="DGRP310"/>
			tgcactccgcgtcggggtcggtagattcccgggggagggggccagttggcgcactctcaaacaagcgacgcggcggtggggggcgaattcccgcacgagtgccgaacccgtggcgggcgtggttcggaatgaatttaagtttgaaaatagttcttaaaacattattctgttaagattacactagtccctcttattaatgtataaaccagtttccctcatcaaacattaaactacaacgacgcacgagaaaaatgtactcacaaagtttacttgtagatattctataccactctatccttgtttactccaaacgctactctactata
		</sequence>
		<sequence>
			<taxon idref="DGRP491"/>
			tgcactccgcgtcggggtcggtagattcccgggggagggggccagttggcgcactctcaaacaagcgacgcggcggtggggggcgaattcccgcacgagtgccgaacccgtggcgggcgtggttcggaatgaatttaagtttgaaaatagttcttaaaacattattctgttaagattacactagtccctcttattaatgtataaaccagtttccctcatcaaacattaaactacaacgacgcacgaaaaaaatgtactcacaaagtttacttgtagatattctataccactctatccttgtttactccaaacgctactctactata
		</sequence>
		<sequence>
			<taxon idref="DGRP853"/>
			tgcactccgcgtcggggtcggtagattcccgggggagggggccagttggcgcactctcaaacaagcgacgcggcggtggggggcgaattcccgcacgagtgccgaacccgtggcgggcgtggttcggaatgaatttaagtttgaaaatagttcttaaaacattattccgttaagattacactagtccctcttattaatgtataaaccagtttccctcatcaaacattaaactacaacaacgcacgagaaaaatgtactcacaaagtttacttgtagatattctataccactctatccttgtttactccaaacgctactctactata
		</sequence>
		<sequence>
			<taxon idref="DGRP350"/>
			tgcactccgcgtcggggtcggtagattcccgggggagggggccagttggcgcactctcaaacaagcgacgcggcggtggggggcgaattcccgcacgagtgccgaacccgtggcgggcgtggttcggaatgaatttaagtttgaaaatagtccttagaacattattctgttaagattacactagtccctcttattaatgtataaaccagtttccctcatcaaacattaaactacaacgacgcacgagaaaaatgtactcacaaagtttacttgtagatattctataccactctatccttgtttaccccaaacgctactctactata
		</sequence>
		<sequence>
			<taxon idref="DGRP639"/>
			tgcactccgcgtcggggtcggtagattcccgggggagggggccagttggcgcactctcaaacaagcgacgcggcggtggggggcgaattcccgcacgagtgccgaacccgtggcgggcgtggttcggaatgaatttaagtttgaaaatagttcttaaaacattattctgttaagattacactagtccctcttattaatgtacaaaccagtttccctcatcaaacattaaactacaacgacgcacgagaaaaatgtactcacaaagtttacttgtagatattctataccactctatccttgtttactccaaacgctactctactata
		</sequence>
		<sequence>
			<taxon idref="DGRP732"/>
			tgcactccgcgtcggggtcggcagattcccgggggagggggccagttggcgcactctcaaacaagcgacgcggcggtggggggcgaattcccgcacgagtgccgaacccgtggcgggcgtggttcggaatgaatttaagtttgaaaatagttcttaaaacattattctgttaagattacgctagtccctcttattaatgtataaaccagtttccctcatcaaacattaaactacaacgacgcacgagaaaaatggactcacaaaatttacttgtagatattctataccactctatccttgtttactccaaacgctactctactata
		</sequence>
		<sequence>
			<taxon idref="DGRP40"/>
			tgcactccgcgtcggggtcggtagattcccgggggagggggccagttggcgcactctcaaacaagcgatgcggcggtggggggcgaattcccgcacgagtgccgaacccgtggcgggcgtggttcggaatgaatttaagtttgaaaatagttcttaaaacattattctgttaagattacactagtccctcttattaatgtataaaccagtttccctcatcaaacattaaactacaacaacgtacgagaaagatgtactcacaaagtttacttgtagatattctataccactctatccttgtttactccaaacgctactctactata
		</sequence>
		<sequence>
			<taxon idref="DGRP392"/>
			tgcactccgcgtcggggtcggtagattcccgggggagggggccagttggcgcactctcaaacaagcgacgcggcggtggggggcgaattcccacacgagtgccgaacccgtggcgggcgtggttcggaatgaatttaagtttgraaatagttcttaaaacattattctgttaagattacactagtccctcttattaatgtataaaccagtttccctcatcaaacattaaactacaacgacgcacgagaaaaatgtactcacaaagtttacttgtagatattctataccactctatccttgtttactccaaacgctactctactata
		</sequence>
		<sequence>
			<taxon idref="DGRP272"/>
			tgcactccgcgtcggggtcggtagattcccgggggagggggccagttggcgcactctcaaacaagcgacgcggcggtggggggcgaattcccgcacgagtgccgaacccgtggcgggcgtggttcggaatgaatttaagtttgaaaatagttcttaaaacattattctgttaagattacactagtccctcttattaatgtataaaccagtttccctcatcaaacattaaactacaacgacgcacgagaaaaatgtactcacaaagtttacttgtagatattctataccactctatccttgtttactccaaacgctactctactata
		</sequence>
		<sequence>
			<taxon idref="DGRP884"/>
			tgcactccgcgtcggggtcggtagattcccgggggagggggccagttggcgcactctcaaacaagcgacgcggcggtggggggcgaattcccgcacgagtgccgaacccgtggcgggcgtggttcggaatgaatttaagtttgaaaatagttcttaaaacattattccgttaagattacactagtccctcttattaatgtataaaccagtttccctcatcaaacattaaactacaacaacgcacgagaaaaatgtactcacaaagtttacttgtagatattctataccactctatccttgtttactccaaacgctactctactata
		</sequence>
		<sequence>
			<taxon idref="DGRP393"/>
			tgcactccgcgtcggggtcggtagattcccgggggagggggccagttggcgcactctcaaacaagcgacgcggcggtggggggcgaattcccgcacgagtgccgaacccgtggcgggcgtggttcggaatgaatttaagtttgaaaatagttctgaaaacattattctgttaagattacactagtccctcttattaatgtataaaccagtttccctcatcaaacattaaactacaacgacgcacgagaaaaatgtactcacaaagtttacttgtagatattctataccactctatccttgtttactccaaacgctactctactata
		</sequence>
		<sequence>
			<taxon idref="DGRP531"/>
			tgcactccgcgtcggggtcggtagattcccgggggagggggccagttggcgcactctcaaacaagcgacgcggcggtggggggcgaattcccgcacgagtgccgagcccgtggcgggcgtggttcggaatgaatttaagtttgaaaatagttcttaaaacattattctgttaagattacactagtccctcttattaatgtataaaccagtttccctcatcaaacattaaactacaacgacgcacgagaaaaatgtactcacaaagtttacttgtagatattctataccactctatccttgtttactccaaacgctactctactata
		</sequence>
		<sequence>
			<taxon idref="DGRP321"/>
			tgcactccgcgtcggggtcggtagattcccggaggagggggccagttggcgcactctcaaacaagcgacgcggcggtggggggcgaattcccgcacgagtgccgaacccgtggcgggcgtggttcggaatgaatttaagtttgaaaatagttctgaaaacattattctgttaagattacactagtccctcttattaatgtataaaccagtttccctcatcaaacattaaactacaacgacgcacgagaaaaatgtactcacaaagtttacttgtagatattctataccactctatccttgtttactccaaacgctactctactata
		</sequence>
		<sequence>
			<taxon idref="DGRP790"/>
			tgcactccgcgtcggggtcggtagattcccgggggagggggccagttggcgcactctcaaacaagcgacgcggcggtggggggcgaattcccgcacgagtgccgaacccgtggcgggcgtggttcggaatgaatttaagtttgaaaatagttcttaaaacattattctgttaagattacactagtccctcttattaatgtacaaaccagtttccctcatcaaacattaaactacaacgacgcacgagaaaaatgtactcacaaagtttacttgtagatattctataccactctatccttgtttactccaaacgctactctactata
		</sequence>
		<sequence>
			<taxon idref="DGRP381"/>
			tgcactccgcgtcggggtcggtagattcccgggggagggggccagttggcgcactctcaaacaagcgacgcggcggtggggggcgaattcccacacgagtgccgaacccgtggcgggcgtggttcggaatgaatttaagtttggaaatagttcttaaaacattattctgttaagattacactagtccctcttattaatgtataaaccagtttccctcatcaaacattaaactacaacgacgcacgagaaaaatgtactcacaaagtttacttgtagatattctataccactctatccttgtttactccaaacgctactctactata
		</sequence>
		<sequence>
			<taxon idref="DGRP356"/>
			tgcactccgcrtcggggtcggtagattcccgggggagggggccagttggcgcactctcaaacaagcgacgcggcggtggggggcgaattcccgcacgagtgccgaacccgtggcgggcgtggttcggaatgaatttaagtttgaaaatagttcttaaaacattattctgttaagattacactagtccctcttattaatgtataaaccagtttccctcatcaaacattaaactacaacgacgcacgagaaaaatgtactcacaaagtttacttgtagatattctataccactctatccttgtctactccaaacgctactctactata
		</sequence>
		<sequence>
			<taxon idref="DGRP21"/>
			tgcactccgtgtcggggtcgatagattcccgggggagggggccagttggcgcactctcaaacaagcgacgcggcggtggagggcgaattcccgcacgagtgccgaacccgtggcgggcgtggttcggaatgaatttaagtttgaaaatagttcttaaaacattattctgttaagattacactagtccctcttattaatgtataaaccagtttccctcatcaaacattaaactacaacgacgcacgagaaaaatgtactcacaaagtttacttgtagatattctataccactctatccttgtttactccaaacactactctactata
		</sequence>
		<sequence>
			<taxon idref="DGRP129"/>
			tgcactccgtgtcggggtcggtagattcccgggggagggggccagttggcgcactctcaaacaagcgacgcggcggtggggggcgaattcccgcacgagtgccgaacccgtggcgggcgtggttcggaatgaatttaagtttgagaatagttcttaaaacattattctgttaagattacactagtccctcttattaatgtataaaccagtttccctcatcaaacattaaactacaacgacgcacgagaaaaatgtactcacaaagtttacttgtagatattctataccactctatccttgtttactccaaacgctactctactata
		</sequence>
		<sequence>
			<taxon idref="DGRP879"/>
			tgcactccgcgtcggggtcggtagattcccgggggagggggccagttggcgcactctcaaacaagcgacgcggcggtggggggcgaattcccgcacgagtgccgaacccgtggcgggcgtggttcggaatgaatttaagtttgaaaatagttcttaaaacattattctgttaagattacactagtccctcttattaatgtacaaaccagtttccctcatcaaacattaaactacaacgacgcacgagaaaaatgtactcacaaagtttacttgtagatattctataccactctatccttgtttactccaaacgctactctactata
		</sequence>
		<sequence>
			<taxon idref="DGRP486"/>
			tgcactccgcgtcggggtcggtagattcccgggggagggggctagtcggcgcactctcaaacaaaagacgcggcggtggggggcgaattcccgcacgagtgccgaacccgtggcgggcgtggttcggaatgaacctaagtttgaaaatagttcttaaaacattattccgttaagattacattagtccctctcatttatgtataaaccagtttccctcatcaaacattaaactacaacgacgcgcgagaaaaatgtactcacgaagtttacttgcagatattctataccactctatccttgtttactccaaacgctaccctcttata
		</sequence>
		<sequence>
			<taxon idref="DGRP730"/>
			tgcactccgtgtcggggtcggtagattcccgggggagggggccagttggcgcactctcaaacaagcgacgcggcggtggagggcgaattcccgcacgagtgccgaacccgtggcgggcgtggttcggaatgaatttaagtttgaaaatagttcttaaaacattattctgttaagattacactagtccctcttattaatgtataaaccagtttccctcatcaaacattaaactacaacgacgcacgagaaaaatgtactcacaaagtttacttgtagatattctataccactctatccttgtttactccaaacgctactctactata
		</sequence>
		<sequence>
			<taxon idref="DGRP786"/>
			tgcactccgcgtcggggtcggtagattcccgggggagggggccagttggcgcactctcaaacaagcgacgcggcggtggggggcgaattcccgcacgagtgccgaacccgtggcgggcgtggttcggaatgaatttaagtttgaaaatagttcttaaaacattattctgttaagattacactagtccctcttattaatgtacaaaccagtttccctcatcaaacattaaactacaacgacgcacgagaaaaatgtactcacaaagtttacttgtagatattctataccactctatccttgtttactccaaacgctactctactata
		</sequence>
		<sequence>
			<taxon idref="DGRP832"/>
			tgcactccgcgtcggggtcggtagattcccgggggagggggccagttggcgcactctcaaacaagcgacgcggcggtggggggcgaattcccgcacgagtgccgaacccgtggcgggcgtggttcggaatgaatttaagtttgaaaatagttcttaaaacattattctgttaagattacactagtccctcttattaatgtataaaccagtttccctcatcaaacattaaactacaacgacgcacgagaaaaatgtactcacaaagtttacttgtagatattctataccactctatccttgtttactccaaacgctactctactata
		</sequence>
		<sequence>
			<taxon idref="DGRP352"/>
			tgcactccgcgtcggggtcggtagattcccgggggagggggccagttggcgcactctcaaacaagcgacgcggcggtggggggcgaattcccgcacgagtgccgaacccgtggcgggcgtggttcggaatgaatttaagtttgaaaatagttcttaaaacattattctgttaagattacactagtccctcttattaatgtataaaccagtttccctcatcagacattaaactacaacgacgcacgagaaaaatgtactcacaaagtttacttgtagatattctataccactctatccttgtttactccaaacgctactctactata
		</sequence>
		<sequence>
			<taxon idref="DGRP85"/>
			tgcactccgcgtcggggtcggtagattcccgggggagggggccagtcggcgcactctcaaacaaaagacgcggcggtggggggcgaattcccgcacgagtgccgaacccgtggcgggcgtggttcggaatgaacctaagtttgaaaatagttcttaaaacattattccgttaagattacattagtccctctcatttatgtataaaccagtttccctcatcaaacattaaactacaacgacgcgcgagaaaaatgtactcacgaagtttacttgcagatattctataccactctatccttgtttactccaaacgctaccctcttata
		</sequence>
		<sequence>
			<taxon idref="DGRP237"/>
			tgcactccgcgtcggggtcggtagattcccgggggagggggccagttggcgcactctcaaacaagcgacgcggcggtggggggcgaattcccgcacgagtgccgaacccgtggcgggcgtggttcggaatgaatttaagtttgaaaatagttcttagaacattattctgttaagattacactagtccctcttattaatgtataaaccagtttccctcatcaaacattaaactacaacgacgcacgagaaaaatgtactcacaaagtttacttgtagatattctataccactctatccttgtttaccccaaacgctactctactata
		</sequence>
		<sequence>
			<taxon idref="DGRP492"/>
			tgcactccgcgtcggggtcggtagattcccgggggagggggccagttggcgcactctcaaacaagcgacgcggcggtggggggcgaattcccgcacgagtgccgaacccgtggcgggcgtggttcggaatgaatttaagtttgaaaatagttcttaaaacattattctgttaagattacactagtccctcttattaatgtataaaccagtttccctcatcaaacattaaactacaacgacgcacgagaaaaatatactcacaaagtttacttgtagatattctataccactctatccttgtttactccaaacgctactctactata
		</sequence>
		<sequence>
			<taxon idref="DGRP822"/>
			tgcactccgcgtcggggtcggtagattcccgggggagggggccagttggcgcactctcagacaagcgacgcggcggtggggggcgaattcccgcacgagtgccgaacccgtggcgggcgtggttcggaataaatttaagtttgaaaatagttcttaaaacattattctgttaagattacactagtccctcttattaatgtataaaccagcttccctcatcaaacattaaactacaacgacgcacgagaaaaatgtactcacaaagtttacttgtagatattctataccactctatccttgtttactccaaacgctattctactata
		</sequence>
		<sequence>
			<taxon idref="DGRP280"/>
			tgcactccgcgtcggggtcggtagattcccgggggagggggccagttggcgcactctcaaacaagcgacgcggcggtggggggcgaattcccgcacgagtgccgaacccgtggcgggcgtggttcggaatgaatttaagtttgaaaatagttcttaaaacattattctgttaagattacactagtccctcttattaatgtataaaccagtttccctcatcaaacattaaactacaacgacgcacgagaaaaatatactcacaaagtttacttgtagatattctataccactctatccttgtttactccaaacgctactatactata
		</sequence>
		<sequence>
			<taxon idref="DGRP57"/>
			tgcactccgcgtcggggtcggtagattcccgggggagggggccagttggcgcactctcaaacaagcgacgcggcggtggggggcgaattcccgcacgagtgccgaacccgtggcgggcgtggttcggaatgaatttaagtttgaaaatagtccttagaacattattctgttaagattacactagtccctcttattaatgtataaaccagtttccctcatcaaacattaaactacaacgacgcacgagaaaaatgtactcacaaagtttacttgtagatattctataccactctatccttgtttaccccaaacgctactctactata
		</sequence>
		<sequence>
			<taxon idref="DGRP338"/>
			cgaacttcgcgtcggggtcggtagattcctaggggagggggccagtcggtgcactctcaaacaagcracgcggcggtggggggtgaatccccgcacgagtgccgaacccgtggcgggcgtggttcggaataaatttaggtataaagatagtttctaaaacattattccgttaggattatattrgtccctctaattaatacataaaccaatctccttcgtcaaacattaatctacaacgacgcgcgagagaaatgtactcacggagtttacttgcaattatcctataccactctatccttgcttactccaaacgctactctactata
		</sequence>
		<sequence>
			<taxon idref="DGRP535"/>
			tgcactccgcgtcggggtcggtagattcccgggggagggggccagttggcgcactctcaaacaagcgacgcggcggtggggggcgaattcccgcacgagtgccgaacccgtggcgggcgtggttcggaatgaatttaagtttgaaaatagttcttaaaacattattctgttaagattacactagtccctcttattaatgtataaaccagtttccctcatcaaacattaaactacaacgacgcacgaaaaaaatgtactcacaaagtttacttgtagatattctataccactctatccttgtttactccaaacgctactctactata
		</sequence>
		<sequence>
			<taxon idref="DGRP374"/>
			tgcactccgcgtcggggtcggtagattcccgggggagggggccagttggcgcactctcaaacaagcgacgcggcggtggggggcgaattcccgcacgagtgccgaacccgtggcgggcgtggttcggaatgaatttaagtttgaaaatagttcttaaaacattattccgttaagattacactagtccctcttattaatgtataaaccagtttccctcatcaaacattaaactacaacaacgcacgagaaaaatgtactcacaaagtttacttgtagatattctataccactctatccttgtttactccaaacgctactctactata
		</sequence>
		<sequence>
			<taxon idref="DGRP882"/>
			tgcactccgcgtcggggtcggtagattcccgggggagggggccagttggcgcactctcaaacaagcgacgcggcggtggggggcgaattcccgcacgagtgccgaacccgtggcgggcgtggttcggaatgaatttaagtttgaaaatagttcttaaaatattattctgttaagattacactagtccctcttattaatgtataaaccagtttcccttatcaaacattaaactacaacgacgcacgagaaaaatgtactcacaaagtttacttgtagatattctataccactctatctttgtttactccaaacgctactctactata
		</sequence>
		<sequence>
			<taxon idref="DGRP383"/>
			tgcactccgcgtcggggtcggtagattcccgggggagggggccagttggcgcactctcaaacaagcgacgcgacggtggggggcgaattcccgcacgagtgccgaacccgtggcgggcgtggttcggaatgaatttaagtttgaaaatagttcttaaaacattattccgttaagattacactagtccctcttattaatgtataaaccagtttccctcatcaaacattaaactacaacaacgcacgagaaaaatgtactcacaaagtttacttgtagatattctataccactctatccttgtttactccaaacgctactctactata
		</sequence>
		<sequence>
			<taxon idref="DGRP461"/>
			tgcactccgcgtcggggtcggtagattcccgggggagggggccagttggcgcactctcaaacaagcgacgcggcggtggggggcgaattcccgcacgagtgccgaacccgtggcgggcgtggttcggaatgaatttaagtttgaaaatagttcttaaaacattattctgttaagattacactagtccctcttattaatgtataaaccagtttccctcatcaaacattaaactacaacgacgcacgagaaaaatatactcacaaagtttacttgtagatattctataccactctatccttgtttactccaaacgctactctactata
		</sequence>
		<sequence>
			<taxon idref="DGRP377"/>
			tccactccgcgtcggggtcggtagattcccgggggagggggccagttggcgcactctcaaacaagcgacgcggcggtggggggcgaattcccgcacgagtgccgaacccgtggcgggcgtggttcggaatgaatttaagtttgaaaatagttcttaaaacattattctgttaagattacactagtccctcttattaatgtataaaccagtttccctcatcaaacattaaactacaacgacgcacgagaaaaatatactcacaaagtttacttgtagatattctataccactctatccttgtttactccaaacgctactctactata
		</sequence>
		<sequence>
			<taxon idref="DGRP796"/>
			tgcactccgcgtcggggtcggtagattcccgggggagggggccagttggcgcactctcaaacaagcgacgcggcggtggggggcgaattcccgcacgagtgccgaacccgtggcgggcgtggttcggaatgaatttaagtttgaaaatagttcttaaaacattattctgttaagattacactagtccctcttattaatgtacaaaccagtttccctcatcaaacattaaactacaacgacgcacgagaaaaatgtactcacaaagtttacttgtagatattctataccactctatccttgtttactccaaacgctactctactata
		</sequence>
		<sequence>
			<taxon idref="DGRP859"/>
			tgcactccgcgtcggggtcggtagattcccgggggagggggccagttggcgcactctcaaacaagcgacgcggcggtggggggcgaattcccgcacgagtgccgaacccgtggcgggcgtggttcggaatgaatttaagtttgaaaatagttcttaaaacattattctgttaagattacactagtccctcttattaatgtacaaaccagtttccctcatcaaacattaaactacaacgacgcacgagaaaaatgtactcacaaagtttacttgtagatattctataccactctatccttgtttactccaaacgctactctactata
		</sequence>
		<sequence>
			<taxon idref="DGRP861"/>
			tgcactccgcgtcggggtcggtagattcccgggggaggaggccagtcggcgcactctcaaacaaaagacgcggcggtggggggcgaattcccgcacgagtgccgaacccgtggcgggcgtggttcggaatgaacctaagtttgaaaatagttcttaaaacattattccgttaagattacattagtccctctcatttatgtataaaccagtttccctcatcaaacattaaactacaacgacgtgcgagaaaaatgtactcacgaagtttacttgcagatattctataccactctatccttgtttactccaaacgctaccctcttata
		</sequence>
		<sequence>
			<taxon idref="DGRP217"/>
			tgcactccgcgtcggggtcggtagattcccgggggagggggccagttggcgcactctcaaacaagcgacgcggcggtggggggcgaattcccgcacgagtgccgaacccgtggcgggcgtggttcggaataaatttaaatttgaaaatagttcttaaaacattattctgttaagattacactagtccctcttattaatgtataaaccagtttccctcatcaaacattaaactacaacgacgcacgagaaaaatgtactcacaaagtttacttgtagatattctataccactctatccttgtttactccaaacgctactctactata
		</sequence>
		<sequence>
			<taxon idref="DGRP514"/>
			tgcactccgcgtcggggtcggtagattcccgggggagggggccagttggcgcactctcaaacaagcgacgcggcggtggggggcgaattcccgcacgagtgccgaacccgtggcgggcgtggttcggaatgaatttaagtttgaaaatagttcttaaaacattattctgttaagattacactagtccctcttattaatgtataaaccagtttccctcatcaaacattaaactacaacgacgcacgagaaaaatgtactcacaaagtttacttgtagatattctataccactctatccttgtttactccaaacgctactctactata
		</sequence>
		<sequence>
			<taxon idref="DGRP28"/>
			tgcactccgcgtcggggtcggtagattcccgggggagggggccagttggcgcactctcaaacaagcgacgcggcggtggggggcgaattcccgcacgagtgccggacccgtggcgggcgtggttcggaatgaatttaagtttgaaaatagttcttaaaacattattctgttaagattacactagtccctcttattaatgtataaaccagtttccctcatcaaacattaaactacaacgacgcacgagaaaaatgtactcacaaagtttacttgtagatattctataccactctatccttgtttactccaaacgctactctactata
		</sequence>
		<sequence>
			<taxon idref="DGRP360"/>
			tgcactccgcgtcggggtcggtagattcccgggggagggggccagttggcgcactctcaaacaagcgacgcggcggtggggggcgaattcccgcacgagtgccgaacccgtggcgggcgtggttcggaatgaatttaagtttgaaaatagttcttaaaacattattctgttaagattacactagtccctcttattaatgtataaaccagtttccctcatcaaacattaaactacaacgacgcacgagaaaaatgtactcacaaagtttacttgtagatattctataccactctatccttgtctactccaaacgctactctactata
		</sequence>
		<sequence>
			<taxon idref="DGRP158"/>
			tgcactccgcgtcggggtcggcagattcccgggggagggggccagttggcgcactctcaaacaagcgacgcggcggtggggggcgaattcccgcaygagtgccgaacccgtggcgggcgtggttcggaatgaatttaagtttgaaaatagttcttaaaacattattctgttaagattacgctagtccctcttattaatgtatagaccagtttccctcatcaaacattaaactacaacgacgcacgagaaaaatggactcacaaaatttacttgtagatattctataccactctatccttgtttactccaaacgctactctactata
		</sequence>
		<sequence>
			<taxon idref="DGRP774"/>
			tgcactccgcgtcggggtcggtagattcccgggggagggggccagttggcgcactctcaaacaagcgacgcggcggtggggggcgaattcccgcacgagtgccgaacccgtggcgggcgtggttcggaatgaatttaagtttgaaaatagttcttaaaacattattctgttaagattacactagtccctcttattaatgtataaaccagtttccctcatcaaacattaaactacaacgacgcacgagaaaaatgtactcacaaagtttacttgtagatattctataccactctatccttgtttactccaaacgctactctactata
		</sequence>
		<sequence>
			<taxon idref="DGRP818"/>
			tgcactccgcgtcggggtcggtagattcccgggggagggggccagttggcgcactctcagacaagcgacgcggcggtggggggcgaattcccgcacgagtgccgaacccgtggcgggcgtggttcggaataaatttaagtttgaaaatagttcttaaaacattattctgttaagattacactagtccctcttattaatgtataaaccagcttccctcatcaaacattaaactacaacgacgcacgagaaaaatgtactcacaaagtttacttgtagatattctataccactctatccttgtttactccaaacgctattctactata
		</sequence>
		<sequence>
			<taxon idref="DGRP502"/>
			tgcactccgcgtcggggtcggtagattcccgggggagggggccagttggcgcactctcaaacaagcgacgcggcggtggggggcgaattcccgcacgagtgccgaacccgtggcgggcgtggttcggaataaatttaagtttgaaaatagttcttaaaacattattctgttaagattacactagtccctcttattaatgtataaaccagtttccctcatcaaacattaaactacaacgacgcacgagaaaaatgtactcacaaagtttacttgtagatattctataccactctatccttgtttactccaaacgctactctactata
		</sequence>
		<sequence>
			<taxon idref="DGRP233"/>
			tgcactccgcgtcggggtcggtagattcccgggggagggggccagttggcgcactctcaaacaagcgacgcggcggtggggggcgaattcccgcacgagtgccgaacccgtggcgggcgtggttcggaatgaatttaagtttgaaaatagttcttaagacattattctgttaagattacactagtccctcttattaatgtataaaccagtttccctcatcaaacattaaactacaacgacgcacgagaaaaatatactcacaaagtttacttgtagatattctataccactctatccttgtttactccaaacgctactctactata
		</sequence>
		<sequence>
			<taxon idref="DGRP45"/>
			tgcactccgcgtcggggtcggtagattcccgggggagggggccagttggcgcactctcagacaagcgacgcggcggtggggggcgaattcccgcacgagtgccgaacccgtggcgggcgtggttcggaataaatttaagtttgaaaatagttcttaaaacattattctgttaagattacactagtccctcttattaatgtataaaccagcttccctcatcaaacattaaactacaacgacgcacgagaaaaatgtactcacaaagtttacttgtagatattctataccactctatccttgtttactccaaacgctattctactata
		</sequence>
		<sequence>
			<taxon idref="DGRP738"/>
			tgcactccgcgtcggggtcggtagattcccgggggaggaggccagtcggcgcactctcaaacaaaagacgcggcggtggggggcgaattcccgcacgagtgccgaacccgtggcgggcgtggttcggaatgaacctaagtttgaaaatagttcttaaaacattattccgttaagattacattagtccctctcatttatgtataaaccagtttccctcatcaaacattaaactacaacgacgtgcgagaaaaatgtactcacgaagtttacttgcagatattctataccactctatccttgtttactccaaacgctaccctcttata
		</sequence>
		<sequence>
			<taxon idref="DGRP83"/>
			tgcactccgcgtcggggtcggtagattcccgggggagggggccagttggcgcactctcaaacaagcgacgcggcggtggggggcgaattcccgcacgagtgccgaacccgtggcgggcgtggttcggaatgaatttaagtttgaaaatagttcttaaaacattattccgttaagattacactagtccctcttattaatgtataaaccagtttccctcatcaaacattaaactacaacaacgcacgagaaaaatgtactcacaaagtttacttgtagatactctataccactctattcttgtttactccaaacgctactctactata
		</sequence>
		<sequence>
			<taxon idref="DGRP907"/>
			tgcactccgcgtcggggtcggtagattcccgggggagggrgccagttggcgcactctcaaacaagcgacgcggcggtggggggcgaattcccgcacgagtgccgaacccgtggcgggcgtggttcggaataaatttaaatttgaaaatagttcttaaaacattattctgttaagattacactagtccctcttattaatgtataaaccagtttccctcatcaaacattaaactacaacgacgcacgagaaaaatgtactcacaaagtttacttgtagatattctataccactctatccttgtttactccaaacgctactctactata
		</sequence>
		<sequence>
			<taxon idref="DGRP138"/>
			tgcactccgcgtcggggtcggcagattcccgggggagggggccagttggcgcactctcaaacaagcgacgcggcggtggggggcgaattcccgcacgagtgccgaacccgtggcgggcgtggttcggaatgaatttaagtttgaaaatagttcttaaaacattattctgttaagattacgctagtccctcttattaatgtataaaccagtttccctcatcaaacattaaactacaacgacgcacgagaaaaatggactcacaaaatttacttgtagatattctataccactctatccttgtttactccaaacgctactctactata
		</sequence>
		<sequence>
			<taxon idref="DGRP93"/>
			tgcactccgcgtcggggtcggtagcttcccgggggagggggccagttggcgcactctcaarcaagcgacgcggcggtggggggcgaattcccgcacgagtgccgaacccgtggcgggcgtggttcggaatgaatttaagtttgaaaatagttcttaagacattattctgttaagattacactagtccctcttattaatgtataaaccagtttccctcatcaaacattaaactacaacgacgcacgagaaaaatatactcacaaagtttacttgtagatattctataccactctatccttgtttactccaaacgctactctactata
		</sequence>
		<sequence>
			<taxon idref="DGRP303"/>
			tgcactccgcgtcggggtcggtagattcccgggggagggggccagttggcgcactctcaaacaagcgacgcggcggtggggggcgaattcccgcacgagtgccgaacccgtggcgggcgtggttcggaatgaatttaagtttgaaaatagttcttaagacattattctgttaagattacactagtccctcttattaatgtataaaccagtttccctcatcaaacattaaactacaacgacgcacgagaaaaatatactcacaaagtttacttgtagatattctataccactctatccttgtttactccaaacgctactctactata
		</sequence>
		<sequence>
			<taxon idref="DGRP181"/>
			tgcactccgcgtcggggtcggtagattcccgggggagggggccagtcggcgcactctcaaacaaaagacgcggcggtggggggcgaattcccgcacgagtgccgaacccgtggcgggcgtggttcgggatgaacctaagtttgaaaatagttcttaaaacattattccgttaagattacattagtccctctcatttatgtataaaccagtttccctcatcaaacattaaactacaacgacgcgcgagaaaaatgtactcacgaagtttacttgcagatattctataccactctatccttgtttactccaaacgctaccctcttata
		</sequence>
		<sequence>
			<taxon idref="DGRP335"/>
			cgaacttcgcgtcggggtcggtagattcctaggggagggggccagtcggtgcactctcaaacaagcaacgcggcggtggggggtgaatccccgcacgagtgccgaacccgtggcgggcgtggttcggaataaatttaggtataaagatagtttctaaaacattattccgttaggattatattggtccctctaattaatacataaaccaatctccttcgtcaaacattaatctacaacgacgcgcgagagaaatgtactcacggagtttacttgcaattatcctataccactctatccttgcttactccaaacgctactctactata
		</sequence>
		<sequence>
			<taxon idref="DGRP802"/>
			tgcactccgcgtcggggtcggtagattcccgggggagggggccagttggcgcactctcaaacaagcgacgcggcggtggggggcgaattcccgcacgagtgccgaacccgtggcgggcgtggttcggaatgaatttaagtttgaaaatagttcttaaaatattattctgttaagattacactagtccctcttattaatgtataaaccagtttcccttatcaaacattaaactacaacgacgcacgagaaaaatgtacycacaaagtttacttgtagatattctataccactctatctttgtttactccaaacgctactctactata
		</sequence>
		<sequence>
			<taxon idref="DGRP508"/>
			tgcactccgcgtcggggtcggtagattcccgggggagggggccagttggcgcactctcaaacaagcgacgcggcggtggggggcgaattcccgcacgagtgccgaacccgtggcgggcgtggttcggaataaatttaaatttgaaaatagttcttaaaacattattctgttaagattacactagtccctcttattaatgtataaaccagtttccctcatcaaacattaaactacaacgacgcacgagaaaaatgtactcacaaagtttacttgtagatattctataccactctatccttgtttactccaaacgctactctactata
		</sequence>
		<sequence>
			<taxon idref="DGRP367"/>
			tgcactccgcgtcggggtcggtagattcccgggggagggggccagttggcgcactctcaaacaagcgacgcggcggtggggggcgaattcccgcacgagtgccgaacccgtggcgggcgtggttcggaatgaatttaagttagaaaatagttcttaaaacattattctgttaagattacactagtccctcttattaatgtataaaccagtttccctcatcaaacattaaactacaacgacgcacgagaaaaatgtactcacaaaatttacttgtagatattctataccactctatccttgtttactccaaacgctactctactaya
		</sequence>
		<sequence>
			<taxon idref="DGRP707"/>
			tgcactccgcgtcggggtcggtagattcccgggggagggggccagttggcgcactctcaaacaagcgacgcggcggtggggggcgaattcccgcacgagtgccgagcccgtggcgggcgtggttcggaatgaatttaagtttgaaaatagttcttaaaacattattctgttaagattacactagtccctcttattaatgtataaaccagtttccctcatcaaacattaaactacaacgacgcacgagaaaaatgtactcacaaagtctacttgtagatattctataccactctatccttgtttactccaaacgctactctactata
		</sequence>
		<sequence>
			<taxon idref="DGRP357"/>
			tgcactccgcgtcggggtcggtagattcccgggggagggggccagttggcgcactctcgaacaagcgacgcggcggtggggggcgaattcccgcacgagtgccgaacccgtggcgggcgtggttcggaatgaatttaagtttgaaaatagttcttaaaatattattctgttaagattacactagtccctcttattaatgtataaaccagtttcccttatcaaacattaaactacaacgacgcacgagaaaaatgtactcacaaagtttacttgtagatattctataccactctatctttgtttactccaaacgctactctactata
		</sequence>
		<sequence>
			<taxon idref="DGRP142"/>
			tgcactccgcgtcggggtcggtagcttcccgggggagggggccagttggcgcactctcaaacaagcgacgcggcggtggggggcgaattcccgcacgagtgccgaacccgtggcgggcgtggtacgaaatgaatttaagtttgaaaatagttcttaagacattattctgttaagattacactagtccctcttattaatgtataaaccagtttccctcatcaaacattaaactacaacgacgcacgagaaaaatatactcacaaagtttacttgtagatattctataccactctatccttgtttactccaaacgctactctactata
		</sequence>
		<sequence>
			<taxon idref="DGRP894"/>
			tgcactccgcgtcggggtcggtagattcccgggggagagggccagttggcgcactctcaaacaagcgacgcggcggtggggggcgaattcccgcacgagtgccgaacccgtggcgggcgtggttcggaatgaatttaagtttgaaaatagttcttaagacattattctgttaagattacactagtccctcttattaatgtataaaccagtttccctcatcaaacattaaactacaacgacgcacgagaaaaatatactcacaaagtttacttgtagatattctataccactctatccttgtttactccaaacgctactctactata
		</sequence>
		<sequence>
			<taxon idref="DGRP365"/>
			tgcactccgcgtcggggtcggtagattcccgggggagggggccagttggcgcactctcaaacaagcgacgcggcggtggggggcgaattcccgcacgagtgccgaacccgtggcgggcgtggttcggaatgaatttaagtttgaaaatagttcttaaaacattattctgttaagattacactagtccctcttattaatgtataaaccagtttccctcatcaaacattaaactacaacgacgcacgagaaaaatgtactcacaaagtttacttgtagatattctataccactctatccttgtttactccaaacgctactctactata
		</sequence>
		<sequence>
			<taxon idref="DGRP325"/>
			tgcactccgcgtcggggtcggtagattcccgggggagggggccagttggcgcactttcaaacaagcgacgcggcggtggggggcgaattcccgcacgagtgccgaacccgtggcgggcgtggttcggaataaatttaagtttgaaaatagttcttaaaacattattctgttaagattacactagtccctcttattagtgtataaaccagtttccctcatcaaacattaaactacaacgacgcacgagaaaaatgtactcacaaagtttacttgtagatattctataccactctatccttgtttactccaaacgctactctactata
		</sequence>
		<sequence>
			<taxon idref="DGRP837"/>
			tgcactccgcgtcggggtcggtagattcccgggggagggggccagttggcgcactctcaaacaagcgacgcggcggtggggggcgaattcccgcacgagtgccgaacccgtggcgggcgcggttcggaatgaatttaagtttgaaaatagttcttaaaacattattctgttaagattacactagtccctcttattaatgtataaaccagtttccctcatcaaacattaaactacaacgacgcacgagaaaaatgtactcacaaagtttacttgtagatattctataccactctatccttgtttactccaaacgctactctactata
		</sequence>
		<sequence>
			<taxon idref="DGRP426"/>
			tgcactccgcgtcggggtcggtagattcccgggggagggggccagttggcgcactctcaaacaagcgacgcggcggtggggggcgaattcccgcacgagtgccgaacccgtggcgggcgtggttcggaatgaatttaagtttgaaaatagttcttaaaacattattctgttaagattacactagtccctcttattaatgtataaaccagtttccctcatcaaacattaaactacaacgacgcacgagaaaaatgtactcacaaagtttacttgtagatattctataccactctatccttgtttactccaaacgctactctactata
		</sequence>
		<sequence>
			<taxon idref="DGRP371"/>
			tgcactccgcgtcggggtcggtagattcccgggggagggggccagttggcgcactctcaaacaagcgacgcggcggtggggggcgaattcccgcacgagtgccgaacccgtggcgggcgtggttcggaatgaatttaagtttgaaaatagttcttaaaatattattctgttaagattacactagtccctcttattaatgtataaaccagtttcccttatcaaacattaaactacaacgacgcacgagaaaaatgtactcacaaagtttacttgtagatattctataccactctatctttgtttactccaaacgctactctactata
		</sequence>
		<sequence>
			<taxon idref="DGRP75"/>
			tgcactccgcgtcggggtcggtaaattcccgggggagggggccagttggcgcactctcaaacaagcgacgcggcggtggggggcgaattcccgcacgagtgccgaacccgtggcgggcgtggttcggaatgaatttaagtttgaaaataattcttaaaacattattctgttaagattacactagtccctcttattaatgtataaaccagtttccctcatcaaacattaaactacaacgacgcacgagaaaaatgtactcacaaagtttacttgtagatattctataccactctatccttgtttactccaaacgctactctactata
		</sequence>
		<sequence>
			<taxon idref="DGRP378"/>
			tgcactccgcgtcggggtcggtagattcccgggggagggggccagttggcgcactctcaaacaagcgacgcggcggtggggggcgaattcccgcacgagtgccgagcccgtggcgggcgtggttcggaatgaatttaagtttgaaaatagttcttaaaacattattctgttaagattacactagtccctcttattaatgtataaaccagtttccctcatcaaacattaaactacaacgacgcacgagaaaaatgtactcacaaagtttatttgtagatattctataccactctatccttgtttactccaaacgctactctactata
		</sequence>
		<sequence>
			<taxon idref="DGRP443"/>
			tgcactccgcgtcggggtcggtagattcccgggggagggggccagttggcgcactctcaaacaagcgacgcggcggtggggggcgaattcccgcacgagtgccgaacccgtggcgggcgtggttcggaatgaatttaagtttgaaaatagttcttagaacattattctgttaagattacactagtccctcttattaatgtataaaccagtttccctcatcaaacattaaactacaacgacgcacgagaaaaatgtactcacaaagtttacttgtagatattctataccactctatccttgtttaccccaaacgctactctactata
		</sequence>
		<sequence>
			<taxon idref="DGRP812"/>
			tgcactccgcgtcggggtcggtagattcccgggggagggggccagttggcgcactctcaaacaagcgacgcggcggtggggggcgaattcccgcacgagtgccgaacccgtggcgggcgtggttcggaatgaatttaagtttgaaaatagttcttaaaacattattctgttaagattacactagtccctcttattaatgtataaaccagtttccctcatcaaacattaaactacaacgacgcacgagaaaaatgtactcacaaagtttacttgtagatattctataccactctatccttgtttactccaaacgctactctactata
		</sequence>
		<sequence>
			<taxon idref="DGRP890"/>
			tgcactccgcgtcggggtcggtagattcccgggggagggggccagttggcgcactctcagacaagcgacgcggcggtggggggcgaattcccgcacgagtgccgaacccgtggcgggcgtggttcggaataaatttaagtttgaaaatagttcttaaaacattattctgttaagattacactagtccctcttattaatgtataaaccagcttccctcatcaaacattaaactacaacgacgcacgagaaaaatgtactcacaaagtttacttgtagatattctataccactctatccttgtttactccaaacgctattctactata
		</sequence>
		<sequence>
			<taxon idref="DGRP783"/>
			tgcactccgcgtcggggtcggtagattcccgggggagggggccagttggcgcactctcaaacaagcgacgcggcggtggggggcgaattcccgcacgagtgccgaacccgtggcgggcgtggttcggaatgaatttaagtttgaaaatagttcttaaaacattattctgttaagattacactagtccctcttattaatgtataaaccagtttccctcatcaaacattaaactacaacgacgcacgagaaaaatgtactcacaaagtttacttgtagatattctataccactctatccttgtttactccaaacgctactctactata
		</sequence>
		<sequence>
			<taxon idref="DGRP513"/>
			tgcactccgcgtcggggtcggtagattcccgagggagggggccagttggcgcactctcaaacaagcgacgcggcggtggggggcgaattcccgcacgagtgccgaacccgtggcgggcgtggttcggaatgaatttaagtttgaaaatagttcttaaaacattattctgttaagattacactagtccctcttattaatgtataaaccagtttccctcatcaaacattaaactacaacgacgcacgagaaaaatgtactcacaaagtttacttgtagatattctataccactctatccttgtttactccaaacgctactctactata
		</sequence>
		<sequence>
			<taxon idref="DGRP229"/>
			tgcactccgcgtcggggtcggtagattcccgggggagggggccagttggcgcactctcaaacaagcgacgcggcggtggggggcgaattcccgcacgagtgccgaacccgtggcgggcgtgattcggaatgaatttaagtttgaaaatagttcttagaacattattctgttaagattacactagtccctcttattaatgtataaaccagtttccctcatcaaacattaaactacaacgacgcacgagaaaaatgtactcacaaagtttacttgtagatattctataccactctatccttgtttaccccaaacgctactctactata
		</sequence>
		<sequence>
			<taxon idref="DGRP91"/>
			tgcactccgcgtcggggtcggtagattcccgggggagggggccagtcggcgcactctcaaacaaaagacgcggcgrtggggggcgaattcccgcacgagtgccgaacccgtggcgggcgtggttcggaatgaacctaagtttgaaaatagttcttaaaacattattccgttaagattacattagtccctctcatttatgtataaaccagtttccctcatcaaacattaaactacaacgacgcgcgagaaaaatgtactcacgaagtttacttgcagatattctataccactctatccttgtttactccaaacgctaccctcttata
		</sequence>
		<sequence>
			<taxon idref="DGRP136"/>
			tgcactccgcgtcggggtcggtagattcccgggggagggggccagttggcgcactctcaaacaagcgacgcggcggtggggggcgaattcccgcacgagtgccgaacccgtggcgggcgtggtacggaatgaatttaagtttgaaaatagttcttaaaacattattctgttaagattacactagtccctcttattaatgtataaaccagtttccctcatcaaacattaaactacaacgacgcacgaggaaaatgtactcacaaagtttacttgtagatattctataccactctatccttgtttactccaaacgctactctactata
		</sequence>
		<sequence>
			<taxon idref="DGRP38"/>
			tgcactccgcgtcgaggtcggtagattcccgggggagggggccagttggcgcactctcaaacaagcgacgcggcggtggggggcgaattcccgcacgagtgccgaacccgtggcgggcgtggttcggaatgaatttaagtttgaaaatagttcttaaaacattattctgttaagattacactagtccctcttattaatgtataaaccagtttccctcatcaaacattaaactacaacgacgcacgagaaaaatgtactcacaaagtttacttgtagatattctataccactctatccttgtttactccaaacgctactctactata
		</sequence>
		<sequence>
			<taxon idref="DGRP306"/>
			tgcactccgcgtcggggtcggtagattcccgggggagggggccagttggcgcactctcaaacaagcgacgcggcggtggggggcgaattcccgcacgagtgccgaacccgtggcgggcgtggttcggaatgaatttaagtttgaaaatagttcttaaaacattattctgttaagattacactagtccctcttattaatgtataaaccagtttccctcatcaaacattaaactacaacgacgcacgagaaaaatgtactcacaaagtttacttgtagatattctataccactctatccttgtttactccaaacgctactctactata
		</sequence>
		<sequence>
			<taxon idref="DGRP153"/>
			tgcactccgcgtcggggtcggtagattcccgggggagggggccagttggcgcactctcaaacaagcgacgcggcggtggggggcgaattcccgcacgagtgccgaacccgtggcgggcgtggttcggaatgaatttaagtttgaaaatagttcttaaaacattattctgttaagattacactagtccctcttattaatgtataaaccagtttccctcatcaaacattaaactacaacgacgcacgagaaaaatgtactcacaaagtttacttgtagatattctataccactctatccttgtttactccaaacgctactctactata
		</sequence>
		<sequence>
			<taxon idref="DGRP358"/>
			tgcactccgcgtcggggtcggtagattcccgggggagggggccagttggcgcactctcaaacaagcgacgcggcggtggggggcgaattcccgcacgagtgccgaacccgtggcgggcgtggttcggaatgaatttaagtttgaaaatagtccttagaacattattctgttaagattacactagtccctcttattaatgtataaaccagtttccctcatcaaacattaaactacaacgacgcacgagaaaaatgtactcacaaagtttacttgtagatattctataccactctatccttgtttaccccaaacgctactctactata
		</sequence>
		<sequence>
			<taxon idref="DGRP805"/>
			tgcactccgcgtcggggtcggtagattcccgggggagggggccagttggcgcactctcaaacaagcgacgcggcggtggggggcgaattcccgcacgagtgccgaacccgtggcgggcgtggttcggaatgaatttaagtttgaaaatagttcttaaaacattattctgttaagattacactagtccctcttattaatgtacaaaccagtttccctcatcaaacattaaactacaacgacgcacgagaaaaatgtactcacaaagtttacttgtagatattctataccactctatccttgtttactccaaacgctactctactata
		</sequence>
		<sequence>
			<taxon idref="DGRP509"/>
			tgcactccgcgtcggggtcggtagattcccgggggagggggccagttggcgcactctcaaacaagcgacgcggcggtggggggcgaattcccgcacgagtgccgaacccgtggcgggcgtggttcggaataaatttaagtttgaaaatagttcttaaaacattattctgttaagattacactagtccctcttattaatgtataaaccagtttccctcatcaaacattaaactacaacgacgcacgagaaaaatgtactcacaaagtttacttgtagatattctataccactctatccttgtttactccaaacgctactctactatg
		</sequence>
		<sequence>
			<taxon idref="DGRP320"/>
			tgcactccgcgtcggggtcggtagattcccgggggagggggccagttggcgcactctcaaacaagcgacgcggcggtggggggcgaattcccgcacgagtgccgaacccgtggcgggcgtggttcggaatgaatttaagtttgaaaatagttcttaaaatattattctgttaagattacactagtccctcttattaatgtataaaccagtttcccttatcaaacattaaactacaacgacgcacgagaaaaatgtactcacaaagtttacttgtagatattctataccactctatctttgtttactctaaacgctaccctactata
		</sequence>
		<sequence>
			<taxon idref="DGRP705"/>
			tgcactccgcgtcggggtcggtagattcccgggggagggggccagttggcgcactctcaaacaagcgacgcggcggtggggggcgaattcccgcacgagtgccgaacccgtggcgggcgtggttcggaatgaatttaagtttgaaaatagttcttaaaacattattctgttaagattacactagtccctcttattaatgtataaaccagtttccctcatcaaacattaaactacaacgacgcacgagaaaaatgtactcacaaagtttacttgtagatattctataccactctatccttgtttactccaaacgctactctactata
		</sequence>
		<sequence>
			<taxon idref="DGRP716"/>
			tgcactccgtgtcggggtcggtagattcccgggggagggggccagttggcgcactctcaaacaagcaacgcggcggtggagggcgaattcccgcacgagtgccgaacccgtggcgggcgtggttcggaatgaatttaagtttgaaaatagttcttaaaacattattctgttaagattacactagtccctcttattaatgtataaaccagtttccctcatcaaacattaaactacaacgacgcacgagaaaaatgtactcacaaagtttacttgtagatattctataccactctatccttgtttactccaaacgctactctactata
		</sequence>
		<sequence>
			<taxon idref="DGRP370"/>
			tgcactccgcgtcggggtcggtagattcccgggggagggggccagttggcgcactctcaaacaagcgacgcggcggtggggggcgaattcccgcacgagtgccgaacccgtggcgggcgtggttcggaatgaatttaagtttgaaaatagttcttaaaacattattctgttaagattacactagtccctcttattaatgtataaaccagtttccctcatcaaacattaaactacaacgacgcacgagaaaaatgtactcacaaagtttacttgtagatattctataccactctatccttgtttactccaaacgctactctactata
		</sequence>
		<sequence>
			<taxon idref="DGRP439"/>
			tgcactccgcgtcggggtcggtagattcccgggggagggggccagtcggcgcactctcaaacaaaagacgcggcggtggggggcgaattcccgcacgagtgccgaacccgtggcgggcatggttcggaatgaacctaagtttgaaaatagttcttaaaacattattccgttaagattacattagtccctctcatttatgtataaaccagtttccctcatcaaacattaaactacaacaacgcgcgagaaaaatgtactcacgaagtttacttgcagatattctataccactctatccttgtttacttcaaacgctaccctcttata
		</sequence>
		<sequence>
			<taxon idref="DGRP42"/>
			tgcactccgcgtcggggtcggtagattcccgggggagggggccagttggcgcactctcaaacaagcgacgcggcggtggggggcgaattcccgcacgagtgccgaacccgtagcgggcgtggttcggaataaatttaagtttgaaaatagttcttaaaacattattctgttaagattacactagtccctcttattaatgtataaaccagtttccctcatcaaacattaaactacaacgacgcacgagaaaaatgtactcacaaagtttacttgtagatattctataccactctatccttgtttactccaaacgctactctactata
		</sequence>
		<sequence>
			<taxon idref="DGRP149"/>
			tgcactccgcgtcggggtcggtagattcccgggggagggggccagttggcgcactctcaaacaagcgacgcggcggtggggggcgaattcccgcacgagtgccgaacccgtggcgggcgtggttcggaataaatttaaatttgaaaatagttcttaaaacatcattctgttaagattacactagtccctcttattaatgtataaaccagtttccctcatcaaacattaaactacaacgacgcacgagaaaaatgtactcacaaagtttacttgtagatattctataccactctatccttgtttactccaaacgctactctactata
		</sequence>
		<sequence>
			<taxon idref="DGRP375"/>
			tgcactccgcgtcggggtcggtagattcccgggggagggggccagttggcgcactctcaaacaagcgacgcggcggtggggggcgaattcccgcacgagtgccgaacccgtggcgggcgtggttcggaatgaatttaagtttgaaaatagtccttagaacattattctgttaagattacactagtccctcttattaatgtataaaccagtttccctcatcaaacattaaactacaacgacgcacgagaaaaatgtactcacaaagtttacttgtagatattctataccactctatccttgtttaccccaaacgctactctactata
		</sequence>
		<sequence>
			<taxon idref="DGRP386"/>
			tgcactccgcgtcggggtcggtagattcccgggggagggggccagttggcgcactctcaaacaagcgacgcggcggtggggggcgaattcccgcacgagtgccgaacccgtggcgggcgtggttcggaataaatttaagtttgaaaatagttcttaaaacattattctgttaagattacactagtccctcttattaatgtataaaccagtttccctcatcaaacattaaactacaacgacgcacgagaaaaatgtactcacaaagtttacttgtagatattctataccactctatccttgtttactccaaacgctactctactata
		</sequence>
		<sequence>
			<taxon idref="DGRP379"/>
			tgcactccgcgtcggggtcggtagattcccgggggagggggccagttggcgcactctcaaacaagcgacgtggcggtgggggacgaatttccgcacgagtgccgaacccgtggcgggcgtggttcggaatgaatttaagtttgaaaatagttcttaaaacattattccgttaagattgcactagtccctcttattaatgtataaaccagtttccctcatcaaacattaaactacaacaacgcacgagaaaaatgtactcacaaagtttacttgtagatattctataccactctatccttgtttactccaaacgctactctactata
		</sequence>
		<sequence>
			<taxon idref="DGRP887"/>
			tgcactccgcgtcggggtcggtagattcccgggggagggggccaattggcgcactctcaaacaagcgacgcggcggtggggggcgaattcccgcacgagtgccgaacccgtggcgggcgtggttcggaatgaatttaagtttgaaaatagttcttaaaatattattctgttaagattacactagtccctcttattaatgtataaaccagtttcccttatcaaacattaaactacaacgacgcacgagaaaaatgtactcacaaagtttacttgtagatattctataccactctatctttgtttactccaaacgctactctactata
		</sequence>
		<sequence>
			<taxon idref="DGRP646"/>
			tgcactccgtgtcggggtcggtagattcccgggggagggggccagttggcgcactctcaaacaagcgacgcggcggtggagggcgaattcccgcacgagtgccgaacccgtggcgggcgtggttcggaatgaatttaagtttgaaaatagttcttaaaacattattctgttaagattacactagtccctcttattaatgtataaaccagtttccctcatcaaacattaaactacaacgacgcacgagaaaaatgtactcacaaagtttacttgtagatattctataccactctatccttgtttactccaaacgctactctactata
		</sequence>
		<sequence>
			<taxon idref="DGRP105"/>
			tgcactccgcgtcggggtcggtagattcccgggggagggggccagttggcgcactctcaaacaagcgacgcggcggtggggggcgaattcccgcacgagtaccgaacccgtggcgggcgtggttcggaatgaatttaagtttgaaaatagttcttaagacattattctgttaagattacactagtccctcttattaatgtataaaccagtttccctcatcaaacattaaactacaacgacgcacgagaaaaatatactcacaaagtttacttgtagatattctataccactctatccttgtttactccaaacgctactctactata
		</sequence>
		<sequence>
			<taxon idref="DGRP911"/>
			tgcactccgcgtcggggtcggtagattctcgggggagggggccagttggcgcactctcaaacaagcgacgcggcggtggggggcgaattcccgcacgagtgccgaacccgtggcgggcgtggttcggaatgaatttaagtttgaaaatagttcttaaaacattattctgttaagattacactagtccctcttattaatgtataaaccagtttccctcatcaaacattaaactacaacgacgcacgagaaaaatatactcacaaagtttacttgtagatattctataccactctatccttgtttactccaaacgctactctactata
		</sequence>
		<sequence>
			<taxon idref="DGRP589"/>
			tgcactccgcgtcggggtcggtagattcccgggggagggggccagttggcgcactctcaaacaagcgacgcggcggtggggggcgaattcccgcacgagtgccgaacccgtggcgggcgtggttcggaatgaatttaagtttgaaaatagttcttaaaacattattctgttaagattacactagtccctcttattaatgtacaaaccagtttccctcatcaaacattaaactacaacgacgcacgagaaaaatgtactcacaaagtttacttgtagatattctataccactctatccttgtttactccaaacgctactctactata
		</sequence>
		<sequence>
			<taxon idref="DGRP757"/>
			tgcactccgcgtcggggtcggtagattcccgggggagggggccagttggcgcactctcaaacaagcgacgcggcggtggggggcgaattcccgcacgagtgccgaacccgtggcgggcgtggttcggaatgaatttaagtttgaaaatagttcttaaaacattattctgttaagattacactagtccctcttattaatgtacaaaccagtttccctcatcaaacattaaactacaacgacgcacgagaaaaatgtactcacaaagtttacttgtagatattctataccactctatccttgtttactccaaacgctactctactata
		</sequence>
		<sequence>
			<taxon idref="DGRP315"/>
			tgcactccgcgtcggggtcggtagattcccgggggagggggccagttggcgcactctcaaacaagcgacgcggcggtggggggcgaattcccgcacgagtgccgaacccgtggcgggcgtggttcggaatgaatttaagtttgaaaatagttcttaaaacattattctgttaagattacactagtccctcttattaatgtataaaccagtttccctcatcaaacattaaactacaacgacgcacgaaaaaaatgtactcacaaagtttacttgtagatattctataccactctatccttgtttactccaaacgctactctactata
		</sequence>
		<sequence>
			<taxon idref="DGRP195"/>
			tgcactccgcgtcggggtcggtagattcccgggggagggggccagttggcgcactctcaaacaagcgacgcggcggtggggggcgaattcccgcacgagtgccgaacccgtggcgggcgtggttcggaatgaatttaagtttgaaaatagttcttaaaacattattccgttaagattacactagtccctcttattaatgtataaaccagtttccctcatcaaacattaaactacaacaacgcacgagaaaaatgtactcacaaagtttacttgtagatattctataccactctatccttgtttactccaaacgctactctactata
		</sequence>
		<sequence>
			<taxon idref="DGRP235"/>
			tgcactccgcgtcggggtcggtagattcccggggaagggggccagttggcgcactctcaaacaagcgacgcggcggtggggggcgaattcccgcacgagtgccgaacccgtggcgggcgtggttcggaatgaatttaagtttgaaaatagttcttaaaacattattctgttaagattacactagtccctcttattaatgtataaaccagtttccctcatcaaacattaaactacaacgacgcacgagaaaaatgtactcacaaagtttacttgtagatattctataccactctatccttgtttactccaaacgctactctactata
		</sequence>
		<sequence>
			<taxon idref="DGRP406"/>
			tgcactccgcgtcggggtcggtagattcccgggggagggggccagttggcgcactctcaaacaagcgacgcggcggtggggggcgaattcccgcacgagtgccgaacccgtggcgggcgtggttcggaatgaatttaagtttgaaaatagttcttaaaacattattctgttaagattacactagtccctcttattaatgtataaaccagtttccctcatcaaacattaaactacaacgacgcacgagaaaaatatactcacaaagtttacttgtagatattctataccactctatccttgtttactccaaacgctactctactata
		</sequence>
		<sequence>
			<taxon idref="DGRP161"/>
			tgcactccgcgtcggggtcggtagattcccgggggagggggccagttggcgcactctcaaacaagcgacgcggcggtggggggcgaattcccgcacgagtgccgaacccgtggcgggcgtggttcggaataaatttaaatttgaaaatagttcttaaaacattattctgttaagattacactagtccctcttattaatgtataaaccagtttccctcatcaaacattaaactacaacgacgcacgagaaaaatgtactcacaaagtttacttgtagatattctataccactctatccttgtttactccaaacgctactctactata
		</sequence>
		<sequence>
			<taxon idref="DGRP714"/>
			tgcactccgcgtcggggtcggtagattcccgggggagggggccagttggcgcactctcaaacaagcgacgcggcggtggggggcgaattcccgcacgagtgccgaacccgtggcgggcgtggttcggaatgaatttaagtttgaaaatagttcttaaaacattattctgttaagattacactagtccctcttattaatgtataaaccagtttccctcatcaaacattaaacwacaacgacgcacgagaaaaatgtactcacaaagtttacttgtagatattctataccactctatccttgtttactccaaacgctactctactata
		</sequence>
		<sequence>
			<taxon idref="DGRP109"/>
			tgcactccgcgtcggggtcggtagattcccgggggagggggccagttggcgcactctcaaacaagcgacgcggcggtggggggcgaattcccgcacgagtgccgaacccgtggcgggcgtggttcggaatgaatttaagtttgaaaatagttcttaaaacattattctgttaagattacactagtccctcttattaatgtataaaccagtttccctcatcaaacattaaactacaacgacgcacgagaaaaatatactcacaaagtttacttgtagatattctataccactctattcttgtttactccaaacgctactctactata
		</sequence>
		<sequence>
			<taxon idref="DGRP804"/>
			tgcactccgcgtcggggtcggtagattcccgggggagggggccagttggcgcactctcaaacaagcgacgcggcggtggggggcgaattcccgcacgagtgccgaacccgtggcgggcgtggttcggaatgaatttaagtttgaaaatagttcttaaaacattattctgttaagattacactagtccctcttattaatgtataaaccagtttccctcatcaaacattaaactacaacgacgcacgagaaaaatgtactcacaaagtttacttgtagatattctataccactctatccttgtttactccaaacgctactctactata
		</sequence>
		<sequence>
			<taxon idref="DGRP810"/>
			tgcactccgcgtcggggtcggtagattcccgggggagggggccagttggcgcactctcaaacaagcgacgcggcggtggggggcgaattcccgcacgagtgccgaacccgtggcgggcgtggttcagaatgaatttaagtttgaaaatagttcttaaaacattattctgttaagattacactagtccctcttattaatgtataaaccagtttccctcatcaaacattaaactacaacgacgcacgagaaaaatgtactcacaaagtttacttgtagatattctataccactctatccttgtttactccaaacgctactctactata
		</sequence>
		<sequence>
			<taxon idref="DGRP642"/>
			tgcactccgcgtcggggtcggtagattcccgggggagggggccagttggcgcactctcaaacaagcgacgcggcggtggggggcgaattcccgcacgagtgccgaacccgtggcgggcgtggttcggaatgaatttaagtttgaaaatagttcttaaaacattattctgttaagattacactagtccctcttattaatgtataaaccagtttccctcatcaaacattaaactacaacgacgcacgagaaaaatgtactcacaaagtttacttgtagatattctataccactctatccttgtttactccaaacgctactctactata
		</sequence>
		<sequence>
			<taxon idref="DGRP41"/>
			tgcactccgcgtcggggtcggtagattcccgggggagggggccagttggcgcactctcagacaagcgacgcggcggtggggggcgaattcccgcacgagtgccgaacccgtggcgggcgtggttcggaataaatttaagtttgaaaatagttcttaaaacattattctgttaagattacactagtccctcttattaatgtataaaccagtttccctcatcaaacattaaactacaacgacgcacgagaaaaatgtactcacaaagtttacttatagatattctataccactctatccttgtttactccaaacgctattctactata
		</sequence>
		<sequence>
			<taxon idref="DGRP721"/>
			tgcactccgcgtcggggtcggtagattcccgggggagggggccagttggcgcactctcaaacaagcgacgcggcggtggggggcgaattcccgcacgagtgccgaacccgtggcgggcgtggttcggaatgaatttaagtttgaaaatagttcttaaaacattattctgttaagattacactagtccctcttattaatgtacaaaccagtttccctcatcaaacattaaactacaacgacgcacgagaaaaatgtactcacaaagtttacttgtagatattctataccactctatccttgtttactccaaacgctactctactata
		</sequence>
		<sequence>
			<taxon idref="DGRP391"/>
			tgcactccgcgtcggggtcggtagattcccgggggagggggccagttggcgcactctcaaacaagcgacgcggcggtggggggcgaattcccgcacgagtgccgaacccgtggcgggcgtggttcggaatgaatttaagtttgaaaatagttcttaagacattattctgttaagattacactagtccctcttattaatgtatgaaccagtttccctcatcaaacattaaactacaacgacgcacgagaaaaatatactcacaaagtttacttgtagatattctataccactctatccttgtttactccaaacgctactctactata
		</sequence>
		<sequence>
			<taxon idref="DGRP908"/>
			tgcactccgcgtcggggtcggtagattcccgggggagggggccagttggcgcactctcaaacaagcgacgcggcggtggggggcgaattcccgcacgagtgccgaacccgtggcgggcgtggttcggaatgaatttaagtttgaaaatagttcttaaaacattattctgttaagattacactagtccctcttattaatgtataaaccagtttccctcatcaaacattaaactacaacgacgcacgagaaaaatgtactcacaaagtttacttgtagatattctataccactctatccttgtttactccaaacgctactctactata
		</sequence>
		<sequence>
			<taxon idref="DGRP737"/>
			tgcactccgcgtcggggtcggtagattcccgggggagggggccagttggcgcactctcaaacaagcgacgcggcggtggggggcgaattcccgcacgagtgccgaacccgtggcgggcgtggttcggaatgaatttaagtttgaaaatagttcttaaaacattattctgttaagattacactagtccctcttattaatgtacaaaccagtttccctcatcaaacattaaactacaacgacgcacgagaaaaatgtactcacaaagtttacttgtagatattctataccactctatccttgtttactccaaacgctactctactata
		</sequence>
		<sequence>
			<taxon idref="DGRP318"/>
			tgcactccgcgtcggggtcggtagattcccgggggagggggccagttggcgcactctcaaacaagcgacgcggcggtggggggcgaattcccgcacgagtgccgaacccgtggcgggcgtggttcggaatgaatttaagtttgaaaatagttcttaaaacattattctgttaagattacactagtccctcttattaatgtataaaccagtttccctcatcaaacattaaactacaacgacgcacgagaaaaatgtactcacaaagtttacttgtagatattctataccactctatccttgtttactccaaacgctactctactata
		</sequence>
		<sequence>
			<taxon idref="DGRP362"/>
			tgcactccgcgtcggggtcggtagattcccgggggagggggccagttggcgcactctcaaacaagcgacgcggcggtggggggcgaattcccgcacgagtgccgaacccgtgtcgggcgtggttcggaataaatttaaatttgaaaatagttcttaaaacattattctgttaagattacactagtccctcttattaatgtataaaccagtttccctcatcaaacattaaactacaacgacgcacgagaaaaatgtactcacaaagtttacttgtagatattctataccactctatccttgtttactccaaacgctactctactata
		</sequence>
		<sequence>
			<taxon idref="DGRP761"/>
			tgcactccgcgtcggggtcggtagattcccgggggagggggccagttggcgcactctcaaacaagcgacgcggcggtggggggcgaattcccgcacgagtgccgaacccgtggcgggcgtggttcggaatgaatttaagtttgaaaatagttcttaaaacattattctgttaagattacactagtccctcttattaatgtacaaaccagtttccctcatcaaacattaaactacaacgacgcacgagaaaaatgtactcacaaagtttacttgtagatattctataccactctatccttgtttactccaaacgctactctactata
		</sequence>
		<sequence>
			<taxon idref="DGRP324"/>
			tgcactccgcgtcggggtcggtagattcccgggggagggggccagttggcgcactctcaaacaagcgacgcggcggtggggggcgaattcccgcacgagtgccgaacccgtggcgggcgtggttcggaatgaatttaagtttgaaaatagtccttagaacattattctgttaagattacactagtccctcttattaatgtataaaccagtttccctcatcaaacattaaactacaacgacgcacgagaaaaatgtactcacaaagtttacttgtagatattctataccactctatccttgtttaccccaaacgctactctactata
		</sequence>
		<sequence>
			<taxon idref="DGRP892"/>
			tgcactccgcgtcggggtcggtagattcccgggggagggggccagttggcgcactctcaaacaagcgacgcggcggtggggggcgaattcccgcacgagtgccgaacccgtggcgggcgtggttcggaatgaatttaagtttgaaaatagttcttaagacattattctgttaagattacactagtccctcttattaatgtataaaccagtttccctcatcaaacattaaactacaacgacgcacgagaaaaatatactcacaaagtttacttgtagatattctataccactctatccttgtttactccaaacgctactctactata
		</sequence>
		<sequence>
			<taxon idref="DGRP177"/>
			tgcactccgcgtcggggtcggtagattcccgggggagggggccagttggcgcactctcaaacaagcgacgcggcggtggggggcgaattcccgcacgaatgccgaacccgtggcgggcgtggttcggaataaatttaaatttgaaaatagttcttaaaacattattctgttaagattacactagtccctcttattaatgtataaaccagtttccctcatcaaacattaaactacaacgacgcacgagaaaaatgtactcacaaagtttacttgtagatattctataccactctatccttgtttactccaaacgctactctactata
		</sequence>
		<sequence>
			<taxon idref="DGRP517"/>
			tgcactccgcgtcggggtcggtagattcccgggggagggggccagttggcgcactctcaaacaagcgacgcggcggtggggggcgaattcccgcacgagtgccgaacccgtggcgggcgtggttcggaataaatttaaatttgaaaatagttcttaaaacattattctgttaagattacactagtccctcttattaatgtataaaccagtttccctcatcaaacattaaactacaacgacgcacgagaaaaatgtactcacaaagtttacttgtagatattctataccactctatccttgtttactccaaacgctactctactata
		</sequence>
		<sequence>
			<taxon idref="DGRP313"/>
			tgcactccgcgtcggggtcggtagattcccgggggagggggccagttggcgcactctcaaacaagcgacgcggcggtggggggcgaattccygcacgagtgccgaacccgtggcgggcgtggttcggaatgaatttaagtttgaaaatagtccttagaacattattctgttaagattacactagtccctcttattaatgtataaaccagtttccctcatcaaacattaaactacaacgacgcacgagaaaaatgtactcacaaagtttacttgtagatattctataccactctatccttgtttaccccaaacgctactctactata
		</sequence>
		<sequence>
			<taxon idref="DGRP239"/>
			tgcactccgcgtcggggtcggtagattcccgggggagggggccagttggcgcactctcaaacaagcgacgcggcggtggggggcgaattcccgcacgagtgccgaacccgtggcgggcgtggttcggaatgaatttaagtttgaaaatagttcttaaaacattattctgttaagattacactagtccctcttattaatgtataaaccagtttccctcatcaaacattaaactacaacgacgcacgagaaaaatgtactcacaaagtttacttgtagatattctataccactctatccttgtttactccaaacgctactctactata
		</sequence>
		<sequence>
			<taxon idref="DGRP897"/>
			tgcactccgcgtcggggtcggtagattcccgggggagggggccagttggcgcactctcaaacaagcgacgcggcggtggggggcgaattcccgcacgagtgccgaacccgtggcgggcgtggttcggaatgaatttaagtttgaaaatagttcttaaaacattattccgttaagattacactagtccctcttattaatgtataaaccagtttccctcatcaaacattaaactacaacaacgcacgagaaaaatgtactcacaaagtttacttgtagatattctataccactctatccttgtttactccaaacgctactctactata
		</sequence>
		<sequence>
			<taxon idref="DGRP712"/>
			tgcactccgcgtcggggtcggtagattcccgggggagggggccagttggcgcactctcaaacaagcgacgcggcggtggggggcgaattcccgcacgagtgccgaacccgtggcgggcgtggttcggaatgaatttaagtttgaaaatagttcttaaaacattattctgttaagattacactagtccctcttattaatgtataaaccagtttccctcatcaaacattaaactacaacgacgcacgagaaaaatgtactcacaaagtttacttgtagatattctataccactctatccttgtttactccaaacgctactctactata
		</sequence>
		<sequence>
			<taxon idref="DGRP176"/>
			tgcactccgcgtcggggtcggtagattcccgggggagggggccagttggcgcactctcaaacaagcgacgcggcggtggggggcgaattcccgcacgagtgccgaacccgtggcgggcgtggttcggaatgaatttaagtttgaaaatagttcttaagacattattctgttaagattacactagtccctcttattaatgtataaaccagtttccctcatcaaacattaaactacaacgacgcacgagaaaaatatactcacaaagtttacttgtagatattctataccactctatccttgtttactccaaacgctactctactata
		</sequence>
		<sequence>
			<taxon idref="DGRP703"/>
			tgcactccgtgtcggggtcggtagattcccgggggagggggccagttggcgcactctcaaacaagcgacgcggcggtggagggcgaattcccgcacgagtgccgaacccgtggcgggcgtggttcggaatgaatttaagtttgaaaatagttcttaaaacattattctgttaagattacactagtccctcttattaatgtataaaccagtttccctcatcaaacattaaactacaacgacgcacgagaaaaatgtactcacaaagtttacttgtagatattctataccactctatccttgtttactccaaacgctactctactata
		</sequence>
		<sequence>
			<taxon idref="DGRP398"/>
			tgcactccgcgtcggggtcggtagattcccgggggagggggccagttggcgcactctcaaacaagcgacgcgacggtggggggcgaattcccgcacgagtgccgaacccgtggcgggcgtggttcggaatgaatttaagtttgaaaatagttcttaaaacattattccgttaagattacactagtccctcttattaatgtataaaccagtttccctcatcaaacattaaactacaacaacgcacgagaaaaatgtactcacaaagtttacttgtagatattctataccactctatccttgtttactccaaacgctactctactata
		</sequence>
		<sequence>
			<taxon idref="DGRP101"/>
			tgcactccgcgtcggggtcggtagattcccgggggagggggccagttggcgcactctcaaacaagcgacgcggcggtggggggcgaattcccgcacgagtgccgaacccgtggcgggcgtggttcggaatgaatttaagtttgaaaatagttcttaaaacattattctgttaagattacactagtccctcttattaatgtataaaccagtttccctcatcaaacattaaactacaacgacgcacgagaaaaatatactcacaaagtttacttgtagatattctataccactctatccttgtttactccaaacgctactctactata
		</sequence>
		<sequence>
			<taxon idref="DGRP591"/>
			tgcactccgcgtcggggtcggtagattcccgggggagggggccagttggcgcactctcaaacaagcgacgcggcggtggggggcgaattcccgcacgagtgccgaacccgtggcgggcgtggttcggaatgaatttaagtttgaaaatagttcttaaaatattattctgttaagattacactagtccctcttattaatgtataaaccagtttcccttatcaaacattaaactacaacgacgcacgagaaaaatgtactcacaaagtttacttgtagatattctataccactctatctttgtttactccaaacgctactctactata
		</sequence>
		<sequence>
			<taxon idref="DGRP808"/>
			tgcactccgcgtcggggtcggtagattcccgggggagggggccagttggcgcactctcaaacaagcgacgcggcggtggggggcaaattcccgcacgagtgccgaacccgtggcgggcgtggttcggaatgaatttaagtttgaaaatagttcttaaaacattattctgttaagattacactagtccctcttattaatgtataaaccagtttcccccatcaaacattaaactacaacgacgcacgagaaaaatgtactcacaaagtttacttgtagatattctataccactctatccttgtttactccaaacgctactctactata
		</sequence>
		<sequence>
			<taxon idref="DGRP440"/>
			tgcactccgcgtcggggtcggtagattcccgggggagggggccagttggcgcactctcaaacaagcgacgcggcggtggggggcgaattcccgcacragtgccgaacccgtggcgggcgtggttcggaatgaatttaagtttgaaaatagttcttaaaacattattctgttaagattacactagtccctcttattaatgtataaaccagtttccctcatcaaacattaaactacaacgacgcacgagaaaaatgtactcacaaagtttacttgtagatattctataccactctatccttgtttactccaaacgctactctactata
		</sequence>
		<sequence>
			<taxon idref="DGRP380"/>
			tgcactccgcgtcggggtcggtagattcccgggggagggggccagttggcgcactctcaaacaagcgacgcggcggtggggggcgaattcccgcacgagtgccgaacccgtggcgggcgtggttcggaataaatttaaatttgaaaatagttcttaaaacattattctgttaagattacactagtccctcttattaatgtataaaccagtttccctcatcaaacattaaactacaacgacgcacgagaaaaatgtactcacaaagtttacttgtagatattctataccactctatccttgtttactccaaacgctactctactata
		</sequence>
		<sequence>
			<taxon idref="DGRP727"/>
			tgcactccgcgtcggggtcggtagattcccgggggagggggccagttggcgcactctcaaacaagcgacgcggcggtggggggcgaattcccgcacgagtgccgaacccgtggcgggcgtggttcggaatgaatttaagtttgaaaatagttcttaaaacattattctgttaagattacactagtccctcttattaatgtataaaccagtttccctcatcaaacattaaactacaacgacgcacgagaaaaatgtactcacaaagtttacttgtagatattctataccactctatccttgtttactccaaacgctactctactata
		</sequence>
		<sequence>
			<taxon idref="DGRP399"/>
			tgcactccacgtcggggtcggtagattcccgggggagggggccagttggcgcactctcaaacaagcgacgcggcggtggggggcgaattcccgcacgagtgccgaacccgtggcgggcgtggttcggaatgaatttaagtttgaaaatagttcttaaaacattattctgttaagattacactagtccctcttattaatgtataaaccagtttccctcatcaaacattaaactacaacgacgcacgagaaaaatgtactcacaaagtttacttgtagatattctataccactctatccttgtttactccaaacgctactctactata
		</sequence>
		<sequence>
			<taxon idref="RG11N"/>
			tgcactccgcgtcggggtcggtagcttcccgggggagggggccagtcggcgcactctcaaacaaacgacgcggcggtggggggcgaattcccgcacgagtgccgaacccgtggcgggcgtggttcggaatgaacttaagtttgaaaatagttcttaaaacattattccgttaagattacattagtccctctcatttatgtataaaccagtttccctcatcaaacattaaactacaacgacgcgcgagaaaaatgtactcacgaagtttacttgcagatattctataccactctatccttgtttactccaaatgctaccctcctata
		</sequence>
		<sequence>
			<taxon idref="RG32N"/>
			tgcactctgcgtcggggtcggtagattcccgggggagggggccagtcggcgcactctcaaacaaacgacgcggcggtggggggcgagttcccgcacgagtgccgaacccgtggcgggcgtggttcggaatgaatttaagtttgaaaatagttcttaaaacattattccgttaagattacattagtccctctcatttatgtataaaccagtttccctcatcaaacattaaactacaacgacgcgcgagaaaaatgtactcacgaagtttacttgcagatattctataccactctatccttgtttactccaaacgctaccctcctata
		</sequence>
		<sequence>
			<taxon idref="RG18N"/>
			tgcattccgcgtcggggttggtagattcccgggggagggggccagtcggcgcactctcaaacaagcgacgcggcggtggggggcgaattcccgcacgagtgccgaacccgtggcgggcgtggttcggaatgaatttaagtttgaaaatggctcttaaaacgttattccgttaagactacattagtccctctcattaatgtataaaccagtttccctcatcaaacattaaactacaacgacgcacgagaaaaatgtactcacgaggtttacttgcaaatattctataccactctatccttgtttactccaaaygctactctactata
		</sequence>
		<sequence>
			<taxon idref="RG24"/>
			tgcattccgcgtcggggttggtagattcccgggggagggggccagtcggcgcactctcaaacaagcgacgcggcggtggggggcgaattcccgcacgagtgccgaacccgtggcgggcgtggttcggaatgaatttaagtttgaaaatggctcttaaaacgttattccgttaagaccatattagtccctctcattaatgtataaaccagtttccctcatcaaacattaaactacaacgacgcacgagaaaaatgtactcacgaagtttacttgcaaatattctataccactctatccttgtttactccaaatgctactctactata
		</sequence>
		<sequence>
			<taxon idref="RG13N"/>
			tgcactccgcgtcggggtcggtagattcccgggggagggggccagtcggcgcactctcaaacaaacgacgcggcggtggggggcgaattcccgcacgagtgccgaacccgtggcgggcgtggttcggaatgaacttaagtttgaaaatagttcttaaaacattattccgttaagattacattagtccctctcatttatgtataaatcagtttccctcatcaaacattaaactacaacgacgcgcgagaaaaatgtactcacgaagtttacttgcagatattctataccactctatccttgtttactccaaacgctaccctcctata
		</sequence>
		<sequence>
			<taxon idref="ZS37"/>
			tgcattccgcgtcggggttggtagattcccgggggagggggccagtcggctcactctcaaacaagcgacacggcggtggggggcgaattcccgcacgagtgccgaacccgtggcgggcgtggttcggaatgaatttaagtttgaaaatggctcttaaaacgttattccgttaagactacattagtccctctcattaatgtataaaccagtttccctcatcaaacattaaactacaacgacgcacgagaaaaatgtactcacgaagtttacttgcaaatattctataccactctatccttgtttactccaaatgctactctactata
		</sequence>
		<sequence>
			<taxon idref="KR7"/>
			tgcactccgcgtcggggtcggtagattcccgggggagggggccagtcggcgcactctcaaacaaacgacgcggtggtggggggcgaattcccgcacgagtgccgaacccgtggcgggcgtggttcggaatgaacttaagtttgaaaatagttcttaaaacattattccgttaagattacattagtccctctcattaatgtataaaccagtttccctcatcaaacattaaactacaacgacgcgcgagaaaaatgtactcacgaagtttacttgcagatattctataccactctatccttgtttactccaaacgctaccctcctata
		</sequence>
		<sequence>
			<taxon idref="CO15N"/>
			tgcactccgcgtcggggtcggtagattcccgggggagggggccagttggcgcactctcaaacaagcgacgcggcggtggggggcgaattcccgcacgagtgccgaacccgtggcgggcgtggttcggaatgaatttaagtttgaaaatagttcttaaaacattattctgttaagattacactagttcctctcattaatgtataaaccagtttccctcatcaaacattaaactacaacgacgcacaagaaaaatgtactcacaaagtttacttgcagatattctataccactctatccttgtttactccaaacgccactctactata
		</sequence>
		<sequence>
			<taxon idref="RG35"/>
			tgcactccgcgtcggggtcggtagattcccgggggagggggccagtcggcgcactctcaaacaaacgacgcggcggtggggggcgaattcccgcacgagtgccgaacccgyggcgggcgtggttcggaatgaacttaagtttgaaaatagttcttaaaacattatyccgttaagattacattagtccctctcatttatgtataaaccagtttccctcatcaaacattaaactacaacgacgcgcgagaaaaatgtactcacgaagtttacttgcagatattctataccactctatccttgtttactccaaacgctaccctcctata
		</sequence>
		<sequence>
			<taxon idref="ZI261"/>
			tgcactccgcgtcggggtcggtagattcccgggggagggggccagtcggcgcactctcaaacaaacaacgcggtggtggggggcgaattcccgcacgagtgccgaacccgtggagggcgtggttcggaatgaacttaagtttgaaaatagttcttaaaacattattccgttaagattacattagtccctctcattaatgtataaaccagtttccctcatcaaacattaaactacaacgacgcgcgagaaaaatgtactcacgaagtttgcttgcagatattctataccactctatccttgtttactccaaacgctaccctcctata
		</sequence>
		<sequence>
			<taxon idref="RG37N"/>
			tgcactccgcgtcggggtcggtagattcccgggggagggggccagtcggcgcactctcaaacaaacgacgcggtggtggggggcgaattcccgcacgagtgccgaacccgtggcgggcgtggttcggaatgaacttaagtttgaaaatagttcttgaaacattattccgttaagattacattagtccctctcattaatgtataaaccagtttccctcatcaaacattaaactacaacgacgcgcgagaaaaatgtactcacaaagtttacttgcagatattctataccactctatccttgtttactccaaacgctaccctcctata
		</sequence>
		<sequence>
			<taxon idref="GA145"/>
			tgcactccgcgtcggggtcggtagattcccgggggagggggccagttggcgcactctcaaacaagcgacgcggcggtggggggcgaattcccgcacgagtgccgaacccgtggcgggcgtggttcggaatgaatttaagtttgaaaatagttcttaaaacattattctgttaagattacactagtccctctcattaatgtataaaccagtttccctcatcaaacattaaactacgacgacgcacgagaaaaatgtactcacaaagtttacttgcagatattctataccactctatccttgtttactccaaacgctactctactata
		</sequence>
		<sequence>
			<taxon idref="CO4N"/>
			tgcactccgcgtcggggtcggtagattcccgggggagggggccagtcggcgcactctcaaacgagcgacgcggcggtggggggcgaattcccgcacgagtgccgaacccgtggcgggcgtggttcggaatgaatttaagtttgaaaatagttcttaaaacattattctgttaagattacattagtccctctcattaatgtataaaccagtttccctcatcaaacattaaactacaacgacgcgcgagaaaaatgtactcacaaagtttacttgcagatattctataccactctatccttgtttactccaaacgttactctactata
		</sequence>
		<sequence>
			<taxon idref="RG33"/>
			tgcattccgcgtcggggttggtagattcccgggggagggggccagtcggcgcactctcaaacaagcgacgcggcggtggggggcgaattcccgcacgagtgccgaacccgtggcgggcgtggttcggaatgagttaaagtttgaaaatggctcttaaaacgttattccgttaagactacattagtccctctcattaatgtataaaccagtttccctcattaaacattaaactacaacgacgcacgagaaaaatgtactcacgaagtttacttgcaaatattctataccactctatccttgtttactccaaatgctactctactata
		</sequence>
		<sequence>
			<taxon idref="RG10"/>
			tgcactccgcgtcggggtcggtagattcccgggggagggggccagtcggcgcactctcaaacaaacgacgcggcggtggggggcgaattcccgcacgagtgccgaaccygtggcgggcgtggttcggaatgaacttaagtttgaaaatagttcttaaaacattattccgttaagattacattagtccctctcatttatgtataaaccagtttccctcatcaaacattaaactacaacgacgcgcgaaaaaaatgtactcacgaagtttacttgcagatattctataccactctatccttgtttactccaaacgctaccctcctata
		</sequence>
		<sequence>
			<taxon idref="SP221"/>
			tgcactccgcgtcggggtcggtagattcccgggggagggggccagtcggcgcactctcaaacaaacgacgcggcggtggggggcgaattcccgcacgagtgccgaacccgtggcgggcgtggttcggaatgaacttaagtttgaaaatagttcttaaaacattattccgttaagattacattagtccctctcatttatgtataaaccagtttccctcaccaaacattaaactacaacgacgcgcgagaaaaatgtactcacgaagtttacttgcagatattctataccactctatccttgtttactccaaacgctaccctcctata
		</sequence>
		<sequence>
			<taxon idref="KR4N"/>
			tgcactccgcgtcggggttggtagattcccgggggagggggccagtcggcgcactctcaaacaagcgacgcggcggcggggggcgaattcccgcacgagtgccgaacccgtggcgggcgtggttcggaatgaatttaagtttgaaaatagctcttaaagcgttattccgttaagactacattagtccctctcattaatgtataaaccagtttccctcatcaaacatcaaactacaacgacgcacgagaaaaatgtactcacgaagtttacttgcaaatattctataccactctatccttgtttactccaaacgctaccctactata
		</sequence>
		<sequence>
			<taxon idref="KN20N"/>
			tgcactccgcgtcggggttggtagattcccgggggagggggccagtcggcgcactctcaaacaagcgatgcggcggcggggggcgaattcccgcacgagtgccgaacccgtggcgggcgtggttcggaatgaatttaagtttgaaaatagctcttaaaacgttattccgttaagactacattagtccctctcattaatgtataaaccagtttccctcatcaaacattaaactacaacgacgcacgagaaaaatgtactcacaaagtttacttgcaaatattctataccactctatccttgtttactccaaacgctaccctactata
		</sequence>
		<sequence>
			<taxon idref="ZO12"/>
			tgcactccgcgtcggaattggtagattcccgggggagggggccagtcggcgcactctcaaacaagcgacgcggcggtggggggcgaattcccgcacgagtgccgaacccgtggcgggcgtggttcggaatgaatttaagtttgaaaatagctcttaaaacgttattccgttaagactatattagaccctctcattaatgtataaaccagttttcctcatcaaacattaaactacaacgacgcacgagaaaaatgtactcacgaagtttacttgcaaatattctacaccactctatccttgtttactccaaacgctaccctactata
		</sequence>
		<sequence>
			<taxon idref="SP254"/>
			tgcactccgcgtcggggtcggtagattcccgggggagggggccagtcggcgcactctcaaacaaacgacgcggcggtggggggcgaattcccgcacgagtgccgaacccgtggcgggcgtggttcggaatgaacttaagtttgaaaatagttcttaaaacattattccgttaagattacattagtccctctcatttatgtataaaccagtttccctcatcaaacattaaactacaacgacgcgcgagaaaaatgtactcacgaagtttacttgcagatattctataccactctatccttgtttactccaaacgctaccctcctata
		</sequence>
		<sequence>
			<taxon idref="UG19"/>
			tgcactccgcgtcggggttggtagattcccgggggagggggccagtcggcgcactctcaaacaagcgacgcggcggtggggggcgaattcccgcacgagtgccgaacccgtggcgggcgtggttcggaatgaatttaagtttgaaaatagctcttaaaacgttattccgttaagactacattagtccctctcattaatgtataaaccagtttccctcatcaaacattaaactacaacgacatacgagaaaaatgtactcacgaagtttacttacaaatattctataccactctatccttgtttactccaaacgctaccctactata
		</sequence>
		<sequence>
			<taxon idref="RG25"/>
			tgcactccgcgtcggggtcggtagattcccgggggagggggccagtcggcgcactctcaaacaaacgacgcggcggtggggggcgaattcccgcacgagtgccgaacccgtggcgggcgtggttcggaatgaacttaagtttgaaaatagttcttaaaacattattccgttaagattacattagtccctctcatttatgtataaaccagtttccctcatcaaacattaaactacaacaacgcacgagaaaaatgtgctcacgaagtttacttgcagatattctataccactctatccttgtttactccaaacgctaccctcctata
		</sequence>
		<sequence>
			<taxon idref="ZS11"/>
			tgcactccgcgtskgggtcggtagattcccgggggagggggccagtcggcgyacyctcaaacaaacgacgcggcggtggggggcgaattcccgcacgagtgccgaacycrtggcgggcgtggttcggaatgaacttaagtttgaaaatagttcttaaaacattaktccgttaagattacattagtccctctcatttatgtataaaccagtttccctcatcaaacattaaactacaacgacgcgcgagaaaaatgtactcacgaagtttacttgcagatattctataccactctatccttgtttactccaaacgctaccctcctata
		</sequence>
		<sequence>
			<taxon idref="CO14"/>
			tgcactccgcgtcggggtcggtagattcccgggggagggggccagttggcgcactctcaaacaagcgacgcggcggtggggggcgaattcccgcacgagtgccgaacccgtggcgggcgtggttcggaatgaatttaagtttgaaaatagttcttaaaacattattctgttaagattacactagtccctctcattaatgtataaaccagtttccctcatcaaacattaaactacaacgacgcacgagaaaaatgtactcacaaagtttacttgcagatattctataccactctatccttgtttactccaaacgctactctactata
		</sequence>
		<sequence>
			<taxon idref="KT1"/>
			tgcactccgcgtcggggtcggtagattcccgggggagggggccagtcggcgcactctcaaacaaacgacgcggcggtggggggcgagttcccgcacgagtgccgaacccgtggcgggcgtggttcggaatgaatttaagtttgaaaatagttcttaaaacattattccgttaagattacattagtccctctcatttatgtataaaccagtttccctcatcaaacattaaactacaacgacgcgcgagaaaaatgtactcacgaagtttacttgcagatattctataccactctatccttgtttactccaaacgctaccctcctata
		</sequence>
		<sequence>
			<taxon idref="SP173"/>
			tgcactccgcgtcggggtcggtagattcccgggggagggggccagtcggcgcactctcaaacaaacgacgcggcggtggggggcgaattcccgcacgagtgccgaacccgtggcgggcgtggttcggaatgaacttaagtttgaaaatagttcttaaaacattattccgttaagattacattagtccctctcatttatgtataaaccagtttccctcatcaaacattaaactacaacgacgcgcgagaaaaatgtactcacgaagtttacttgcagatattctataccactctatccttgtttactccaaacgctaccctcctata
		</sequence>
		<sequence>
			<taxon idref="ZI268"/>
			tgcactccgcgtcggggtcggtagattcccgggggagggggccagtcggcgcactctcaaacaaacgacgcggcggtggggggcgaattcccgcacgagtgccgaacccgtggcgggcgtggttcggaatgaacttaagtttgaaaatagttcttaaaacattattccgttaagattacattagtccctctcatttatgtataaaccagtttccctcatcaaacattaaactacaacgacgcgcgagaaaaatgtactcacgaagtttacttgcagatattctataccactctatccttgtttactccaaacgctaccctcctata
		</sequence>
		<sequence>
			<taxon idref="RG36"/>
			tgcactccgcgtcggggtcggtagattcccgggggagggggccagccggcgcactctcaaacaaacgacgcggcggtggggggcgaattcccgcacgagtgccgaacccgtggcgggcgtggttcggaatgaacttaagtttgaaaatagttcttaaaacattattccgttaagattacattagtccctctcatttatgtataaaccagcttccctcatcaaacattaaactacaacgacgcgcgagaaaaatgtactcacaaagtttacttgcagatattctataccactctatccttgtttactccaaacgctaccctcctata
		</sequence>
		<sequence>
			<taxon idref="GA160"/>
			tgcactccgcgtcggggtcggtagattcccgggggagggagccagttggcgcactctcaaacaagcgacgcggcggtggggggcgaattcccgcacgagtgccgaacccgtggcgggcgtgattcggaatgaatttaagtttgaaaatagttcttaaaacattattctgttaagattacactagtccctctcgttaatgtataaaccagtttccctcatcaaacattaaactacaacgacgcacgagaaaaatgtactcacaaagtttacttgcagatattctataccactctatccttgtttactccaaacgctactctactata
		</sequence>
		<sequence>
			<taxon idref="KR42"/>
			tgcactccgcgtcggggtcggtagattcccgggggagggggccagtcggcgcactctcaaacaaacgacgcggcggtggggggcgagttcccgcacgagtgccgaacccgtggcgggcgtggttcggaatgaatttaagtttgaaaatagttcttaaaacattattccgttaagattacattagtccctctcatttatgtataaaccagtttccctcatcaaacattaaactacaacgacgcgcgagaaaaatgtactcacgaagtttacttgcagatattctataccactctatccttgtttactccaaacgctaccctcctata
		</sequence>
		<sequence>
			<taxon idref="TZ8"/>
			tgcattccgcgtcggggttggtagattcccgggggagggggccagtcggcgcacyctcaaacaagcgacgcggcggtggggggcgaattcccgcacgagtgccgaacccgtggcgggcgtggttcggaatgaatttargtttgaaaatggctcttaaaacgttattccgttaagactacattagtccctctcattaatgtataaaccagtttccctcatcaaacattaaactacaacgacgcacgagaaaaatgtactcacgaagtttacttgcaaatattctatgcaactctatccttgtttactccgaatgctactctactata
		</sequence>
		<sequence>
			<taxon idref="CO8N"/>
			tgcactctgcgtcggggtcggtagattcccgggggagggggccagtcggcgcactctcaaacaagcgacgcggcggtggggggcgaattcccgcacgagtgccgaacccgtggcgggcgtggttcggaatgaatttaagtttgaaaataattcttaaaacattattctgttaagattacattagtccctctcattaatgtataaaccagtttccctcatcaaacattaaactacaacgacgcgcgagaaaaatgtactcacaaagtttacttgcagatattctataccactctatccttgtttactccaaacgctactctactata
		</sequence>
		<sequence>
			<taxon idref="RG15"/>
			tgcactccgcgtcggggtcggtagattcccgggggagggggccagtcggcgcactctcaaacaaacgacgcggcggtggggggcgaattcccgcacgagtgccgaacccgtggcgggcgtggttcggaatgaacttaagtttgaaaatagttcttaaaacattatcccgttaagattacattagtccctctcatttatgtataaaccagtttccctcatcaaacattaaactacaacgacgcgcgagaaaaatgtactcacgaagtttacttgcagatattttataccactctatccttgtttactccaaacgctaccctcctata
		</sequence>
		<sequence>
			<taxon idref="RG28"/>
			tgcactccgcgtcggggtcggtagattcccgggggagggggccagtcggcgcactctcaaacaaacgacgcggcggtggggggcgaattcccgcgcgagtgccgaacccgtggcgggcgtggttcggaatgaatttaagtttgaaaatagttcttaaaacattattccgttaagattacattagtccctctcatttatgtataaaccagtttccctcatcaaacattaaactacaacgacgcgcgagaaaaatgtactcacgaagtttacttgcagatattctataccattctatccttgtttactccaaacgctaccctcctata
		</sequence>
		<sequence>
			<taxon idref="EZ5N"/>
			tgcactccgcgtcggggtcggtagattcccgggggaggggrccagtcggcgcactctcaaacaaacgacgcggcggtggggggcgagttcccgcacgagtgccgaacccgtggcgggcgtggttcggaatgaatttaagtttgaaaatagttcttaaaacattattccgttaagattacattagtccctctcatttatgtataaaccagtttccctcatcaaacattaaactacaacgacgcgcgagaaaaatgtactcacgaagtttacttgcagatattctataccactctatccttgtttactccaaacgctaccctcctata
		</sequence>
		<sequence>
			<taxon idref="ZS56"/>
			tgcattccgcgtcggggttggtagattcccgggggagggggccagtcggcgcactctcaaacaagcgacgcggcggtggggggcgaattcccgcacgagtgccgaacccgtggcgggcgtggttcggaatgaatttaagtttgaaaatggctcttaaaacgttattccgttaagactacattagtccctctcattaatgtataaaccagtttccctcatcaaacattaaactacaacgacgcacgagaaaaatgtactcacgaagtttacttgcaaatattctataccactctatccttgtttactccaaatgctactctactata
		</sequence>
		<sequence>
			<taxon idref="KT6"/>
			tgcactccgcgtcggggtcggtagattcccgggggagggggccagtcggcgcactctcaaacaaacgacgcggcggtggggggcgaattcccgcacgagtgccgaacccgtggcgggcgtggttcggaatgaacttaagtttgaaaatagttcttaaaacattattccgttaagattacattagtccctctcatttatgtataaaccagtttccctcatcaaacattaaactacaacaacgcgcgagaaaaatgtactcacgaagtttacttgcagatattctataccactctatccttgtttactccaaacgctaccctcctata
		</sequence>
		<sequence>
			<taxon idref="CO13N"/>
			tgcactccgcgtcggggttggtagattcccgggggagggggccagtcggcgcactctcaaacaagcgacgcggcggtggggggcgaattcccgcacgagtgccgaacccgtggcgggcgtggttcggaatgaacttaagtttgaaaatagctcttaaaacgttattccgctaagactacattagtccctctcattaatgtataaaccagtttccctcatcaaacattaaactacaacgacgcacgagaaaaatatactcacgaagtttacttgcgaatattctataccactctatccttgtttactccaaacgctaccctactata
		</sequence>
		<sequence>
			<taxon idref="KN34"/>
			tgcgctccgcgtcggggtcggtagattcccgggggagggggccagtcggcgcactctcaaacaagcgacgcggcggtggggggcgaattcccgcacgagtgccgaacccgtggcgggcgtggttcggaatgaatttaagtttgaaaatagttcttaaaacattgttccgttaagattacattagtccctctcattaatgtataaaccagtttccctcatcaaacattaaactacaacgacgcgcgagaaaaatgtactcacaaagtttacttgcagatattctataccactctatccttgtttactccaaacgctactctactata
		</sequence>
		<sequence>
			<taxon idref="FR361"/>
			cgcactccgcgtcggggtcggtagattcctgggggagggggccagtcggcgcactctcaaataagcaacgcggcggtggggggcgaattcccgcacgagtgccgaacccgtggcgggtgtggttcggaatagatttaggtatgaaaatagttcttaaaacattattccgttaggattacattaatccttctcattaacgcataaactaatctctttcatcaaacattgaactacaacgatgcgcgaaaaaaacgtactcacggagtttacttgcaaatattctataccacctcatccttacttactccagacgctactctactata
		</sequence>
		<sequence>
			<taxon idref="RG9"/>
			tgcattccgcgtcggggttggtagattcccgggggagggggccagtcggcgcactctcaaacaagcgacgcggcggtggggggcgaattcccgcacgagtgccgaacccgtggcgggcgtggttcggaatgaatttaagtttgaaaatggctcttaaaacgttattccattaagaccacattagtccctctcattaatgtataaaccagttttcctcatcaaacattaaactacaacgacgcacgagaaaaatgtactcacgaagtttacttgcaaatattctataccactctatccttgtttactccaaatgctactctactata
		</sequence>
		<sequence>
			<taxon idref="GA132"/>
			tgcactccgcgtcggggtcggtagattcccgggggagggagccagttggcgcactctcaaacaagcgacgcggcggtggggggcgaattcccgcacgagtgccgaacccgtggcgggcgtgattcggaatgaatttaagtttgaaaatagttcttaaaacattattctgttaagattacactagtccctctcgttaatgtataaaccagtttccctcatcaaacattaaactacaacgacgcacgagaaaaatgtactcacaaagtttacttgcagatattctataccactctatccttgtttactccaaacgctactctactata
		</sequence>
		<sequence>
			<taxon idref="RG34"/>
			tgcattccgcgtcggggttggtagattcccgggggagggggccagtcggcgcactctcaaacaagcgacgcggcggtggggggcgaattcccgcacgagtgccgaacccgtggcgggcgtggttcggaatgaatttaagtttgaaaatggctcttaaaacgttattccgttaagactacattagtccctctcattaatgtataaaccagtttccctcatcaaacattaaactacaacgacgcacgagaaaaatgtactcacaaagtttacttgcaaacattctataccactctatccttgtttactccaaatgctactctactata
		</sequence>
		<sequence>
			<taxon idref="CO2"/>
			tgcaccccgcgtcggggtcggtagattcccgggggagggggccagtcggcgcactctcaaacaagcgacgcggcggtggggggcgaattcccgcacgagtgccgaacccgtggcgggcgtggttcggaatgaatttaagtttgaaaatagttcttaaaacattattctgttaagattacattagtccctctcactaatgtataaaccagtttccctcatcaaacattaaactacagcgacgcgcgagaaaaacgtactcacaaagtttacttgcagatattctataccactctatccttgtttactccaaacgctactccactata
		</sequence>
		<sequence>
			<taxon idref="ZI468"/>
			tgcactccgcgtcggggtcggtagattcccgggggagggggccagtcggcgcactctcaaacaaacgacgcggtggtggggggcgaattcccgcacgagtgccgaacccgtggcgggcgtggttcggaatgaacttaagtttgaaaatagttcttaaaacattattccgttaagattacattagtccctctcattaatgtataaaccagtttccctcatcaaacattaaactacaacgacgcgcgagaaaaatgtactcacgaagtttacttgcagatattctataccactctatccttgttcactccaagcgttaccctcctata
		</sequence>
		<sequence>
			<taxon idref="KR39"/>
			tgcactccgcgtcggggtcggtagattcccgggggagggggccagtcggcgcactctcaaacaaacgacgcggcggtggggggcgagttcccgcacgagtgccgaacccgtggcgrgcgtggttcggaatgaatttaagtttgaaaatagttcttaaaacattattccgttaagattacattagtccctctcatttatgtataaaccagtttccctcatcaaacactaaactacaacgacgcgcgagaaaaatgtactcacgaagtttacttgcagatattctataccactctatccttgtttactccaaacgctaccctcctata
		</sequence>
		<sequence>
			<taxon idref="SP241"/>
			tgcactccgcgtcggggtcggtagattcccgggggagggggccagtcggcgcactctcaaacaaacgacgcggcggtgggaggcgaattcccgcacgagtgccgaacccgtggcgggcgtggttcggaatgaacttaagtttgaaaatagttcttaaaacattattccgttaagattacattagtccctctcatttatgtataaaccagtttccctcatcaaacattaaactacaacgacgcgcgagaaaaatgtactcacgaagtttacttgcagatattctataccactctatccttgtttactccaaacgctaccctcctata
		</sequence>
		<sequence>
			<taxon idref="RG3"/>
			tgcattccgcgtcggggttggtagattcccgggggagggggccagtcggcgcactctcaaacaagcgacgcggcggtggggggcgaattcccgcacgagtgccgaacccgtggcgggcgtggttcggaatgaatttaagtttgaaaatggctcttaaaacgttattccgttaagactacattagtccctctcattaatgtataaaccagtttccctcatcaaacattaaactacaacgacgcacgagaaaaatgtactcacgaagtttacttgcaaatattctatgccactctatccttgtttactccaaatgctactctactata
		</sequence>
		<sequence>
			<taxon idref="ZL130"/>
			tgcactccgcgtcggggtcggtagattcccgggggagggggccagtcggcgcactctcaaacaaacgacgcggcggtggggggcgaattcccgcacgagtgccgaacccgtggcgggcgtggttcggaatgaacttaagtttgaaaatagttcttaaaacattattctgttaagattacattagtccctctcatttatgtataaaccagtttccctcatcaaacattaaactacaatgacgcgcgagaaaaatgtactcacgaagtttacttgcagatattccataccactctatccttgtttactccaaacgctaccctcctata
		</sequence>
		<sequence>
			<taxon idref="EZ25"/>
			tgcactccgcgtcggggtcggtagactcccgggggagggggccagtcggcgcactctcaaacaaacgacgcggcggtggggggcgaactcccgcacgagtgccgaacccgtggcgggcgtggttcggaatgaacttaagtttgaaaatagttcttaaaacattattccgttaagattatattagtccctctcattaatgtataaaccagtttccctcatcaaacattaaactacaacaacgcgcgagaaaaatatactctcgaagtttacttgcagatattctatactactctatccttgtttactccaaacgctaccctactata
		</sequence>
		<sequence>
			<taxon idref="CO10N"/>
			tgcactccgcgtcggggtcggtagattcccgggggagggagccagttggcgcactctcaaacaagcgacgcggcggtggggggcgaattcccgcacgagtgccgaacccgtggcgggcgtgattcggaatgaatttaagtttgaaaatagttcttaaaacattattctgttaagattacactagtccctctcgttaatgtataaaccagtttccctcatcaaacattaaactacaacgacgcacgagaaaaatgtactcacaaagtttacttgcagatattctataccactctatccttgtttactccaaacgctactctactata
		</sequence>
		<sequence>
			<taxon idref="NG10N"/>
			tgcactccgcgtcggggtcggtagattcccgggggagggggccagttggcgcactctcaaacaagcgacgcggcggtggggggcgaattcccgcacgagtgccgaacccgtggcgggcgtggttcggaatgaatttaagtttgaaaatagttcttaaaacattattctgttaagattacactagtccctctcattaatgtataaaccagtttccctcatcaaacattaaactacaacgacgcacgagaaaaatgtactcacaaagtttacttgcagatattctataccactctatccttgtttactccaaacgctactctactata
		</sequence>
		<sequence>
			<taxon idref="GA191"/>
			tgcactccgcgtcggggtcggtagattcccgggggagggggccagttggcgcactctcaaacaagcgacgcggcggtggggggcgaattcccgcacgagtgccgaacccgtggcgggcgtggttcggaatgaatttaagtttgaaaatagttcttaaaacattattctgttaagattacactagtccctctcattaatgtataaaccagtttccctcatcaaacattaaactacaacaacgcacgagaaaaatgtattcacaaagtttacttgcagatattctataccactctatccttgtttactccaaacgctactctactata
		</sequence>
		<sequence>
			<taxon idref="KN133N"/>
			tgcactccgcgtcggggttggtagattcccgggggagggggccagtcggcgcactctcaaacaagcgatgcggcggcggggggcgaattcccgcacgagtgccgaacccgtggcgggcgtggttcggaatgaatttaagtttgaaaatagctcttaaaacgttattccgttaagactacattagtccctctcattaatgtataaaccagtttccctcatcaaacattaaactacaacgacgcacgagaaaaatgtactcacaaagtttacttgcaaatattctataccactctatccttgtttactccaaacgctaccctactata
		</sequence>
		<sequence>
			<taxon idref="GA141"/>
			tgcactccgcgtcggggtcggtagattcccgggggagggggccagttggcgcattctcaaacaagcgacgcggcggtggggggcgaattcccgcacgagtgccgaacccgtggcgggcgtggttcggaatgaatttaagtttgaaaatagttcttaaaacattattctgttaagattacactagtccctctcattaatgtataaaccagtttccctcatcaaacattaaactacaacgacgcacaagaaaaatgtactcacaaagtttacttgcagatattctataccactctatccttgtttactccaaacgctactctactata
		</sequence>
		<sequence>
			<taxon idref="FR310"/>
			tgcactccgcgtcggggtcggtagattcccgggggagggggccagtcggcgcactctcaaacaaacgacgcggtggtggggggcgaattcccgcacgagtgccgaacccgtggcgggcgtggttcggaatgaacttaagtttgaaaatagttcttaaaacattattccgttaagattacattagtccctctcattaatgtataaaccagtttccctcatcaaacattaaactacaacgacgcgcgagaaaaatgtactcacgaagtttacttgcagatattctataccactctatccttgtttactccaaacgctaccctcctata
		</sequence>
		<sequence>
			<taxon idref="RG8"/>
			cgaacttcacgtcggggtcggtagattcctaggggagggggccagtcggtgcactctcaaacaagcaacgcggcagtggggggtgaatcctcgcacgagtgtcgaacccgtggcggacgtggttcggaataaatttaggtataaagatagtttctaaaacattattccgtcaggattatattggtccctctaattaatgcataaaccaatctccttcgtcaaacattaatctacaacgacgcgcgagagaaatgtactcacggagtttacttgcaattatcctataccactctatccttgcttactccaaacgctactctactata
		</sequence>
		<sequence>
			<taxon idref="CO16"/>
			tgcactccgcgtcggggtcggtagattcccgggggagggggccagtcggcgcactctcaaacaagcgacgcggcggtggggggcaaattcccgcacgggtgccgaacccgtggcgggcgtggttcggaatgaatttaagtttgaaaatagttcttaaaacattattctgttaagattacattagttcttctcattaatgtataaaccagtttccctcatcaaacattaaactacaacgacgcgcgagaaaaatgtactcacaaagtttacttgcagatattctataccactctatccttgtttactccaaacgctactctactata
		</sequence>
		<sequence>
			<taxon idref="GU10"/>
			tgcactccgcgtcggggttggtagatccccgggggagggggccagtcggcgcactctcaaacaagcgacgcggcggtggggggcgaattcccgcacgagtgccgaacccgtggcgggcgtggttcggaatgaatttaagtttgaaattagctcttaaaacattattccgttaagactatattagtccctctcattaatgtataaaccagtttccctcatcaaacattaaactacaacgacgcacgagaaaaatgtactcacgaagtttacttgcaaatattctataccactctatccctgtttactccaaacgctaccctactata
		</sequence>
		<sequence>
			<taxon idref="UM118"/>
			tgcactccgcgtcggggtcggtagattcccgggggagggagccagttggcgcactctcaaacaagcgacgcggcggtggggggcgaattcccgcacgagtgccgaacccgtggcgggcgtgattcggaatgaatttaagtttgaaaatagttcttaaaacattattctgttaagattacactagtccctctcgttaatgtataaaccagtttccctcatcaaacattaaactacaacgacgcacgagaaaaatgtactcacaaagtttacttgcagatattctataccactctatccttgtttactccaaacgctactctactata
		</sequence>
		<sequence>
			<taxon idref="EZ2"/>
			tgcactccgcgtcggggtcggtagattcccgggggagggggccagtcggcgcactcacaaacaggcgacgcggcggtggggggcgaattcccgcacgagtgccgaacccgtggcgggcgtggttcggaatgaatttaagtttgaaaatagttcttaaaacattattccgttaggattacatcagtccctctcattaatgcataaaccagtctccctcatcaaacattaaactacaacgacgcgcgaaaaaaatgtactcacgaagtttacctgcagatattctatatcactctatcctcgcttactccaaacgctactctactata
		</sequence>
		<sequence>
			<taxon idref="EZ9N"/>
			tgcactccgcgtcggggtcggtagactcccgggggagggggccagtcggcgcactctcaaacaaacgacgcggcggtggggggcgaattcccgcacgagtgccgaacccgtggcgggcgtggttcggaatgaacttargtttgaaaatagttcttaaaacattattccgttaagattatattagtccctctcattaatgtataaaccagtttccctcatcaaacattaaactacaacgacgcgcgagaaaaatatactcacgaagtttacttgcagatattctatactgctctatccttgtttactccaaacgctaccctactata
		</sequence>
		<sequence>
			<taxon idref="ZO65"/>
			tgcactccgcgtcggggtcggtagattcccgggggagggggccagtcggcgcactctcaaacaaacgacgcggtggtggggggcgaattcccgcacgagtgccgaacccgtggcgggcgtggttcggaataaacttaagtttgaaaatagttcttaaaacattattccgttaagattacattagtccctctcattaatgtataaaccagtttccctcatcaagcattaaactacaacgacgcgcgagaaaaatgtactcacgaagtttacttgcagatattctataccactctatccttgtttactccaaacgctaccctcctata
		</sequence>
		<sequence>
			<taxon idref="RG39"/>
			tgcattccgcgtcggggttggtagattcccgggggagggggccagtcggcgcactctcaaacaagagacgcggcggtgaggggcgaattcccgcacgagtgccgaacccgtggcgggcgtggttcggaatgaacttaagtttgaaaatggctcttaaaacgttattccgttaagactacattagtccctctcattaatgtataaaccagtttccctcatcaaacattaaactacaacgacgcacaagaaaaatgtactcacgaagtttacttgcaaatattctataccactctatccttgtttactccaaaygctactctactata
		</sequence>
		<sequence>
			<taxon idref="ED3"/>
			tgcactccgcgtcggggtcggtagattcccgggggagggggccagtcggcgcactcacaaacaggcgacgcggcggtggggggcgaattcccgcacgagtgccgaacccgtggcgggcgtggttcggaatgaatttaagtttgaaaatagttcttaaaacattattccgttaggattacatcagtccctctcattaatgcataaaccagtctccctcatcaaacattaaactacaacgacgcgcgaaaaaaatgtactcacgaagtttacctgcagatattctatatcactctatcctcgcttactccaaacgctactctactata
		</sequence>
		<sequence>
			<taxon idref="RG19"/>
			tgcattccgcgtcggggttggtagattcccgggggagggggccagtcgacgcactctcaaacaagcgacgcggcggtggggggcgaattcccgcacgagtgccgaacccgtggcgggcgtggttcggaatgaatttaagtttgaaaatggctcttaaaacgttattccgttaagactacattagtccctctcattaatgtataaaccagtttccctcatcaaacattaaactacaacgacgcacgagaaaaatgtactcacaaagtttacttgcaaatattctataccactctatccttgtttactccaaatgctactctactata
		</sequence>
		<sequence>
			<taxon idref="TZ10"/>
			tgcactccgcgtcggggtcggtagattcccgggggaaggggccagtcggcgcactctcaaacaaacgacgcggcggtggggggcgaattcccgcacgagtgccgaacccgtggcgggcgtggtttggaatgaacttaagtttgaaaataattcttaaaacattattccgttaagattacattagtccctctcatttatgtataaaccagtttccctcatcaaacattaaactacaacgacgcgcgagaaaaatgtactcacgaagtttacttgcagatattctataccactctatccttgtttactccaaacgctaccctcctata
		</sequence>
		<sequence>
			<taxon idref="FR151"/>
			tgcactccgcgtcggggtcggtagattcccgggggagggggccagtcggcgcactctcaaacaaacaacgcggtggtggggggcgaattcccgcacgagtgccgaacccgtggagggcgtggttcggaatgaacttaagtttgaaaatagttcttaaaacattattccgttaagattacattagtccctctcattaatgtataaaccagtttccctcatcaaacattaaactacaacgacgcgcgagaaaaatgtactcacgaagtttgcttgcagatgttctataccactctatccttgtttactccaaacgctaccctcctata
		</sequence>
		<sequence>
			<taxon idref="NG9"/>
			tgcactctgcgtcggagtcggtagattcccgggggagggggccagtcggcgcactctcgaacaagcgacgcggcggtggggggcgaattcccgcacgagtgccgaacccgtggcgggcgtggttcggaatgaatttaagtttgaaaaaagttcttaaaacattattctgttaagattacattagtccctctcattaatgtataaaccagtttccctcatcaaacattaaactacaacaacgcgcgagaaaaatgtactcacaaagtttacttgcagatattctataccactctatccttgtttactccaaacgctactctactata
		</sequence>
		<sequence>
			<taxon idref="GA130"/>
			cgaacttcgcgtcggggtcggtagattcctaggggagggggccagtcagtgcactctcaaacaagcaacgcggcggtggggggtgaatccccgcacgagtgccgaacccgtggcgggcgtggttcggaataaatttaggtataaagatagtttctaaaacattattccgttaggattatattggtctctctaataaatgcataaaccaatctccttcatcaaacattaatctacaacgacgcgcgagagaaatgtactcacggagcttacttgcaattatcctataccactctatccttgcttactccaaacgctaatctactata
		</sequence>
		<sequence>
			<taxon idref="FR229"/>
			tgcactccgcgtcggggtcggtagattcccgggggagggggccagtcggcgcactctcaaacaaaagacgcggcggtggggggcgaattcccgcacgagtgccgaacccgtggcgggcgtggttcggaatgaacctaagtttgaaaatagttcttaaaacattattccgttaagattacattagtccctctcatttatgtataaaccagtttccctcatcaaacattaaactacaacgacgcgcgagaaaaatgtactcacgaagtttacttgcagatattctataccactctatccttgtttactccaaacgctactctcttata
		</sequence>
		<sequence>
			<taxon idref="KN35"/>
			tgcactccgcgtcggggttggtagattcccgggggagggggccagtcggcgcactctcaaacaagcgatgcggcggcggggggcgaattcccgcacgagtgccgaacccgtggcgggcgtggttcggaatgaatttaagtttgaaaatagctcttaaaacgttattccgttaagactacattagtccctctcattaatgtataaaccagtttccctcatcaaacattaaactacaacgacgcacgagaaaaatgtactcacaaagtttacttgcaaatattctataccactctatccttgtttactccaaacgctaccctactata
		</sequence>
		<sequence>
			<taxon idref="NG1N"/>
			tgcactccgcgtcggggttggtagattcccgggggagggggccagtcggcgcactctcaaacaagcgacgcggcggtggggggcgaattcccgcacgagtgccgaacccgtggcgggcgtggttcggaatgaatttaagtttgaaaatagctcttaaaacattattccgttgagactacattagtccctctcattaatgtataaaccagtttccctcatcaaacattaaactacaacgacgcgcgagaaaaatgtactcacgaagtttacttgcaaatattctataccactctatccttgtttactccaaacgctaccctactata
		</sequence>
		<sequence>
			<taxon idref="GA185"/>
			tgcactccgcgtcggggtcggtagattcccgggggagggagccagttggcgcactctcaaacaagcgacgcggcggtggggggcgaattcccgcacgagtgccgaacccgtggcgggcgtgattcggaatgaatttaagtttgaaaatagttcttaaaacattattctgttaagattacactagtccctctcgttaatgtataaaccagtttccctcatcaaacattaaactacaacgacgcacgagaaaaatgtactcacaaagtttacttgcagatattctataccactctatccttgtttactccaaacgctactctactata
		</sequence>
		<sequence>
			<taxon idref="UG7"/>
			tgcactccgcgtcggggttggtagattcccgggggagggggccagtcggcgcactctcaaacaagcgacgcggcggtggggggcgaattcccgaacgagtgccgaacccgtggcgggcgtggttcggaatgaatttaagtttgaaaatagctcttaaaacgttattccgttaagactacattagtccctctcattaatgtataaaccagtttccctcatcaaacattaaactacaacgacgcacgagaaaaatgtactcacgaagtttacttgcaaatattctatgccactctatccttgtttactccaaacgctaccctactata
		</sequence>
		<sequence>
			<taxon idref="RG2"/>
			tgcactccgcgtcggggtcggtagattcccgggggagggggccagtcggcgcactctcaaacaaacgacgcggtggtggggggcgaattcccgcacgagtgccgaacccgtggcgggcgtggttcggaatgaacttargtttgaaaatagttcttaaaacattattccgttaagattacattagtccctctcattaatgtataaaccagtttccctcatcaaacattaaactacaacgacgcgcgagaaaaatgtactcacgaagtttacttgcagatattctataccactctatccttgtttactccaaacgctaccctcctgta
		</sequence>
		<sequence>
			<taxon idref="ED2"/>
			tgcactccgcgtcggggtcggtagattcccgggggagggggccagtcggcgcactcacaaacaggcgacgcggcggtggggggcgaattcccgcacgagtgccgaacccgtggcgggcgtggttcggaatgaatttaagtttgaaaatagttcttaaaacattattccgttaggattacatcagtccctctcattaatgcataaaccagtctccctcatcaaacattaaactacaacgacgcgcgaaaaaaatgtactcacgaagtttacctgcagatattctatatcactctatcctcgcttattccaaacgctactctactata
		</sequence>
		<sequence>
			<taxon idref="SP235"/>
			tgcactccgcgtcggggtcggtagattcccgggggagggggccagtcggcgcactctcaaacaaacgacgcggcggtggggggcgaattcccgcacgagtgccgaacccgtggcaggcgtggttcggaatgaacttaagtttgaaaatagttcttaaaacattattccgttaagattacattagtccctctcatttatgtataaaccagtttccctcatcaaacattaaactacaacgacgcgcgagaaaagtgtactcacgaagtttactcgcagatattctataccactctatccttgtttactccaaacgctaccctcctata
		</sequence>
		<sequence>
			<taxon idref="TZ14"/>
			tgcattccgcgtcggggttggtagattcccgggggagggggccagtcggcgcactctcaaacaagcgacgcggcggtggggggcgaattcccgcacgagtgccgaacccgtggcgggcgtrgttcggaatgaatttaagtttgaaaatggctcttaaaacgttattccgttaagactacattagtccctctcattaatgtataaaccagtttccctcatcaaacattaaactacaacgacgcatgagaaaaatgtactcacgaagtttacttgcaaatattctataccactctatccttgtttactccaaatgctactctactata
		</sequence>
		<sequence>
			<taxon idref="FR14"/>
			tgcactccgcgtcggggtcggtagattcccgggggagggggccagtcggcgcactctcaaacaaacaacgcggtggtggggggcgaattcccgcacgagtgccgaacccgtggagggcgtggttcggaatgaacttaagtttgaaaatagttcttaaaacattattccgttaagattacattagtccctctcattaatgtataaaccagtttccctcatcaaacattaaactacaacgacgcgcgagaaaaatgtactcacgaagtttgcttgcagatgttctataccactctatccttgtttactccaaacgctaccctcctata
		</sequence>
		<sequence>
			<taxon idref="RC1"/>
			tgcattccgcgtcggggttggtagattcccgggggagggggccagtcggcgyactctcaaacaagcgacgcggcggtggggggcgaattcccgcacgagtgccgaacccgtggcgggcgtggttcggaatgaatttaagtttgaaaatggctcttaaaacgttattccgttaagactacattagtccctctcattaatgtataaaccagtttccctcatcaaacattaaactacaacgacgcacgagaaaaatgtactcacgaagtttacttgcaaatattctataccactctatccttgtttactccaaatactactctactata
		</sequence>
		<sequence>
			<taxon idref="GU9"/>
			tgcactccgcgtcggggtcggtagattcccgggggagggggccagtcggcgcactctcaaacaaacgacgcgacggtggggggcgaattcccgcacgagtgccgaacccgtggcgggcgtggttcggaatgaacttaagtttgaaaatagttcttaaaacattattccgttaagattacattagtccctctcatttatgtataaaccagtttccctcatcaaacattaaactacaacgacgcgcgagaaaaatgtactcacgaagtttacttgcaaatattctataccactctatccttgtttactccaaacgctaccctcctata
		</sequence>
		<sequence>
			<taxon idref="FR217"/>
			tgcactccgcgtcggggtcggtagattcccgggggagggggccagtcggcgcactctcaaacaaacaacgcggtggtggggggcgaattcccgcacgagtgccgaacccgtggagggcgtggttcggaatgaacttaagtttgaaaatagttcttaaaacattattccgttaagattacattagtccctctcattaatgtataaaccagtttccctcatcaaacattaaactacaacgacgcgcgagaaaaatgtactcacgaagtttgcttgcagatgttctataccactctatccttgtttactccaaacgctaccctcctata
		</sequence>
		<sequence>
			<taxon idref="RG7"/>
			tgcactccgcgtcggggtcggtagattcccgggggagggggccagtcggcgcactctcaaacaaacgacgcggcggtggggggcgaattcccgcacgagtgccgaacccgtggcgggcgtggttcggaatgaacttaagtttgaaaatagttcttaaaacattattccgttaagattacattagtccctctcatttatgtataaaccagtttccctcatcaaacattaaactacaacgacgcgcgagaaaaatgtactcacgaagtttacttgcagatattctataccactctatccttgtttactccaaacgctaccctcccata
		</sequence>
		<sequence>
			<taxon idref="UG28N"/>
			tgcactccgcgtcggggttggtagattcccgggggagggggccagtcggcgyacyctcaaacaagcgacgcggcggcggggggcgaattcccgcacgagtgccgaacccgtggcgggcgtggttcggaatgaatttaagtttgaaaatagctcttaaaacgttattccgttaagactacattagtccctctcattaatgtataaaccagtttccctcatcaaacattaaactacaacgacgcacgagaaaaatgtactcacgaagtttacttgcaaatattctataccactctatccttgtttactccaaacgctaccctactata
		</sequence>
		<sequence>
			<taxon idref="SP188"/>
			tgcactccgcgtcggggtcggtagattcccgggggagggggccagtcggcgcactctcaaacaaacgacgcggtggtggggggcgaattcccgcacgagtgccgaacccgtggcgggcgtggttcggaatgaacttaagtttgaaaatagttcttaaaacattattccgttaagattacattagtccctctcattaatgtataaaccagtttccctcatcaaacattaaactacaacgacgcgcgagaaaaatgtactcacgaagtttacttgcagatattctataccactctatccttgtttactccaaacgctaccctcctata
		</sequence>
		<sequence>
			<taxon idref="SP80"/>
			tgcactccgcgtcggggtcggtagattcccgggggagggggccagtcggcgcactctcaaacaaacgacgcggcggtggggrgcgaattcccgcacgagtgccgaacccgtggcgggcgtggttcggaacgaacttaagtttgaaaatagttcttaaaacattattccgttaagattatattagtccctctcattaatgtataaaccagtttccctcattaaacattaaactacaacgacgcgcgagaaaaatgtactcacgaagtttacttgcagatattctataccactctatccttgtttactccaaacgctaccctactata
		</sequence>
		<sequence>
			<taxon idref="RG21N"/>
			tgcactccgcgtcggggtcggtagattcccgggggagggggccagtcggcgcactctcaaacaaacgacgcggcggtggggggcgaattcccgcacgagtgccgaacccgtggcgggcgtggttcggaatgaacttaagtttgaaaatagttcttaaaacattattccgttaagattacattagtccctctcatttatgtataaaccagtttccctcatcaaacattaaactacaacgacgcgcgagaaaaatgtactcacgaagtttacttgcagatattctataccactctatccttgtttactccaaacgctaccctcctata
		</sequence>
		<sequence>
			<taxon idref="UG5N"/>
			tgcactccgcgtcggggttggtagattcccgggggagggggccagtcggcgcactctcaaacaagcggcgcggcggtggggggcgaattcccgcacgagtgccgaacccgtggcgggcgtggttcggaatgaatttaagtttgaaaatagctcttaaaacgttattccgttaagactacattagtcccactcattaatgtataaaccagtttccctcatcaaacattaaactacaacgacgcacgagaaaaatgtactcacgaagtttacttgcaaatattctataccactctatccttgtttactccaaacgctaccctactata
		</sequence>
		<sequence>
			<taxon idref="ED5N"/>
			tgcactccgcgtcggggtcggtagactcccgggggagggggccagtcggcgcactctcaaacaaacgacgcggcggtggggggcgaactcccgcacgagtgccgaacccgtggcgggcgtggttcggaatgaacttaagtttgaaaatagttcttaaaacattattccgttaagattatattagtccctctcattaatgtataaaccagtttccctcatcaaacattaaactacaacaacgcgcgagaaaaatatactctcgaagtttacttgcagatattctatactactctatccttgtttactccaaacgctaccctactata
		</sequence>
		<sequence>
			<taxon idref="CK1"/>
			tgcactccgcgtcggggtcggtagattcccgggggagggggccagtcggcgcactctcaaacaagcgacgcggcggtggggggcaaattcccgcacgagtgccgaacccgtggcgggcgtggttcggaatgaatttaagtttgaaaatagttcttaaaacattattccgttaagattacattagtccctctcattaatgtataaaccagtttccctcatcaaacattaaactacaacgacgcgcgagaaaaatatactcacaaagtttacttgcagatattctataccactctatccttgtttactccgaacgctactctactata
		</sequence>
		<sequence>
			<taxon idref="RC5"/>
			tgcactccgcgtcggggtcggtagattcccgggggagggggccagtcggcgcactctcaaacaaacgacgcggcggtggggggcgaattcccgcacgagtgccgaacccgtggcgggcgtggttcggaatgaacttaagtttgaaaatagttcttaaaacattattccgttaagattacattagtccctctcatttatgtataaaccaatttccctcatcaaacattaaactacaacgacgcgcgagaaaaatgtactcacgaagtttacttgcagatattctataccactctatccttgtttactccaaacgctaccctcctata
		</sequence>
		<sequence>
			<taxon idref="GA125"/>
			tgcactccgcgtcggggtcggtagattcccgggggagggggccagtcggcgcactctcaaacaagcgacgcggcggtggggggcgaattcccgcacgagtgccgaacccgtggcgggcgtggatcggaatgaatttaagtttgaaaatagttcttaaaacattattctgttaagattacattagtccctcccattaatgtgtaaaccagtttccctcatcaaacattaaattacaacggcgcgcgagaaaaatgtactcacaaagtttacttgcagatattctataccactctatccttgtttactccaaacgctactctactata
		</sequence>
		<sequence>
			<taxon idref="FR207"/>
			tgcactccgcgtcggggtcggtagattcccgggggagggggccagttggygcactctcaaacaagcgacgcggcggtggggggcgaattcccgcacgagtgccgaacccgtggcgggcgtggttcggaatgaatttaagtttgaaaatagttcttaaaacattattctgttaagattacactagtccctcttattaatgtataaaccagtttccctcatcaaacattaaactacaacgacgcacgagaaaaatgtactcacrragtttacttgtagatattctataccactctatccttgtttactccaaacgctactctactata
		</sequence>
		<sequence>
			<taxon idref="RG6N"/>
			tgcattccgcgtcggggttggtagattcccaggggagggggccagtcggcgcactctcaaacaagcgacgcggcggtggggggcgaattcccgcacgagtgccgaacccgtggcgggcgtggttcggaatgaatttaagtttgaaaatggctcttaaaacgttattccgttaagactacattagtccctctcattaatgtataaaccagtttccctcatcaaacattaaactacaacgacgcacgagaaaaatgtactcacgaagtttacttgcaaatattctataccactctatccttgtttactccaaatactactctactata
		</sequence>
		<sequence>
			<taxon idref="GU7"/>
			tgcactccgcgtcggggtcggtagattcccgggggagggggccagtcggcgcactctcaaacaagcgacgcggcggtagggggcgaattcccgcacgagtgccgaacccgtggcgggcgtggttcggaatgaatttaagtttgaaaatagttcttaaaacattattctattaagattacattagtccctctcattaatgtataaaccagtttccctcatcaaacattaaactacaacgacgcgcgagaaaaatgtactcacaaagtttacttgcagatattctataccactctatccttgtttactccaaacgctactctactata
		</sequence>
		<sequence>
			<taxon idref="CO1"/>
			tgcactccgcgtcggggtcggtagattcccgggggagggggccagttggcgcactctcaaacaagcgacgcggtggtggggggcgaattcccgcacgagtgccgaacccgtggcgggcgtggttcggaatgaatttgagtttgaaaatagttcttaaaacattattctgttaagattacactagtccctctcattaatgtataaaccagtttccctcatcaaacattaaactacaacgacgcacgagaaaaatgtactcacaaagtttacttgcagatattctataccactctatccttgtttactccaaacgctactctactata
		</sequence>
		<sequence>
			<taxon idref="RG5"/>
			tgcactccgcgtcggggtcggtagattcccgggggagggggccagtcggcgyacyctcaaacaaacgacgcggcggtggggggcgaattcccgcacgagtgccgaacccgtggcgggcgtggttcggaatgaacttaagtttgaaaatagttcttaaaacattattccgttaagattacattagtccctctcatttatgtataaaccagtttccctcatcaaacattawactacaacgacgcgcgagaaaaatgtactcacgaagtttacttgcagatattctataccactctatccttgtttactccaaacgctaccctcctata
		</sequence>
		<sequence>
			<taxon idref="NG6N"/>
			tgcactccgcgtcggggttggtagattcccgggggagggggccagtcggcgcactctcaaacaagcgacgcggcggtggggggcgaattcccgcacgagtgccgaacccgtggcgggcgtggatcggaatgaatttaagtttgaaaatagctcttaaaacgttattccgttaagactacattagtccctctcattaatgtataaaccagtttccctcatcaaacattaaactgaaacgacgcacgagaaaaatgtactcatgaagtttacttgcgaatattctataccactctatccttgtttactccaaacgctaccctactata
		</sequence>
		<sequence>
			<taxon idref="UM37"/>
			tgcactccgcgtcggggtcggtagattcccgggggagggagccagttggcgcactctcaaacaagcgacgcggcggtggggggcgaattcccgcacgagtgccgaacccgtggcgggcgtgattcggaatgaatttaagtttgaaaatagttcttaaaacattattctgttaagattacactagtccctctcgttaatgtataaaccagtttccctcatcaaacattaaactacaacgacgcacgagaaaaatgtactcacaaagtttacttgcagatattctataccactctatccttgtttactccaaacgctaccctactata
		</sequence>
		<sequence>
			<taxon idref="RG22"/>
			tgcattccgcgtcggggttggtagattcccgggggagggggccagtcggcgcactctcaaacaaacgacgcggcggtggggggcgaattcccgcacgagtgccgaacccgtggcgggcgtggttcggaatgaatttaagtttgaaaatggctcttaaaacgttattccgttaaaactacattagtccctctcattaatgtataaaccagtttccctcatcaaacattaaactacaacgacgcacaagaaaaatgtactcacgaaatttacttgcaaatattctataccactctatccttgtttactccaaatgctactctactata
		</sequence>
		<sequence>
			<taxon idref="CO9N"/>
			tgcactccgcgtcggggttggtagattcccgggggagggggccagtcggcgcactctcaaacaagcgacgcggcggtggggggcgaattcccgcacgagtgccgaacccgtggcgggcgtggttcggaatgaatttaagtttgaaaatagctcttaaaacgttattccgctaagactacattagtccctctcattaatgtataaaccagtttccctcatcaaacattaaactacaacgacgcacgagaaaaatatactcacgaagtttacttgcgaatattctataccactctatccttgtttactccaaacgctaccctactata
		</sequence>
		<sequence>
			<taxon idref="NG3N"/>
			tgcactccgcgtcggggtcggtagattcccgggggagggggccagttggcgcactctcaaacaagcgacgcagcggtggggggcgaattcccgcacgagtgccgaacccgtggcgggcgtggttcggaatgaatttaagtttgaaaatagttcttaaaacattattctgttaagattatactagtccctctcattaatgtataaaccagtttccctcatcaaacattaaactacaacgacgcacgagaaaaatgtactcacaaagtttacttgcagatattctataccactctatccttgtttactccaaacgctactctactata
		</sequence>
		<sequence>
			<taxon idref="GU2"/>
			tgcactccgcgtcggggtcggtagattcccgggggagggggccagtcggcgcactctcaaacaagcgacgcggcggtggggggcgaattcccgcacgagcgcagaacccgtggcgggcgtggttcggagtgaatttaagcttgaaaatagttcttaaaacgttattccgttaagattacattagtccctctcattaatgtataaaccagtttccctcatcaaacattaaactacaacgacgcgcgagaaaaatgtactcacgaagtttacttgcagatattctataccactctacccttgtttactccaaacgctaccctactata
		</sequence>
		<sequence>
			<taxon idref="UM526"/>
			tgcactccgcgtcggggtcggtagattcccgggggagggagccagttggcgcactctcaaacaagcgacgcggcggtggggggcgaattcccgcacgagtgccgaacccgtggcgggcgtgattcggaatgaatttaagtttgaaaatagttcttaaaacattattctgttaagattacactagtccctctcgttaatgtataaaccagtttccctcatcaaacattaaactacaacgacgcacgagaaaaatgtactcacaaagtttacttgcagatattctataccactctatccttgtttactccaaacgctactctactata
		</sequence>
		<sequence>
			<taxon idref="ED6N"/>
			tgcactccgcgtcggggccggtagattcccgggggagggggccagtcggcgcactcacaaacaggcgacgcggcggtggggggcgaattcccgcacgagtgccgaacccgtggcgggcgtggttcggaatgaatttaagtttgaaaatagttcttaaaacattattctgttaggattacatcagtccctctcattaatgcataaaccagtccccctcatcaaacattaaactacaacgacgcgcggaaaaaatgtactcacgaagtttacctgcagatattctatatcactctatcctcgcttactccaaacgctactctactata
		</sequence>
		<sequence>
			<taxon idref="ED10N"/>
			tgcactccgcgtcggggtcagtagattcccgggggagggggccagtcggcgcactcacaaacaagcgacgcggcggtggggggcgaattcccgcacgagtgccgaacccgtggcgggcgtggatcggaatgaatttaggtttgaaaatagttcttaaaacactattccgttagggttacattagtccctttcattaatgcataaaccggtctccctcatcaaacattaaactacaacgacgcgcgagaaaaatgtactcacgaaattcacctgcagatattctatatcactctatccttgcttactccaaacgctactttactata
		</sequence>
		<sequence>
			<taxon idref="FR180"/>
			cgcactccgcgtcggggtcggtagattcctgggggwgggggccagtcggcgcactctcaaataagcracgcggcggtggggggcgaattcccgcacgagtgccgaayccgtggcgggtgtggttcggaatagatttaggtatgaaaatagttcttaaaacattattccgttaggattacattaatccttctcattaacgcataaactaatctctttcatcaaacattraactacaacgatgcgcgaaaaaaacgtactcacggagtttacttgcaaatattctataccacctcatccttacttactccagacgctactctactata
		</sequence>
		<sequence>
			<taxon idref="GA129"/>
			tgcactccgcgtcggggtcggtagattcccgggggagggagccagttggcgcactcttaaacaagcgacgcggcggtggggggcgaattcccgcacgagtgccgaacccgtggcgggcgtgattcggaatgaatttaagtttgaaaatagttcttaaaacattattctgttaagattacactagtccctctcgttaatgtataaaccagtttccctcatcaaacattaaactacaacgacgcacgagaaaaatgtactcacaaagtttacttgcagatattctataccactctatccttgtttactccaaacgctactctactata
		</sequence>
		<sequence>
			<taxon idref="RG38N"/>
			tgcactccgcgtcggggtcggtagattcccgggggagggggccagtcggcgcactctcaaacaaacgacgcggcggtggggggcgaattcccgcacgagtgccgaacccgtggcgggcgtggttcggaatgaacttaagtttgaaaatagttcttaaaacattattccgttaagattacattagtccctctcatttatgtataaaccagtttccctcatcaaacattaaactacaacgacgcgcgaaaaaaatgtactaacgaagtttacttgcagatattctataccactctatccttgtttactccaaacgctaccctcctata
		</sequence>
		<sequence>
			<taxon idref="ZI91"/>
			tgcactccgcgtcggggtcggtagattcccgggggagggggccagtcggcgcactctcaaacaaacgacgcggcggtggggggcgaattcccgcacgagtgccgaacccgtggcgggcgtggttcggaatgaacttaagtttgaaaatagttcttaaaacattattccgttaagattacattagtccctctcatttatgtataaaccagtttccctcatcaaacattaaactacaacgacgcgcgagaaaaatgtactcacgaagtttacttgcagatattctataccactctatccttgtttactccaaacgctaccctcctata
		</sequence>
		<sequence>
			<taxon idref="GU6"/>
			tgcactccgcgtcggggtcggtagattcccgggggagggggccagttggcgcactctcaaacaagcgacgcggcggtggggggcaaattcccgcacgagtgccgaacccgtggcgggcgtggttcggaatgaatttaagtttgaaaatagttcttaaaacattattctgttaagattacactagtccctctcattaatgtataaaccagtttccctcatcgaatattaaactacaacgacgcacgagaaaaatgtactcacaaagtttacttgcagatattctataccactctatccttgtttactccaaacgctgctctactata
		</sequence>
		<sequence>
			<taxon idref="RG4N"/>
			tgcattccgcgtcggggttggtggattcccgggggagggggccagtcggcgcactctcaaacaagcgacgcggcggtggggggcgaattcccgcacgagtgccgaacccgtggcgggcgtggttcggaatgaatttaagtttgaaaatggctcttaaaacgttattccgttaaaactacattagtccctctcattaatgtataaaccagtttccctcatcaaacattaaactacaacgacgcacaagaaaaatgtactcacgaagtttacttgcaaatattctataccactctatccttgtttactccaaatgctactctactata
		</sequence>
		<sequence>
			<taxon idref="NG7"/>
			tgcactccgcgtcggggttggtagatccccgggggagggggmcagtcggcgcactctcaaacaagcgacgcggcggtggggggcgaattcccgcacgagtgccgaacccgtggcgggcgtggttcggaatgaatttaagtttgaaaatagctcttaaaacgttattccgttaagactatattagtccctctcattaatgtataarccagtttccctcatcaaacattaaactacaacgacgcacgagaaaaatgtactcacgaagtttacttgcaaatattctataccactctatccctgtttactccaaacgctaccctactata
		</sequence>
		<sequence>
			<taxon idref="CK2"/>
			tgcactccgcgtcggggtcggtagattcccgggggagggggccagttggcgcattctcaaacaagcgacgcggcggtggggggcgaattcccgcacgagtgccgaacccgtggcgggcgtggttcggaatgaatttaagtttgaaaatagttcttaaaacattattctgttaagattacactagtccctctcattaatgtataaaccagtttccctcatcaaacattaaactacaacgacgcacgagaaaaatgtactcacaaagtttacttgcagatattctataccactctatccttgtttactccaaacgctactctactata
		</sequence>
		<sequence>
			<taxon idref="KN6"/>
			tgcactccgcgwskgggtcggtagattcccgggggagggggccagtcggcgcactctcaaacaaacgacgcggcggtggggggcgagttcccgcacgagtgccgaacccgtggcgggcgtggttcggaatgaatttaagtttgaaaatagttcttaaaacattaktccgttaagattacattagtccctctcatttatgtataaaccagtttccctcatcaaacattaaactacaacgacgcgcgagaaaaatgtactcacgaagtttacttgcagatattctataccactctgtccttgtttactccaaacgctaccctcctata
		</sequence>
	</alignment>

	<!-- mitochondrial first and second positions    -->
	<mergePatterns id="CP1+2mt.patterns">

		<patterns from="1" to="127">
			<alignment idref="alignment"/>
		</patterns>

        <constantPatterns>
            <alignment idref="alignment"/>
				<counts>
                    <parameter value="2146 1142 962 2228 "/>
                </counts>
        </constantPatterns>
	</mergePatterns>

	<!-- Mitochondrial third positions                              -->
	<mergePatterns id="CP3mt.patterns">

		<patterns from="128" to="326">
			<alignment idref="alignment"/>
		</patterns>

        <constantPatterns>
            <alignment idref="alignment"/>
				<counts>
                    <parameter value="1530 103 20 1446 "/>
                </counts>
        </constantPatterns>
	</mergePatterns>
	
	<!-- The general data type for locations                                   -->
	<generalDataType id="geography">	
		<location idref="Africa"/> 
		<location idref="Europe"/> 
		<location idref="USA"/> 
	</generalDataType>
	
	<attributePatterns id="geoPatterns" attribute="location">
		<generalDataType idref="geography"/>
		<taxa idref="taxa"/>
	</attributePatterns>	
	
	
	<!-- A prior assumption that the population size has remained constant       -->
	<!-- throughout the time spanned by the genealogy.                           -->
	<constantSize id="constant" units="substitutions">
		<populationSize>
			<parameter id="constant.popSize" value="0.0011" lower="0.0" upper="Infinity"/>
		</populationSize>
	</constantSize>

	<!-- Generate a random starting tree under the coalescent process            -->
	<coalescentTree id="startingTree" rootHeight="0.0011">
		<taxa idref="taxa"/>
		<constantSize idref="constant"/>
	</coalescentTree>

	<!-- Generate a tree model                                                   -->
	<treeModel id="treeModel">
		<coalescentTree idref="startingTree"/>
		<rootHeight>
			<parameter id="treeModel.rootHeight"/>
		</rootHeight>
		<nodeHeights internalNodes="true">
			<parameter id="treeModel.internalNodeHeights"/>
		</nodeHeights>
		<nodeHeights internalNodes="true" rootNode="true">
			<parameter id="treeModel.allInternalNodeHeights"/>
		</nodeHeights>
	</treeModel>

	<!-- Generate a coalescent likelihood                                        -->
	<coalescentLikelihood id="coalescent">
		<model>
			<constantSize idref="constant"/>
		</model>
		<populationTree>
			<treeModel idref="treeModel"/>
		</populationTree>
	</coalescentLikelihood>

	<!-- The strict clock (Uniform rates across branches)                        -->
	<strictClockBranchRates id="branchRates">
		<rate>
			<parameter id="clock.rate" value="3.1E-8" lower="0.0" upper="1"/>
		</rate>
	</strictClockBranchRates>

	<!-- The HKY substitution model (Hasegawa, Kishino & Yano, 1985)             -->
	<HKYModel id="CP1+2mt.hky">
		<frequencies>
			<frequencyModel dataType="nucleotide">
				<frequencies>
					<parameter id="CP1+2mt.frequencies" value="0.25 0.25 0.25 0.25"/>
				</frequencies>
			</frequencyModel>
		</frequencies>
		<kappa>
			<parameter id="CP1+2mt.kappa" value="2.0" lower="0.0" upper="Infinity"/>
		</kappa>
	</HKYModel>

	<!-- The HKY substitution model (Hasegawa, Kishino & Yano, 1985)             -->
	<HKYModel id="CP3mt.hky">
		<frequencies>
			<frequencyModel dataType="nucleotide">
				<frequencies>
					<parameter id="CP3mt.frequencies" value="0.25 0.25 0.25 0.25"/>
				</frequencies>
			</frequencyModel>
		</frequencies>
		<kappa>
			<parameter id="CP3mt.kappa" value="2.0" lower="0.0" upper="Infinity"/>
		</kappa>
	</HKYModel>
	


	<!-- site model                                                              -->
	<siteModel id="CP1+2mt.siteModel">
		<substitutionModel>
			<HKYModel idref="CP1+2mt.hky"/>
		</substitutionModel>
		<relativeRate>
			<parameter id="CP1+2mt.mu" value="0.5" lower="0.0" upper="200.0"/>
		</relativeRate>
		<gammaShape gammaCategories="4">
			<parameter id="CP1+2mt.alpha" value="0.5" lower="0.0" upper="1000.0"/>
		</gammaShape>
	</siteModel>

	<!-- site model                                                              -->
	<siteModel id="CP3mt.siteModel">
		<substitutionModel>
			<HKYModel idref="CP3mt.hky"/>
		</substitutionModel>
		<relativeRate>
			<parameter id="CP3mt.mu" value="2.0" lower="0.0" upper="200.0"/>
		</relativeRate>
		<gammaShape gammaCategories="4">
			<parameter id="CP3mt.alpha" value="0.5" lower="0.0" upper="1000.0"/>
		</gammaShape>
	</siteModel>

	


	<compoundParameter id="allMus">
		<parameter idref="CP1+2mt.mu"/>
		<parameter idref="CP3mt.mu"/>
	</compoundParameter>
	
	<treeLikelihood id="CP1+2mt.treeLikelihood" useAmbiguities="false">
		<mergePatterns idref="CP1+2mt.patterns"/>
		<treeModel idref="treeModel"/>
		<siteModel idref="CP1+2mt.siteModel"/>
		<strictClockBranchRates idref="branchRates"/>
	</treeLikelihood>
	<treeLikelihood id="CP3mt.treeLikelihood" useAmbiguities="false">
		<mergePatterns idref="CP3mt.patterns"/>
		<treeModel idref="treeModel"/>
		<siteModel idref="CP3mt.siteModel"/>
		<strictClockBranchRates idref="branchRates"/>
	</treeLikelihood>
	
	<productStatistic id="cp3Rate">
   	    <parameter idref="CP3mt.mu"/>
   	    <parameter idref="clock.rate"/>
	</productStatistic>

		<!-- CTMC model for discrete state reconstructions             -->
	<complexSubstitutionModel id="originModel" randomizeIndicator="false" maxConditionNumber="10000000">
		<dataType idref="geography"/>
		<rootFrequencies>
			<frequencyModel>
			<dataType idref="geography"/>
				<frequencies>
					<parameter dimension="3" value="0.33333333333333333333333333333333 0.33333333333333333333333333333333 0.33333333333333333333333333333333"/>
				</frequencies>
			</frequencyModel>
		</rootFrequencies>
		<rates>
			<parameter id="rates" dimension="6" value="1.0"/>
		</rates>
		<rateIndicator>
			<parameter id="indicators" dimension="6" value="1.0"/>
		</rateIndicator>
	</complexSubstitutionModel>

	<sumStatistic id="nonZeroRates" name="nonZeroRateCount" elementwise="true">
		<parameter idref="indicators"/>
	</sumStatistic>

	<productStatistic id="actualRates" elementwise="false">
		<parameter idref="indicators"/>
		<parameter idref="rates"/>
	</productStatistic>
	
	<siteModel id="geoSiteModel">
        <substitutionModel>
    		<complexSubstitutionModel idref="originModel"/>
        </substitutionModel>
        <mutationRate>
            <parameter id="geoSiteModel.mu" value="0.05" lower="0.0" upper="10.0"/>
        </mutationRate>
    </siteModel>

    <ancestralTreeLikelihood id="geoTreeLikelihood">
        <patterns idref="geoPatterns"/>
        <treeModel idref="treeModel"/>
        <siteModel idref="geoSiteModel"/>
        <complexSubstitutionModel idref="originModel"/>
    </ancestralTreeLikelihood>


	<!-- Define operators                                                        -->
	<operators id="operators">
		<scaleOperator scaleFactor="0.75" weight="0.1">
			<parameter idref="CP1+2mt.kappa"/>
		</scaleOperator>
		<scaleOperator scaleFactor="0.75" weight="0.1">
			<parameter idref="CP3mt.kappa"/>
		</scaleOperator>


		<deltaExchange delta="0.01" weight="0.1">
			<parameter idref="CP1+2mt.frequencies"/>
		</deltaExchange>
		<deltaExchange delta="0.01" weight="0.1">
			<parameter idref="CP3mt.frequencies"/>
		</deltaExchange>

		<scaleOperator scaleFactor="0.75" weight="0.1">
			<parameter idref="CP1+2mt.alpha"/>
		</scaleOperator>
		<scaleOperator scaleFactor="0.75" weight="0.1">
			<parameter idref="CP3mt.alpha"/>
		</scaleOperator>

		<deltaExchange delta="0.75" parameterWeights="3672 1835" weight="2">
			<parameter idref="allMus"/>
		</deltaExchange>
		<scaleOperator scaleFactor="0.75" weight="3">
			<parameter idref="clock.rate"/>
		</scaleOperator>
		<subtreeSlide size="1.1E-4" gaussian="true" weight="15">
			<treeModel idref="treeModel"/>
		</subtreeSlide>
		<narrowExchange weight="15">
			<treeModel idref="treeModel"/>
		</narrowExchange>
		<wideExchange weight="3">
			<treeModel idref="treeModel"/>
		</wideExchange>
		<wilsonBalding weight="3">
			<treeModel idref="treeModel"/>
		</wilsonBalding>
		<scaleOperator scaleFactor="0.75" weight="3">
			<parameter idref="treeModel.rootHeight"/>
		</scaleOperator>
		<uniformOperator weight="30">
			<parameter idref="treeModel.internalNodeHeights"/>
		</uniformOperator>
		<scaleOperator scaleFactor="0.75" weight="3">
			<parameter idref="constant.popSize"/>
		</scaleOperator>
		<upDownOperator scaleFactor="0.75" weight="3">
			<up>
				<parameter idref="clock.rate"/>
			</up>
			<down>
				<parameter idref="treeModel.allInternalNodeHeights"/>
			</down>
		</upDownOperator>
		<!-- discrete state model operators -->
		<scaleOperator scaleFactor="0.75" weight="10">
			<parameter idref="geoSiteModel.mu"/>
		</scaleOperator>
		<scaleOperator scaleFactor="0.75" weight="30" scaleAllIndependently="true" autoOptimize="true">
			<parameter idref="rates"/>
		</scaleOperator>

	</operators>

	<!-- Define MCMC                                                             -->
	<mcmc id="mcmc" chainLength="1000000000" autoOptimize="true">
		<posterior id="posterior">
			<prior id="prior">
				
				<logNormalPrior id="constraint" mean="-16.59613" stdev="0.3333333333" offset="0.0" meanInRealSpace="false">
					<statistic idref="cp3Rate"/>
				</logNormalPrior>
				
				<logNormalPrior mean="1.0" stdev="1.25" offset="0.0" meanInRealSpace="false">
					<parameter idref="CP1+2mt.kappa"/>
				</logNormalPrior>
				<logNormalPrior mean="1.0" stdev="1.25" offset="0.0" meanInRealSpace="false">
					<parameter idref="CP3mt.kappa"/>
				</logNormalPrior>
				<oneOnXPrior>
					<parameter idref="constant.popSize"/>
				</oneOnXPrior>
				<coalescentLikelihood idref="coalescent"/>	
				<cachedPrior>
					<gammaPrior shape="1.0" scale="1.0" offset="0.0">
						<parameter idref="rates"/>
					</gammaPrior>
					<parameter idref="rates"/>
				</cachedPrior>
				<exponentialPrior mean="1" offset="0">
					<parameter idref="geoSiteModel.mu"/>
				</exponentialPrior>
			</prior>
			<likelihood id="likelihood">
				<treeLikelihood idref="CP1+2mt.treeLikelihood"/>
				<treeLikelihood idref="CP3mt.treeLikelihood"/>
				<ancestralTreeLikelihood idref="geoTreeLikelihood"/>
			</likelihood>
		</posterior>
		<operators idref="operators"/>

		<!-- write log to screen                                                     -->
		<log id="screenLog" logEvery="1000">
			<column label="Posterior" dp="4" width="12">
				<posterior idref="posterior"/>
			</column>
			<column label="Likelihood" dp="4" width="12">
				<likelihood idref="likelihood"/>
			</column>
			<column label="rootHeight" sf="6" width="12">
				<parameter idref="treeModel.rootHeight"/>
			</column>
			<column label="cp3" sf="6" width="12">
				<statistic idref="cp3Rate"/>
			</column>
		</log>

		<!-- write log to file                                                       -->
		<log id="fileLog" logEvery="1000" fileName="mt123.all290strains.noindels.nrev.0.log" overwrite="false">
			<posterior idref="posterior"/>
			<prior idref="prior"/>
			<likelihood idref="likelihood"/>
			<parameter idref="treeModel.rootHeight"/>
			<parameter idref="constant.popSize"/>
			<parameter idref="CP1+2mt.kappa"/>
			<parameter idref="CP3mt.kappa"/>
			<parameter idref="CP1+2mt.frequencies"/>
			<parameter idref="CP3mt.frequencies"/>
			<parameter idref="CP1+2mt.alpha"/>
			<parameter idref="CP3mt.alpha"/>
			<statistic idref="cp3Rate"/>
			<compoundParameter idref="allMus"/>
			<parameter idref="clock.rate"/>
			<treeLikelihood idref="CP1+2mt.treeLikelihood"/>
			<treeLikelihood idref="CP3mt.treeLikelihood"/>
			<coalescentLikelihood idref="coalescent"/>
			<parameter idref="geoSiteModel.mu"/>
			<ancestralTreeLikelihood idref="geoTreeLikelihood"/>
		</log>

		 <log id="rateMatrixLog" logEvery="10000" fileName="mt123.all290strains.noindels.nrev_rateMatrix.0.log">
			<parameter idref="rates"/>
			<parameter idref="indicators"/>
   			<sumStatistic idref="nonZeroRates"/>
   			<parameter idref="geoSiteModel.mu"/>
		</log>
		
		<!-- write tree log to file                                                  -->
		<logTree id="treeFileLog" logEvery="1000" nexusFormat="true" fileName="mt123.all290strains.noindels.nrev.0.trees" sortTranslationTable="true">
			<treeModel idref="treeModel"/>
			<strictClockBranchRates idref="branchRates"/>
			<ancestralTreeLikelihood idref="geoTreeLikelihood"/>
			<posterior idref="posterior"/>
		</logTree>
	</mcmc>
	<report>
		<property name="timer">
			<mcmc idref="mcmc"/>
		</property>
	</report>
</beast>
