# Supplementary material for: Population Genomics of the Wolbachia Endosymbiont in Drosophila melanogaster
Source: PLoS Genet. 2012 Dec 20;8(12):e1003129. doi: 10.1371/journal.pgen.1003129 (PMC3527207; doi:10.1371/journal.pgen.1003129)
Supplement: Dataset S3 — Archive of Bayesian dated phylogenetic trees in Newick format and corresponding BEAST XML files based on a concatenated alignment of the Wolbachia and mitochondrial genomes. (ZIP) [file pgen.1003129.s003.zip › SupplementalFile3/CongruenceTest/mtmel.difftree.unlink.1.xml]

<?xml version="1.0" standalone="yes"?>

<!-- Generated by BEAUTi v1.6.2                                              -->
<!--       by Alexei J. Drummond, Andrew Rambaut and Marc A. Suchard         -->
<!--       Department of Computer Science, University of Auckland and        -->
<!--       Institute of Evolutionary Biology, University of Edinburgh        -->
<!--       David Geffen School of Medicine, University of California, Los Angeles-->
<!--       http://beast.bio.ed.ac.uk/                                        -->
<beast>

	<!-- The list of taxa analyse (can also include dates/ages).                 -->
	<!-- ntax=179                                                                -->
	<taxa id="taxa">
		<taxon id="DGRP256"/>
		<taxon id="DGRP801"/>
		<taxon id="DGRP776"/>
		<taxon id="DGRP441"/>
		<taxon id="DGRP73"/>
		<taxon id="DGRP336"/>
		<taxon id="DGRP287"/>
		<taxon id="DGRP554"/>
		<taxon id="DGRP409"/>
		<taxon id="DGRP852"/>
		<taxon id="DGRP820"/>
		<taxon id="DGRP595"/>
		<taxon id="DGRP227"/>
		<taxon id="DGRP317"/>
		<taxon id="DGRP49"/>
		<taxon id="DGRP555"/>
		<taxon id="DGRP787"/>
		<taxon id="DGRP69"/>
		<taxon id="DGRP855"/>
		<taxon id="DGRP405"/>
		<taxon id="DGRP310"/>
		<taxon id="DGRP853"/>
		<taxon id="DGRP639"/>
		<taxon id="DGRP40"/>
		<taxon id="DGRP272"/>
		<taxon id="DGRP884"/>
		<taxon id="DGRP393"/>
		<taxon id="DGRP531"/>
		<taxon id="DGRP321"/>
		<taxon id="DGRP790"/>
		<taxon id="DGRP356"/>
		<taxon id="DGRP21"/>
		<taxon id="DGRP879"/>
		<taxon id="DGRP486"/>
		<taxon id="DGRP730"/>
		<taxon id="DGRP786"/>
		<taxon id="DGRP832"/>
		<taxon id="DGRP352"/>
		<taxon id="DGRP237"/>
		<taxon id="DGRP822"/>
		<taxon id="DGRP280"/>
		<taxon id="DGRP338"/>
		<taxon id="DGRP535"/>
		<taxon id="DGRP374"/>
		<taxon id="DGRP882"/>
		<taxon id="DGRP383"/>
		<taxon id="DGRP461"/>
		<taxon id="DGRP796"/>
		<taxon id="DGRP859"/>
		<taxon id="DGRP861"/>
		<taxon id="DGRP360"/>
		<taxon id="DGRP818"/>
		<taxon id="DGRP738"/>
		<taxon id="DGRP181"/>
		<taxon id="DGRP335"/>
		<taxon id="DGRP802"/>
		<taxon id="DGRP707"/>
		<taxon id="DGRP142"/>
		<taxon id="DGRP365"/>
		<taxon id="DGRP837"/>
		<taxon id="DGRP75"/>
		<taxon id="DGRP890"/>
		<taxon id="DGRP783"/>
		<taxon id="DGRP513"/>
		<taxon id="DGRP136"/>
		<taxon id="DGRP306"/>
		<taxon id="DGRP153"/>
		<taxon id="DGRP805"/>
		<taxon id="DGRP320"/>
		<taxon id="DGRP705"/>
		<taxon id="DGRP716"/>
		<taxon id="DGRP370"/>
		<taxon id="DGRP149"/>
		<taxon id="DGRP887"/>
		<taxon id="DGRP646"/>
		<taxon id="DGRP589"/>
		<taxon id="DGRP804"/>
		<taxon id="DGRP721"/>
		<taxon id="DGRP737"/>
		<taxon id="DGRP318"/>
		<taxon id="DGRP362"/>
		<taxon id="DGRP761"/>
		<taxon id="DGRP892"/>
		<taxon id="DGRP897"/>
		<taxon id="DGRP712"/>
		<taxon id="DGRP176"/>
		<taxon id="DGRP398"/>
		<taxon id="DGRP591"/>
		<taxon id="DGRP440"/>
		<taxon id="DGRP380"/>
		<taxon id="DGRP727"/>
		<taxon id="RG11N-HE"/>
		<taxon id="RG32N-HE"/>
		<taxon id="RG18N-HE"/>
		<taxon id="RG24-HE"/>
		<taxon id="RG13N-HE"/>
		<taxon id="ZS37-HE"/>
		<taxon id="KR7-HE"/>
		<taxon id="RG35-HE"/>
		<taxon id="ZI261-HE"/>
		<taxon id="RG37N-HE"/>
		<taxon id="GA145-HE"/>
		<taxon id="RG33-HE"/>
		<taxon id="RG10-HE"/>
		<taxon id="SP221-HE"/>
		<taxon id="KR4N-HE"/>
		<taxon id="KN20N-HE"/>
		<taxon id="ZO12-HE"/>
		<taxon id="SP254-HE"/>
		<taxon id="UG19-HE"/>
		<taxon id="RG25-HE"/>
		<taxon id="ZS11-HE"/>
		<taxon id="CO14"/>
		<taxon id="KT1-HE"/>
		<taxon id="SP173-HE"/>
		<taxon id="ZI268-HE"/>
		<taxon id="RG36-HE"/>
		<taxon id="GA160-HE"/>
		<taxon id="KR42-HE"/>
		<taxon id="RG15-HE"/>
		<taxon id="RG28-HE"/>
		<taxon id="EZ5N-HE"/>
		<taxon id="ZS56-HE"/>
		<taxon id="KT6-HE"/>
		<taxon id="CO13N"/>
		<taxon id="KN34-HE"/>
		<taxon id="RG9-HE"/>
		<taxon id="RG34-HE"/>
		<taxon id="CO2"/>
		<taxon id="ZI468-HE"/>
		<taxon id="KR39-HE"/>
		<taxon id="SP241-HE"/>
		<taxon id="RG3-HE"/>
		<taxon id="ZL130-HE"/>
		<taxon id="EZ25-HE"/>
		<taxon id="CO10N"/>
		<taxon id="GA191-HE"/>
		<taxon id="KN133N-HE"/>
		<taxon id="FR310-HE"/>
		<taxon id="CO16"/>
		<taxon id="UM118-HE"/>
		<taxon id="EZ2-HE"/>
		<taxon id="EZ9N-HE"/>
		<taxon id="ZO65-HE"/>
		<taxon id="RG39-HE"/>
		<taxon id="ED3"/>
		<taxon id="RG19-HE"/>
		<taxon id="TZ10-HE"/>
		<taxon id="UG7-HE"/>
		<taxon id="RG2-HE"/>
		<taxon id="ED2"/>
		<taxon id="SP235-HE"/>
		<taxon id="TZ14-HE"/>
		<taxon id="FR14-HE"/>
		<taxon id="RC1-HE"/>
		<taxon id="RG7-HE"/>
		<taxon id="UG28N_HE"/>
		<taxon id="SP188-HE"/>
		<taxon id="SP80-HE"/>
		<taxon id="RG21N-HE"/>
		<taxon id="UG5N-HE"/>
		<taxon id="ED5N-HE"/>
		<taxon id="RC5-HE"/>
		<taxon id="GA125-HE"/>
		<taxon id="RG6N-HE"/>
		<taxon id="CO1"/>
		<taxon id="RG5-HE"/>
		<taxon id="NG6N-HE"/>
		<taxon id="UM37-HE"/>
		<taxon id="RG22-HE"/>
		<taxon id="CO9N"/>
		<taxon id="UM526-HE"/>
		<taxon id="ED6N-HE"/>
		<taxon id="ED10N"/>
		<taxon id="RG38N-HE"/>
		<taxon id="ZI91-HE"/>
		<taxon id="RG4N-HE"/>
		<taxon id="CK2-HE"/>
		<taxon id="KN6-HE"/>
	</taxa>

	<!-- The sequence alignment (each sequence refers to a taxon above).         -->
	<!-- ntax=179 nchar=235                                                      -->
	<alignment id="alignment1" dataType="nucleotide">
		<sequence>
			<taxon idref="DGRP256"/>
			tcactcccgtcgggtcggagatcggggggggcagtcgcgcacttaaaagacgcgctggggcgattcagagaccgtgcggtggttcgatgacctaagtgaagtcttaaaacattattcgtagattcttatcctctcattgtatacagtttcccatcaaattaacacaacgagcgcgagaaaatgactcacgaagttattgcagatatcttaccacacttttctcacgcccctctta
		</sequence>
		<sequence>
			<taxon idref="DGRP801"/>
			tcactcccgtcgggtcggagatcggggggggcagttgcgcacttaagcgacgcgctggggcgattcagagaccgtgcggtggttcgatgatttaagtgaagtcttaaaatattatttgtagattcctatcctcttatagtatacagtttcctatcaaattaacacaacgagcacgagaaaatgactcacaaagttattgtagatatcttaccacatttttctcacgcctctacta
		</sequence>
		<sequence>
			<taxon idref="DGRP776"/>
			tcactcccgtcgggtcggagatcggggggggcagttgcgcacttaagcgacgcgctggggcgattcagagaccgtgcggtggttcgatgatttaagtgaagtcttaaaatattatttgtagattcctatcctcttatagtatacagtttcctatcaaattaacacaacgagcacgagaaaatgactcacaaagttattgtagatatcttaccacatttttctcacgcctctacta
		</sequence>
		<sequence>
			<taxon idref="DGRP441"/>
			tcactcccgtcgggtcggagatcggggggggcagttgcgcacttaagcgacgcgctggggcgattcagaaaccgtgcggtggttcgatgatttaagtgaagtcttaaaacattatttgtagattcctatcctcttatagtatacagtttcccatcaagttaacacaacgagcacgagaaaatgactcacaaagttattgtagatatcttaccacacttttctcacgcctctacta
		</sequence>
		<sequence>
			<taxon idref="DGRP73"/>
			tcactcccgtcgggtcggagatcggggggggcagtygcgcacttaagcgacgcgctggggcgattcagagaccgtgcggtggttcgataacttaaatgaagtcttaaaacattatttgtagattcctatcctcttatwgtatacagtttcccatcaaattaacacaacgagcacgagaaaatgactcacaaagttattgtagatatcttaccacacttttctcacgcctctacta
		</sequence>
		<sequence>
			<taxon idref="DGRP336"/>
			tcactcccgtcgggtcggagatcggggggggcagttgcgcacttaagcgacgcgctggggcgattcagagaccgtgcggtggttcgatgatttaagtgaagtcttaaaacattatttgtagattcctatcctcttatagtacacagtttcccatcaaattaacacaacgagcacgagaaaatgactcacaaagttattgtagatatcttaccacacttttctcacgcctctacta
		</sequence>
		<sequence>
			<taxon idref="DGRP287"/>
			tcactcccgtcgggtcggagatcggggggggcagttgcgcacttaagcgacgcgctggggcgattcagagaccgtgcggtggttcgatgatttaagtgaagtcttaaaacattatttgtagattcctatcctcttatagtatacagtttcccatcaaattaacacaacgagcacgagaaaatgactcacaaagttattgtagatatcttaccacacttttctcacgcctctacta
		</sequence>
		<sequence>
			<taxon idref="DGRP554"/>
			tcactcccgtcgggtcggagatcggggggggcagttgcgcacttaagcgacgcgctggggcgattcagagaccgtgcggtggttcgatgatttaagtgaagtcttaaaatattatttgtagattcctatcctcttatagtatacagtttcctatcaaattaacacaacgagcacgagaaaatgactcacaaagttattgtagatatcttaccacatttttctcacgcctctacta
		</sequence>
		<sequence>
			<taxon idref="DGRP409"/>
			tcactcccgtcgggtcggagatcggggggggcagttgcgcacttaagcgacgcgctggggcgattcagagaccgtgcggtggttcgataatttaagtgaagtcttaaaacattatttgtagattcctatcctcttatagtatacagtttcccatcaaattaacacaacgagcacgagaaaatgactcacaaagttattgtagatatcttaccacacttttctcacgcctctacta
		</sequence>
		<sequence>
			<taxon idref="DGRP852"/>
			tcactcctgtcgggtcggagatcggggggggcagttgcgcacttaagcgacgcgctgaggcgattcagagaccgtgcggtggttcgatgatttaagtgaagtcttaaaacattatttgtagattcctatcctcttatagtatacagtttcccatcaaattaacacaacgagcacgagaaaatgactcacaaagttattgtagatatcttaccacacttttctcacgcctctacta
		</sequence>
		<sequence>
			<taxon idref="DGRP820"/>
			tcactcccgtcgggtcggagatcggggggggcagttgcgcacttaagcgacgcgctggggcgattcagagaccgtgcggtggttcgatgatttaagtgaagtcttaaaacattatttgtagattcctatcctcttatagtatacagtttcccatcaaattaacacaacgagcacgagaaaatgactcacaaagttattgtagatatcttaccacacttttctcacgcctctacta
		</sequence>
		<sequence>
			<taxon idref="DGRP595"/>
			tcactcccgtcgggtcggagatcggggggggcagttgcgcacttaagcgacgcgctggggcgattcagagaccgtgcggtggttcgatgatttaagtgaagtcttaaaacattatttgtagattcctatcctcttatagtatacagtttcccatcaaattaacacaacgagcacgagaaaatgactcacaaagttattgtagatatcttaccacacttttctcacgcctctacta
		</sequence>
		<sequence>
			<taxon idref="DGRP227"/>
			tcactcccgtcgggtcggagatcggggggggcagttgcgcacttaagcgacgcgctggggcgattcagagaccgtgcggtggttcgatgatttaagtgaagtcttaagacattatttgtagattcctatcctcttatagtatgcagtttcccatcaaattaacacaacgagcacgagaaaataactcacaaagttattgtagatatcttaccacacttttctcacgcctctacta
		</sequence>
		<sequence>
			<taxon idref="DGRP317"/>
			tcactcccgtcgggtcggagatcgggggaggcagttgcgcacttaagcgacgtgctggggcgattcagagaccgtgcggtggttcgatgatttaagtaaagtcttaaaacattatttgtagattcctatcctcttatagtatacagtttcccatcaaattaacacaacgagcacgagaaaatgactcacaaagttattgtagatatcttaccacacttttctcacgcctctacta
		</sequence>
		<sequence>
			<taxon idref="DGRP49"/>
			tcactcccgtcgggtcggagatcggggggggcagttgcgcacttaagcgacgcgctggggcgattcagagaccgtgcggtggttcgatgatttaagtgaagtctkaaaacattatttgtagattcctatcctcttatagtatacagtttcccatcaaattaacacaacgagcacgagaaaatgactcacaaagttattgtagatatcttaccacacttttctcacgcctctacta
		</sequence>
		<sequence>
			<taxon idref="DGRP555"/>
			tcactcccgtcgggtcggagatcggggggggcagttgcgcacttaagcgacgcgctggggcgattcagagaccgtgcggtggttcgatgatttaagtgaagtcttaaaatattatttgtagattcctatcctcttatagtatacagtttcctatcaaattaacacaacgagcacgagaaaatgactcacaaagttattgtagatatcttaccacatttttctcacgcctctacta
		</sequence>
		<sequence>
			<taxon idref="DGRP787"/>
			tcactcccgtcgggtcggagatcgggaggggcagttgcgcacttaagcgacgcgctggggcgattcagagaccgtgcggtggttcgatgatttaagtgaagtcttaaaacattatttgtagattcctatcctcttatagtacacagtttcccatcaaattaacacaacgagcacgagaaaatgactcacaaagttattgtagatatcttaccacacttttctcacgcctctacta
		</sequence>
		<sequence>
			<taxon idref="DGRP69"/>
			tcactcccgtcgggtcggagatcgggggaggctgtcgcgcgcttaaaagacgcgctggggcgattcagagaccgtgcggtggttcgatgacctaagtgaagtcttaaaacattattcgtagattcttatcctctcattgtatacagtttcccatcaaattaacacaacgagtgcgagaaaatgactcacgaagttattgcagatatcttaccacacttttctcacgcccctctta
		</sequence>
		<sequence>
			<taxon idref="DGRP855"/>
			tcactcctgtcgggtcggagatcggggggggcagttgcgcacttaagcgacgcgctgaggcgattcagagaccgtgcggtggttcgatgatttaagtgaagtcttaaaacattatttgtagattcctatcctcttatagtatacagtttcccatcaaattaacacaacgagcacgagaaaatgactcacaaagttattgtagatatcttaccacacttttctcacgcctctacta
		</sequence>
		<sequence>
			<taxon idref="DGRP405"/>
			tcactcccgtcgggtcggagatcggggggggcagttgcgcacttaagcgacgcgctggggcgattcagagaccgtgcggtggttcgatgatttaagtgaagtcttaaaacattatttgtagattcctatcctcttatagtatacagtttcccatcaaattaacacaacgagcacgagaaaataactcacaaagttattgtagatatcttaccacacttttctcacgcctctacta
		</sequence>
		<sequence>
			<taxon idref="DGRP310"/>
			tcactcccgtcgggtcggagatcggggggggcagttgcgcacttaagcgacgcgctggggcgattcagagaccgtgcggtggttcgatgatttaagtgaagtcttaaaacattatttgtagattcctatcctcttatagtatacagtttcccatcaaattaacacaacgagcacgagaaaatgactcacaaagttattgtagatatcttaccacacttttctcacgcctctacta
		</sequence>
		<sequence>
			<taxon idref="DGRP853"/>
			tcactcccgtcgggtcggagatcggggggggcagttgcgcacttaagcgacgcgctggggcgattcagagaccgtgcggtggttcgatgatttaagtgaagtcttaaaacattattcgtagattcctatcctcttatagtatacagtttcccatcaaattaacacaacaagcacgagaaaatgactcacaaagttattgtagatatcttaccacacttttctcacgcctctacta
		</sequence>
		<sequence>
			<taxon idref="DGRP639"/>
			tcactcccgtcgggtcggagatcggggggggcagttgcgcacttaagcgacgcgctggggcgattcagagaccgtgcggtggttcgatgatttaagtgaagtcttaaaacattatttgtagattcctatcctcttatagtacacagtttcccatcaaattaacacaacgagcacgagaaaatgactcacaaagttattgtagatatcttaccacacttttctcacgcctctacta
		</sequence>
		<sequence>
			<taxon idref="DGRP40"/>
			tcactcccgtcgggtcggagatcggggggggcagttgcgcacttaagcgatgcgctggggcgattcagagaccgtgcggtggttcgatgatttaagtgaagtcttaaaacattatttgtagattcctatcctcttatagtatacagtttcccatcaaattaacacaacaagtacgagaagatgactcacaaagttattgtagatatcttaccacacttttctcacgcctctacta
		</sequence>
		<sequence>
			<taxon idref="DGRP272"/>
			tcactcccgtcgggtcggagatcggggggggcagttgcgcacttaagcgacgcgctggggcgattcagagaccgtgcggtggttcgatgatttaagtgaagtcttaaaacattatttgtagattcctatcctcttatagtatacagtttcccatcaaattaacacaacgagcacgagaaaatgactcacaaagttattgtagatatcttaccacacttttctcacgcctctacta
		</sequence>
		<sequence>
			<taxon idref="DGRP884"/>
			tcactcccgtcgggtcggagatcggggggggcagttgcgcacttaagcgacgcgctggggcgattcagagaccgtgcggtggttcgatgatttaagtgaagtcttaaaacattattcgtagattcctatcctcttatagtatacagtttcccatcaaattaacacaacaagcacgagaaaatgactcacaaagttattgtagatatcttaccacacttttctcacgcctctacta
		</sequence>
		<sequence>
			<taxon idref="DGRP393"/>
			tcactcccgtcgggtcggagatcggggggggcagttgcgcacttaagcgacgcgctggggcgattcagagaccgtgcggtggttcgatgatttaagtgaagtctgaaaacattatttgtagattcctatcctcttatagtatacagtttcccatcaaattaacacaacgagcacgagaaaatgactcacaaagttattgtagatatcttaccacacttttctcacgcctctacta
		</sequence>
		<sequence>
			<taxon idref="DGRP531"/>
			tcactcccgtcgggtcggagatcggggggggcagttgcgcacttaagcgacgcgctggggcgattcagaggccgtgcggtggttcgatgatttaagtgaagtcttaaaacattatttgtagattcctatcctcttatagtatacagtttcccatcaaattaacacaacgagcacgagaaaatgactcacaaagttattgtagatatcttaccacacttttctcacgcctctacta
		</sequence>
		<sequence>
			<taxon idref="DGRP321"/>
			tcactcccgtcgggtcggagatcggagggggcagttgcgcacttaagcgacgcgctggggcgattcagagaccgtgcggtggttcgatgatttaagtgaagtctgaaaacattatttgtagattcctatcctcttatagtatacagtttcccatcaaattaacacaacgagcacgagaaaatgactcacaaagttattgtagatatcttaccacacttttctcacgcctctacta
		</sequence>
		<sequence>
			<taxon idref="DGRP790"/>
			tcactcccgtcgggtcggagatcggggggggcagttgcgcacttaagcgacgcgctggggcgattcagagaccgtgcggtggttcgatgatttaagtgaagtcttaaaacattatttgtagattcctatcctcttatagtacacagtttcccatcaaattaacacaacgagcacgagaaaatgactcacaaagttattgtagatatcttaccacacttttctcacgcctctacta
		</sequence>
		<sequence>
			<taxon idref="DGRP356"/>
			tcactcccrtcgggtcggagatcggggggggcagttgcgcacttaagcgacgcgctggggcgattcagagaccgtgcggtggttcgatgatttaagtgaagtcttaaaacattatttgtagattcctatcctcttatagtatacagtttcccatcaaattaacacaacgagcacgagaaaatgactcacaaagttattgtagatatcttaccacacttctctcacgcctctacta
		</sequence>
		<sequence>
			<taxon idref="DGRP21"/>
			tcactcctgtcgggtcgaagatcggggggggcagttgcgcacttaagcgacgcgctgaggcgattcagagaccgtgcggtggttcgatgatttaagtgaagtcttaaaacattatttgtagattcctatcctcttatagtatacagtttcccatcaaattaacacaacgagcacgagaaaatgactcacaaagttattgtagatatcttaccacacttttctcacacctctacta
		</sequence>
		<sequence>
			<taxon idref="DGRP879"/>
			tcactcccgtcgggtcggagatcggggggggcagttgcgcacttaagcgacgcgctggggcgattcagagaccgtgcggtggttcgatgatttaagtgaagtcttaaaacattatttgtagattcctatcctcttatagtacacagtttcccatcaaattaacacaacgagcacgagaaaatgactcacaaagttattgtagatatcttaccacacttttctcacgcctctacta
		</sequence>
		<sequence>
			<taxon idref="DGRP486"/>
			tcactcccgtcgggtcggagatcggggggggtagtcgcgcacttaaaagacgcgctggggcgattcagagaccgtgcggtggttcgatgacctaagtgaagtcttaaaacattattcgtagattcttatcctctcattgtatacagtttcccatcaaattaacacaacgagcgcgagaaaatgactcacgaagttattgcagatatcttaccacacttttctcacgcccctctta
		</sequence>
		<sequence>
			<taxon idref="DGRP730"/>
			tcactcctgtcgggtcggagatcggggggggcagttgcgcacttaagcgacgcgctgaggcgattcagagaccgtgcggtggttcgatgatttaagtgaagtcttaaaacattatttgtagattcctatcctcttatagtatacagtttcccatcaaattaacacaacgagcacgagaaaatgactcacaaagttattgtagatatcttaccacacttttctcacgcctctacta
		</sequence>
		<sequence>
			<taxon idref="DGRP786"/>
			tcactcccgtcgggtcggagatcggggggggcagttgcgcacttaagcgacgcgctggggcgattcagagaccgtgcggtggttcgatgatttaagtgaagtcttaaaacattatttgtagattcctatcctcttatagtacacagtttcccatcaaattaacacaacgagcacgagaaaatgactcacaaagttattgtagatatcttaccacacttttctcacgcctctacta
		</sequence>
		<sequence>
			<taxon idref="DGRP832"/>
			tcactcccgtcgggtcggagatcggggggggcagttgcgcacttaagcgacgcgctggggcgattcagagaccgtgcggtggttcgatgatttaagtgaagtcttaaaacattatttgtagattcctatcctcttatagtatacagtttcccatcaaattaacacaacgagcacgagaaaatgactcacaaagttattgtagatatcttaccacacttttctcacgcctctacta
		</sequence>
		<sequence>
			<taxon idref="DGRP352"/>
			tcactcccgtcgggtcggagatcggggggggcagttgcgcacttaagcgacgcgctggggcgattcagagaccgtgcggtggttcgatgatttaagtgaagtcttaaaacattatttgtagattcctatcctcttatagtatacagtttcccatcgaattaacacaacgagcacgagaaaatgactcacaaagttattgtagatatcttaccacacttttctcacgcctctacta
		</sequence>
		<sequence>
			<taxon idref="DGRP237"/>
			tcactcccgtcgggtcggagatcggggggggcagttgcgcacttaagcgacgcgctggggcgattcagagaccgtgcggtggttcgatgatttaagtgaagtcttagaacattatttgtagattcctatcctcttatagtatacagtttcccatcaaattaacacaacgagcacgagaaaatgactcacaaagttattgtagatatcttaccacacttttcccacgcctctacta
		</sequence>
		<sequence>
			<taxon idref="DGRP822"/>
			tcactcccgtcgggtcggagatcggggggggcagttgcgcacttgagcgacgcgctggggcgattcagagaccgtgcggtggttcgataatttaagtgaagtcttaaaacattatttgtagattcctatcctcttatagtatacagcttcccatcaaattaacacaacgagcacgagaaaatgactcacaaagttattgtagatatcttaccacacttttctcacgcttctacta
		</sequence>
		<sequence>
			<taxon idref="DGRP280"/>
			tcactcccgtcgggtcggagatcggggggggcagttgcgcacttaagcgacgcgctggggcgattcagagaccgtgcggtggttcgatgatttaagtgaagtcttaaaacattatttgtagattcctatcctcttatagtatacagtttcccatcaaattaacacaacgagcacgagaaaataactcacaaagttattgtagatatcttaccacacttttctcacgcctatacta
		</sequence>
		<sequence>
			<taxon idref="DGRP338"/>
			caacttccgtcgggtcggagattagggggggcagtcgtgcacttaagcracgcgctggggtgatccagagaccgtgcggtggttcgataatttaggaagagttctaaaacattattcgtggatttttrtcctctaataacatacaatctctcgtcaaattatcacaacgagcgcgagagaatgactcacggagttattgcaattaccttaccacactcttctcacgcctctacta
		</sequence>
		<sequence>
			<taxon idref="DGRP535"/>
			tcactcccgtcgggtcggagatcggggggggcagttgcgcacttaagcgacgcgctggggcgattcagagaccgtgcggtggttcgatgatttaagtgaagtcttaaaacattatttgtagattcctatcctcttatagtatacagtttcccatcaaattaacacaacgagcacgaaaaaatgactcacaaagttattgtagatatcttaccacacttttctcacgcctctacta
		</sequence>
		<sequence>
			<taxon idref="DGRP374"/>
			tcactcccgtcgggtcggagatcggggggggcagttgcgcacttaagcgacgcgctggggcgattcagagaccgtgcggtggttcgatgatttaagtgaagtcttaaaacattattcgtagattcctatcctcttatagtatacagtttcccatcaaattaacacaacaagcacgagaaaatgactcacaaagttattgtagatatcttaccacacttttctcacgcctctacta
		</sequence>
		<sequence>
			<taxon idref="DGRP882"/>
			tcactcccgtcgggtcggagatcggggggggcagttgcgcacttaagcgacgcgctggggcgattcagagaccgtgcggtggttcgatgatttaagtgaagtcttaaaatattatttgtagattcctatcctcttatagtatacagtttcctatcaaattaacacaacgagcacgagaaaatgactcacaaagttattgtagatatcttaccacatttttctcacgcctctacta
		</sequence>
		<sequence>
			<taxon idref="DGRP383"/>
			tcactcccgtcgggtcggagatcggggggggcagttgcgcacttaagcgacgcactggggcgattcagagaccgtgcggtggttcgatgatttaagtgaagtcttaaaacattattcgtagattcctatcctcttatagtatacagtttcccatcaaattaacacaacaagcacgagaaaatgactcacaaagttattgtagatatcttaccacacttttctcacgcctctacta
		</sequence>
		<sequence>
			<taxon idref="DGRP461"/>
			tcactcccgtcgggtcggagatcggggggggcagttgcgcacttaagcgacgcgctggggcgattcagagaccgtgcggtggttcgatgatttaagtgaagtcttaaaacattatttgtagattcctatcctcttatagtatacagtttcccatcaaattaacacaacgagcacgagaaaataactcacaaagttattgtagatatcttaccacacttttctcacgcctctacta
		</sequence>
		<sequence>
			<taxon idref="DGRP796"/>
			tcactcccgtcgggtcggagatcggggggggcagttgcgcacttaagcgacgcgctggggcgattcagagaccgtgcggtggttcgatgatttaagtgaagtcttaaaacattatttgtagattcctatcctcttatagtacacagtttcccatcaaattaacacaacgagcacgagaaaatgactcacaaagttattgtagatatcttaccacacttttctcacgcctctacta
		</sequence>
		<sequence>
			<taxon idref="DGRP859"/>
			tcactcccgtcgggtcggagatcggggggggcagttgcgcacttaagcgacgcgctggggcgattcagagaccgtgcggtggttcgatgatttaagtgaagtcttaaaacattatttgtagattcctatcctcttatagtacacagtttcccatcaaattaacacaacgagcacgagaaaatgactcacaaagttattgtagatatcttaccacacttttctcacgcctctacta
		</sequence>
		<sequence>
			<taxon idref="DGRP861"/>
			tcactcccgtcgggtcggagatcgggggaggcagtcgcgcacttaaaagacgcgctggggcgattcagagaccgtgcggtggttcgatgacctaagtgaagtcttaaaacattattcgtagattcttatcctctcattgtatacagtttcccatcaaattaacacaacgagtgcgagaaaatgactcacgaagttattgcagatatcttaccacacttttctcacgcccctctta
		</sequence>
		<sequence>
			<taxon idref="DGRP360"/>
			tcactcccgtcgggtcggagatcggggggggcagttgcgcacttaagcgacgcgctggggcgattcagagaccgtgcggtggttcgatgatttaagtgaagtcttaaaacattatttgtagattcctatcctcttatagtatacagtttcccatcaaattaacacaacgagcacgagaaaatgactcacaaagttattgtagatatcttaccacacttctctcacgcctctacta
		</sequence>
		<sequence>
			<taxon idref="DGRP818"/>
			tcactcccgtcgggtcggagatcggggggggcagttgcgcacttgagcgacgcgctggggcgattcagagaccgtgcggtggttcgataatttaagtgaagtcttaaaacattatttgtagattcctatcctcttatagtatacagcttcccatcaaattaacacaacgagcacgagaaaatgactcacaaagttattgtagatatcttaccacacttttctcacgcttctacta
		</sequence>
		<sequence>
			<taxon idref="DGRP738"/>
			tcactcccgtcgggtcggagatcgggggaggcagtcgcgcacttaaaagacgcgctggggcgattcagagaccgtgcggtggttcgatgacctaagtgaagtcttaaaacattattcgtagattcttatcctctcattgtatacagtttcccatcaaattaacacaacgagtgcgagaaaatgactcacgaagttattgcagatatcttaccacacttttctcacgcccctctta
		</sequence>
		<sequence>
			<taxon idref="DGRP181"/>
			tcactcccgtcgggtcggagatcggggggggcagtcgcgcacttaaaagacgcgctggggcgattcagagaccgtgcggtggttcggtgacctaagtgaagtcttaaaacattattcgtagattcttatcctctcattgtatacagtttcccatcaaattaacacaacgagcgcgagaaaatgactcacgaagttattgcagatatcttaccacacttttctcacgcccctctta
		</sequence>
		<sequence>
			<taxon idref="DGRP335"/>
			caacttccgtcgggtcggagattagggggggcagtcgtgcacttaagcaacgcgctggggtgatccagagaccgtgcggtggttcgataatttaggaagagttctaaaacattattcgtggatttttgtcctctaataacatacaatctctcgtcaaattatcacaacgagcgcgagagaatgactcacggagttattgcaattaccttaccacactcttctcacgcctctacta
		</sequence>
		<sequence>
			<taxon idref="DGRP802"/>
			tcactcccgtcgggtcggagatcggggggggcagttgcgcacttaagcgacgcgctggggcgattcagagaccgtgcggtggttcgatgatttaagtgaagtcttaaaatattatttgtagattcctatcctcttatagtatacagtttcctatcaaattaacacaacgagcacgagaaaatgacycacaaagttattgtagatatcttaccacatttttctcacgcctctacta
		</sequence>
		<sequence>
			<taxon idref="DGRP707"/>
			tcactcccgtcgggtcggagatcggggggggcagttgcgcacttaagcgacgcgctggggcgattcagaggccgtgcggtggttcgatgatttaagtgaagtcttaaaacattatttgtagattcctatcctcttatagtatacagtttcccatcaaattaacacaacgagcacgagaaaatgactcacaaagctattgtagatatcttaccacacttttctcacgcctctacta
		</sequence>
		<sequence>
			<taxon idref="DGRP142"/>
			tcactcccgtcgggtcggagctcggggggggcagttgcgcacttaagcgacgcgctggggcgattcagagaccgtgcggtggtacaatgatttaagtgaagtcttaagacattatttgtagattcctatcctcttatagtatacagtttcccatcaaattaacacaacgagcacgagaaaataactcacaaagttattgtagatatcttaccacacttttctcacgcctctacta
		</sequence>
		<sequence>
			<taxon idref="DGRP365"/>
			tcactcccgtcgggtcggagatcggggggggcagttgcgcacttaagcgacgcgctggggcgattcagagaccgtgcggtggttcgatgatttaagtgaagtcttaaaacattatttgtagattcctatcctcttatagtatacagtttcccatcaaattaacacaacgagcacgagaaaatgactcacaaagttattgtagatatcttaccacacttttctcacgcctctacta
		</sequence>
		<sequence>
			<taxon idref="DGRP837"/>
			tcactcccgtcgggtcggagatcggggggggcagttgcgcacttaagcgacgcgctggggcgattcagagaccgtgcggcggttcgatgatttaagtgaagtcttaaaacattatttgtagattcctatcctcttatagtatacagtttcccatcaaattaacacaacgagcacgagaaaatgactcacaaagttattgtagatatcttaccacacttttctcacgcctctacta
		</sequence>
		<sequence>
			<taxon idref="DGRP75"/>
			tcactcccgtcgggtcggaaatcggggggggcagttgcgcacttaagcgacgcgctggggcgattcagagaccgtgcggtggttcgatgatttaagtgaaatcttaaaacattatttgtagattcctatcctcttatagtatacagtttcccatcaaattaacacaacgagcacgagaaaatgactcacaaagttattgtagatatcttaccacacttttctcacgcctctacta
		</sequence>
		<sequence>
			<taxon idref="DGRP890"/>
			tcactcccgtcgggtcggagatcggggggggcagttgcgcacttgagcgacgcgctggggcgattcagagaccgtgcggtggttcgataatttaagtgaagtcttaaaacattatttgtagattcctatcctcttatagtatacagcttcccatcaaattaacacaacgagcacgagaaaatgactcacaaagttattgtagatatcttaccacacttttctcacgcttctacta
		</sequence>
		<sequence>
			<taxon idref="DGRP783"/>
			tcactcccgtcgggtcggagatcggggggggcagttgcgcacttaagcgacgcgctggggcgattcagagaccgtgcggtggttcgatgatttaagtgaagtcttaaaacattatttgtagattcctatcctcttatagtatacagtttcccatcaaattaacacaacgagcacgagaaaatgactcacaaagttattgtagatatcttaccacacttttctcacgcctctacta
		</sequence>
		<sequence>
			<taxon idref="DGRP513"/>
			tcactcccgtcgggtcggagatcgaggggggcagttgcgcacttaagcgacgcgctggggcgattcagagaccgtgcggtggttcgatgatttaagtgaagtcttaaaacattatttgtagattcctatcctcttatagtatacagtttcccatcaaattaacacaacgagcacgagaaaatgactcacaaagttattgtagatatcttaccacacttttctcacgcctctacta
		</sequence>
		<sequence>
			<taxon idref="DGRP136"/>
			tcactcccgtcgggtcggagatcggggggggcagttgcgcacttaagcgacgcgctggggcgattcagagaccgtgcggtggtacgatgatttaagtgaagtcttaaaacattatttgtagattcctatcctcttatagtatacagtttcccatcaaattaacacaacgagcacgaggaaatgactcacaaagttattgtagatatcttaccacacttttctcacgcctctacta
		</sequence>
		<sequence>
			<taxon idref="DGRP306"/>
			tcactcccgtcgggtcggagatcggggggggcagttgcgcacttaagcgacgcgctggggcgattcagagaccgtgcggtggttcgatgatttaagtgaagtcttaaaacattatttgtagattcctatcctcttatagtatacagtttcccatcaaattaacacaacgagcacgagaaaatgactcacaaagttattgtagatatcttaccacacttttctcacgcctctacta
		</sequence>
		<sequence>
			<taxon idref="DGRP153"/>
			tcactcccgtcgggtcggagatcggggggggcagttgcgcacttaagcgacgcgctggggcgattcagagaccgtgcggtggttcgatgatttaagtgaagtcttaaaacattatttgtagattcctatcctcttatagtatacagtttcccatcaaattaacacaacgagcacgagaaaatgactcacaaagttattgtagatatcttaccacacttttctcacgcctctacta
		</sequence>
		<sequence>
			<taxon idref="DGRP805"/>
			tcactcccgtcgggtcggagatcggggggggcagttgcgcacttaagcgacgcgctggggcgattcagagaccgtgcggtggttcgatgatttaagtgaagtcttaaaacattatttgtagattcctatcctcttatagtacacagtttcccatcaaattaacacaacgagcacgagaaaatgactcacaaagttattgtagatatcttaccacacttttctcacgcctctacta
		</sequence>
		<sequence>
			<taxon idref="DGRP320"/>
			tcactcccgtcgggtcggagatcggggggggcagttgcgcacttaagcgacgcgctggggcgattcagagaccgtgcggtggttcgatgatttaagtgaagtcttaaaatattatttgtagattcctatcctcttatagtatacagtttcctatcaaattaacacaacgagcacgagaaaatgactcacaaagttattgtagatatcttaccacatttttcttacgcccctacta
		</sequence>
		<sequence>
			<taxon idref="DGRP705"/>
			tcactcccgtcgggtcggagatcggggggggcagttgcgcacttaagcgacgcgctggggcgattcagagaccgtgcggtggttcgatgatttaagtgaagtcttaaaacattatttgtagattcctatcctcttatagtatacagtttcccatcaaattaacacaacgagcacgagaaaatgactcacaaagttattgtagatatcttaccacacttttctcacgcctctacta
		</sequence>
		<sequence>
			<taxon idref="DGRP716"/>
			tcactcctgtcgggtcggagatcggggggggcagttgcgcacttaagcaacgcgctgaggcgattcagagaccgtgcggtggttcgatgatttaagtgaagtcttaaaacattatttgtagattcctatcctcttatagtatacagtttcccatcaaattaacacaacgagcacgagaaaatgactcacaaagttattgtagatatcttaccacacttttctcacgcctctacta
		</sequence>
		<sequence>
			<taxon idref="DGRP370"/>
			tcactcccgtcgggtcggagatcggggggggcagttgcgcacttaagcgacgcgctggggcgattcagagaccgtgcggtggttcgatgatttaagtgaagtcttaaaacattatttgtagattcctatcctcttatagtatacagtttcccatcaaattaacacaacgagcacgagaaaatgactcacaaagttattgtagatatcttaccacacttttctcacgcctctacta
		</sequence>
		<sequence>
			<taxon idref="DGRP149"/>
			tcactcccgtcgggtcggagatcggggggggcagttgcgcacttaagcgacgcgctggggcgattcagagaccgtgcggtggttcgataatttaaatgaagtcttaaaacatcatttgtagattcctatcctcttatagtatacagtttcccatcaaattaacacaacgagcacgagaaaatgactcacaaagttattgtagatatcttaccacacttttctcacgcctctacta
		</sequence>
		<sequence>
			<taxon idref="DGRP887"/>
			tcactcccgtcgggtcggagatcggggggggcaattgcgcacttaagcgacgcgctggggcgattcagagaccgtgcggtggttcgatgatttaagtgaagtcttaaaatattatttgtagattcctatcctcttatagtatacagtttcctatcaaattaacacaacgagcacgagaaaatgactcacaaagttattgtagatatcttaccacatttttctcacgcctctacta
		</sequence>
		<sequence>
			<taxon idref="DGRP646"/>
			tcactcctgtcgggtcggagatcggggggggcagttgcgcacttaagcgacgcgctgaggcgattcagagaccgtgcggtggttcgatgatttaagtgaagtcttaaaacattatttgtagattcctatcctcttatagtatacagtttcccatcaaattaacacaacgagcacgagaaaatgactcacaaagttattgtagatatcttaccacacttttctcacgcctctacta
		</sequence>
		<sequence>
			<taxon idref="DGRP589"/>
			tcactcccgtcgggtcggagatcggggggggcagttgcgcacttaagcgacgcgctggggcgattcagagaccgtgcggtggttcgatgatttaagtgaagtcttaaaacattatttgtagattcctatcctcttatagtacacagtttcccatcaaattaacacaacgagcacgagaaaatgactcacaaagttattgtagatatcttaccacacttttctcacgcctctacta
		</sequence>
		<sequence>
			<taxon idref="DGRP804"/>
			tcactcccgtcgggtcggagatcggggggggcagttgcgcacttaagcgacgcgctggggcgattcagagaccgtgcggtggttcgatgatttaagtgaagtcttaaaacattatttgtagattcctatcctcttatagtatacagtttcccatcaaattaacacaacgagcacgagaaaatgactcacaaagttattgtagatatcttaccacacttttctcacgcctctacta
		</sequence>
		<sequence>
			<taxon idref="DGRP721"/>
			tcactcccgtcgggtcggagatcggggggggcagttgcgcacttaagcgacgcgctggggcgattcagagaccgtgcggtggttcgatgatttaagtgaagtcttaaaacattatttgtagattcctatcctcttatagtacacagtttcccatcaaattaacacaacgagcacgagaaaatgactcacaaagttattgtagatatcttaccacacttttctcacgcctctacta
		</sequence>
		<sequence>
			<taxon idref="DGRP737"/>
			tcactcccgtcgggtcggagatcggggggggcagttgcgcacttaagcgacgcgctggggcgattcagagaccgtgcggtggttcgatgatttaagtgaagtcttaaaacattatttgtagattcctatcctcttatagtacacagtttcccatcaaattaacacaacgagcacgagaaaatgactcacaaagttattgtagatatcttaccacacttttctcacgcctctacta
		</sequence>
		<sequence>
			<taxon idref="DGRP318"/>
			tcactcccgtcgggtcggagatcggggggggcagttgcgcacttaagcgacgcgctggggcgattcagagaccgtgcggtggttcgatgatttaagtgaagtcttaaaacattatttgtagattcctatcctcttatagtatacagtttcccatcaaattaacacaacgagcacgagaaaatgactcacaaagttattgtagatatcttaccacacttttctcacgcctctacta
		</sequence>
		<sequence>
			<taxon idref="DGRP362"/>
			tcactcccgtcgggtcggagatcggggggggcagttgcgcacttaagcgacgcgctggggcgattcagagaccgttcggtggttcgataatttaaatgaagtcttaaaacattatttgtagattcctatcctcttatagtatacagtttcccatcaaattaacacaacgagcacgagaaaatgactcacaaagttattgtagatatcttaccacacttttctcacgcctctacta
		</sequence>
		<sequence>
			<taxon idref="DGRP761"/>
			tcactcccgtcgggtcggagatcggggggggcagttgcgcacttaagcgacgcgctggggcgattcagagaccgtgcggtggttcgatgatttaagtgaagtcttaaaacattatttgtagattcctatcctcttatagtacacagtttcccatcaaattaacacaacgagcacgagaaaatgactcacaaagttattgtagatatcttaccacacttttctcacgcctctacta
		</sequence>
		<sequence>
			<taxon idref="DGRP892"/>
			tcactcccgtcgggtcggagatcggggggggcagttgcgcacttaagcgacgcgctggggcgattcagagaccgtgcggtggttcgatgatttaagtgaagtcttaagacattatttgtagattcctatcctcttatagtatacagtttcccatcaaattaacacaacgagcacgagaaaataactcacaaagttattgtagatatcttaccacacttttctcacgcctctacta
		</sequence>
		<sequence>
			<taxon idref="DGRP897"/>
			tcactcccgtcgggtcggagatcggggggggcagttgcgcacttaagcgacgcgctggggcgattcagagaccgtgcggtggttcgatgatttaagtgaagtcttaaaacattattcgtagattcctatcctcttatagtatacagtttcccatcaaattaacacaacaagcacgagaaaatgactcacaaagttattgtagatatcttaccacacttttctcacgcctctacta
		</sequence>
		<sequence>
			<taxon idref="DGRP712"/>
			tcactcccgtcgggtcggagatcggggggggcagttgcgcacttaagcgacgcgctggggcgattcagagaccgtgcggtggttcgatgatttaagtgaagtcttaaaacattatttgtagattcctatcctcttatagtatacagtttcccatcaaattaacacaacgagcacgagaaaatgactcacaaagttattgtagatatcttaccacacttttctcacgcctctacta
		</sequence>
		<sequence>
			<taxon idref="DGRP176"/>
			tcactcccgtcgggtcggagatcggggggggcagttgcgcacttaagcgacgcgctggggcgattcagagaccgtgcggtggttcgatgatttaagtgaagtcttaagacattatttgtagattcctatcctcttatagtatacagtttcccatcaaattaacacaacgagcacgagaaaataactcacaaagttattgtagatatcttaccacacttttctcacgcctctacta
		</sequence>
		<sequence>
			<taxon idref="DGRP398"/>
			tcactcccgtcgggtcggagatcggggggggcagttgcgcacttaagcgacgcactggggcgattcagagaccgtgcggtggttcgatgatttaagtgaagtcttaaaacattattcgtagattcctatcctcttatagtatacagtttcccatcaaattaacacaacaagcacgagaaaatgactcacaaagttattgtagatatcttaccacacttttctcacgcctctacta
		</sequence>
		<sequence>
			<taxon idref="DGRP591"/>
			tcactcccgtcgggtcggagatcggggggggcagttgcgcacttaagcgacgcgctggggcgattcagagaccgtgcggtggttcgatgatttaagtgaagtcttaaaatattatttgtagattcctatcctcttatagtatacagtttcctatcaaattaacacaacgagcacgagaaaatgactcacaaagttattgtagatatcttaccacatttttctcacgcctctacta
		</sequence>
		<sequence>
			<taxon idref="DGRP440"/>
			tcactcccgtcgggtcggagatcggggggggcagttgcgcacttaagcgacgcgctggggcgattcaragaccgtgcggtggttcgatgatttaagtgaagtcttaaaacattatttgtagattcctatcctcttatagtatacagtttcccatcaaattaacacaacgagcacgagaaaatgactcacaaagttattgtagatatcttaccacacttttctcacgcctctacta
		</sequence>
		<sequence>
			<taxon idref="DGRP380"/>
			tcactcccgtcgggtcggagatcggggggggcagttgcgcacttaagcgacgcgctggggcgattcagagaccgtgcggtggttcgataatttaaatgaagtcttaaaacattatttgtagattcctatcctcttatagtatacagtttcccatcaaattaacacaacgagcacgagaaaatgactcacaaagttattgtagatatcttaccacacttttctcacgcctctacta
		</sequence>
		<sequence>
			<taxon idref="DGRP727"/>
			tcactcccgtcgggtcggagatcggggggggcagttgcgcacttaagcgacgcgctggggcgattcagagaccgtgcggtggttcgatgatttaagtgaagtcttaaaacattatttgtagattcctatcctcttatagtatacagtttcccatcaaattaacacaacgagcacgagaaaatgactcacaaagttattgtagatatcttaccacacttttctcacgcctctacta
		</sequence>
		<sequence>
			<taxon idref="RG11N-HE"/>
			tcactcccgtcgggtcggagctcggggggggcagtcgcgcacttaaacgacgcgctggggcgattcagagaccgtgcggtggttcgatgacttaagtgaagtcttaaaacattattcgtagattcttatcctctcattgtatacagtttcccatcaaattaacacaacgagcgcgagaaaatgactcacgaagttattgcagatatcttaccacacttttctcatgcccctccta
		</sequence>
		<sequence>
			<taxon idref="RG32N-HE"/>
			tcactctcgtcgggtcggagatcggggggggcagtcgcgcacttaaacgacgcgctggggcggttcagagaccgtgcggtggttcgatgatttaagtgaagtcttaaaacattattcgtagattcttatcctctcattgtatacagtttcccatcaaattaacacaacgagcgcgagaaaatgactcacgaagttattgcagatatcttaccacacttttctcacgcccctccta
		</sequence>
		<sequence>
			<taxon idref="RG18N-HE"/>
			tcattcccgtcgggttggagatcggggggggcagtcgcgcacttaagcgacgcgctggggcgattcagagaccgtgcggtggttcgatgatttaagtgaggccttaaaacgttattcgtagactcttatcctctcatagtatacagtttcccatcaaattaacacaacgagcacgagaaaatgactcacgaggttattgcaaatatcttaccacacttttctcaygcctctacta
		</sequence>
		<sequence>
			<taxon idref="RG24-HE"/>
			tcattcccgtcgggttggagatcggggggggcagtcgcgcacttaagcgacgcgctggggcgattcagagaccgtgcggtggttcgatgatttaagtgaggccttaaaacgttattcgtagacctttatcctctcatagtatacagtttcccatcaaattaacacaacgagcacgagaaaatgactcacgaagttattgcaaatatcttaccacacttttctcatgcctctacta
		</sequence>
		<sequence>
			<taxon idref="RG13N-HE"/>
			tcactcccgtcgggtcggagatcggggggggcagtcgcgcacttaaacgacgcgctggggcgattcagagaccgtgcggtggttcgatgacttaagtgaagtcttaaaacattattcgtagattcttatcctctcattgtatatagtttcccatcaaattaacacaacgagcgcgagaaaatgactcacgaagttattgcagatatcttaccacacttttctcacgcccctccta
		</sequence>
		<sequence>
			<taxon idref="ZS37-HE"/>
			tcattcccgtcgggttggagatcggggggggcagtcgctcacttaagcgacacgctggggcgattcagagaccgtgcggtggttcgatgatttaagtgaggccttaaaacgttattcgtagactcttatcctctcatagtatacagtttcccatcaaattaacacaacgagcacgagaaaatgactcacgaagttattgcaaatatcttaccacacttttctcatgcctctacta
		</sequence>
		<sequence>
			<taxon idref="KR7-HE"/>
			tcactcccgtcgggtcggagatcggggggggcagtcgcgcacttaaacgacgcgttggggcgattcagagaccgtgcggtggttcgatgacttaagtgaagtcttaaaacattattcgtagattcttatcctctcatagtatacagtttcccatcaaattaacacaacgagcgcgagaaaatgactcacgaagttattgcagatatcttaccacacttttctcacgcccctccta
		</sequence>
		<sequence>
			<taxon idref="RG35-HE"/>
			tcactcccgtcgggtcggagatcggggggggcagtcgcgcacttaaacgacgcgctggggcgattcagagaccgygcggtggttcgatgacttaagtgaagtcttaaaacattatycgtagattcttatcctctcattgtatacagtttcccatcaaattaacacaacgagcgcgagaaaatgactcacgaagttattgcagatatcttaccacacttttctcacgcccctccta
		</sequence>
		<sequence>
			<taxon idref="ZI261-HE"/>
			tcactcccgtcgggtcggagatcggggggggcagtcgcgcacttaaacaacgcgttggggcgattcagagaccgtgaggtggttcgatgacttaagtgaagtcttaaaacattattcgtagattcttatcctctcatagtatacagtttcccatcaaattaacacaacgagcgcgagaaaatgactcacgaagttgttgcagatatcttaccacacttttctcacgcccctccta
		</sequence>
		<sequence>
			<taxon idref="RG37N-HE"/>
			tcactcccgtcgggtcggagatcggggggggcagtcgcgcacttaaacgacgcgttggggcgattcagagaccgtgcggtggttcgatgacttaagtgaagtcttgaaacattattcgtagattcttatcctctcatagtatacagtttcccatcaaattaacacaacgagcgcgagaaaatgactcacaaagttattgcagatatcttaccacacttttctcacgcccctccta
		</sequence>
		<sequence>
			<taxon idref="GA145-HE"/>
			tcactcccgtcgggtcggagatcggggggggcagttgcgcacttaagcgacgcgctggggcgattcagagaccgtgcggtggttcgatgatttaagtgaagtcttaaaacattatttgtagattcctatcctctcatagtatacagtttcccatcaaattaacacgacgagcacgagaaaatgactcacaaagttattgcagatatcttaccacacttttctcacgcctctacta
		</sequence>
		<sequence>
			<taxon idref="RG33-HE"/>
			tcattcccgtcgggttggagatcggggggggcagtcgcgcacttaagcgacgcgctggggcgattcagagaccgtgcggtggttcgatggttaaagtgaggccttaaaacgttattcgtagactcttatcctctcatagtatacagtttcccattaaattaacacaacgagcacgagaaaatgactcacgaagttattgcaaatatcttaccacacttttctcatgcctctacta
		</sequence>
		<sequence>
			<taxon idref="RG10-HE"/>
			tcactcccgtcgggtcggagatcggggggggcagtcgcgcacttaaacgacgcgctggggcgattcagagacygtgcggtggttcgatgacttaagtgaagtcttaaaacattattcgtagattcttatcctctcattgtatacagtttcccatcaaattaacacaacgagcgcgaaaaaatgactcacgaagttattgcagatatcttaccacacttttctcacgcccctccta
		</sequence>
		<sequence>
			<taxon idref="SP221-HE"/>
			tcactcccgtcgggtcggagatcggggggggcagtcgcgcacttaaacgacgcgctggggcgattcagagaccgtgcggtggttcgatgacttaagtgaagtcttaaaacattattcgtagattcttatcctctcattgtatacagtttcccaccaaattaacacaacgagcgcgagaaaatgactcacgaagttattgcagatatcttaccacacttttctcacgcccctccta
		</sequence>
		<sequence>
			<taxon idref="KR4N-HE"/>
			tcactcccgtcgggttggagatcggggggggcagtcgcgcacttaagcgacgcgccggggcgattcagagaccgtgcggtggttcgatgatttaagtgaagccttaaagcgttattcgtagactcttatcctctcatagtatacagtttcccatcaaatcaacacaacgagcacgagaaaatgactcacgaagttattgcaaatatcttaccacacttttctcacgcccctacta
		</sequence>
		<sequence>
			<taxon idref="KN20N-HE"/>
			tcactcccgtcgggttggagatcggggggggcagtcgcgcacttaagcgatgcgccggggcgattcagagaccgtgcggtggttcgatgatttaagtgaagccttaaaacgttattcgtagactcttatcctctcatagtatacagtttcccatcaaattaacacaacgagcacgagaaaatgactcacaaagttattgcaaatatcttaccacacttttctcacgcccctacta
		</sequence>
		<sequence>
			<taxon idref="ZO12-HE"/>
			tcactcccgtcgaattggagatcggggggggcagtcgcgcacttaagcgacgcgctggggcgattcagagaccgtgcggtggttcgatgatttaagtgaagccttaaaacgttattcgtagacttttaacctctcatagtatacagttttccatcaaattaacacaacgagcacgagaaaatgactcacgaagttattgcaaatatctcaccacacttttctcacgcccctacta
		</sequence>
		<sequence>
			<taxon idref="SP254-HE"/>
			tcactcccgtcgggtcggagatcggggggggcagtcgcgcacttaaacgacgcgctggggcgattcagagaccgtgcggtggttcgatgacttaagtgaagtcttaaaacattattcgtagattcttatcctctcattgtatacagtttcccatcaaattaacacaacgagcgcgagaaaatgactcacgaagttattgcagatatcttaccacacttttctcacgcccctccta
		</sequence>
		<sequence>
			<taxon idref="UG19-HE"/>
			tcactcccgtcgggttggagatcggggggggcagtcgcgcacttaagcgacgcgctggggcgattcagagaccgtgcggtggttcgatgatttaagtgaagccttaaaacgttattcgtagactcttatcctctcatagtatacagtttcccatcaaattaacacaacgaatacgagaaaatgactcacgaagttattacaaatatcttaccacacttttctcacgcccctacta
		</sequence>
		<sequence>
			<taxon idref="RG25-HE"/>
			tcactcccgtcgggtcggagatcggggggggcagtcgcgcacttaaacgacgcgctggggcgattcagagaccgtgcggtggttcgatgacttaagtgaagtcttaaaacattattcgtagattcttatcctctcattgtatacagtttcccatcaaattaacacaacaagcacgagaaaatggctcacgaagttattgcagatatcttaccacacttttctcacgcccctccta
		</sequence>
		<sequence>
			<taxon idref="ZS11-HE"/>
			tcactcccgtskggtcggagatcggggggggcagtcgcgyacytaaacgacgcgctggggcgattcagagaycrtgcggtggttcgatgacttaagtgaagtcttaaaacattaktcgtagattcttatcctctcattgtatacagtttcccatcaaattaacacaacgagcgcgagaaaatgactcacgaagttattgcagatatcttaccacacttttctcacgcccctccta
		</sequence>
		<sequence>
			<taxon idref="CO14"/>
			tcactcccgtcgggtcggagatcggggggggcagttgcgcacttaagcgacgcgctggggcgattcagagaccgtgcggtggttcgatgatttaagtgaagtcttaaaacattatttgtagattcctatcctctcatagtatacagtttcccatcaaattaacacaacgagcacgagaaaatgactcacaaagttattgcagatatcttaccacacttttctcacgcctctacta
		</sequence>
		<sequence>
			<taxon idref="KT1-HE"/>
			tcactcccgtcgggtcggagatcggggggggcagtcgcgcacttaaacgacgcgctggggcggttcagagaccgtgcggtggttcgatgatttaagtgaagtcttaaaacattattcgtagattcttatcctctcattgtatacagtttcccatcaaattaacacaacgagcgcgagaaaatgactcacgaagttattgcagatatcttaccacacttttctcacgcccctccta
		</sequence>
		<sequence>
			<taxon idref="SP173-HE"/>
			tcactcccgtcgggtcggagatcggggggggcagtcgcgcacttaaacgacgcgctggggcgattcagagaccgtgcggtggttcgatgacttaagtgaagtcttaaaacattattcgtagattcttatcctctcattgtatacagtttcccatcaaattaacacaacgagcgcgagaaaatgactcacgaagttattgcagatatcttaccacacttttctcacgcccctccta
		</sequence>
		<sequence>
			<taxon idref="ZI268-HE"/>
			tcactcccgtcgggtcggagatcggggggggcagtcgcgcacttaaacgacgcgctggggcgattcagagaccgtgcggtggttcgatgacttaagtgaagtcttaaaacattattcgtagattcttatcctctcattgtatacagtttcccatcaaattaacacaacgagcgcgagaaaatgactcacgaagttattgcagatatcttaccacacttttctcacgcccctccta
		</sequence>
		<sequence>
			<taxon idref="RG36-HE"/>
			tcactcccgtcgggtcggagatcggggggggcagccgcgcacttaaacgacgcgctggggcgattcagagaccgtgcggtggttcgatgacttaagtgaagtcttaaaacattattcgtagattcttatcctctcattgtatacagcttcccatcaaattaacacaacgagcgcgagaaaatgactcacaaagttattgcagatatcttaccacacttttctcacgcccctccta
		</sequence>
		<sequence>
			<taxon idref="GA160-HE"/>
			tcactcccgtcgggtcggagatcggggggagcagttgcgcacttaagcgacgcgctggggcgattcagagaccgtgcggtgattcgatgatttaagtgaagtcttaaaacattatttgtagattcctatcctctcgtagtatacagtttcccatcaaattaacacaacgagcacgagaaaatgactcacaaagttattgcagatatcttaccacacttttctcacgcctctacta
		</sequence>
		<sequence>
			<taxon idref="KR42-HE"/>
			tcactcccgtcgggtcggagatcggggggggcagtcgcgcacttaaacgacgcgctggggcggttcagagaccgtgcggtggttcgatgatttaagtgaagtcttaaaacattattcgtagattcttatcctctcattgtatacagtttcccatcaaattaacacaacgagcgcgagaaaatgactcacgaagttattgcagatatcttaccacacttttctcacgcccctccta
		</sequence>
		<sequence>
			<taxon idref="RG15-HE"/>
			tcactcccgtcgggtcggagatcggggggggcagtcgcgcacttaaacgacgcgctggggcgattcagagaccgtgcggtggttcgatgacttaagtgaagtcttaaaacattatccgtagattcttatcctctcattgtatacagtttcccatcaaattaacacaacgagcgcgagaaaatgactcacgaagttattgcagatattttaccacacttttctcacgcccctccta
		</sequence>
		<sequence>
			<taxon idref="RG28-HE"/>
			tcactcccgtcgggtcggagatcggggggggcagtcgcgcacttaaacgacgcgctggggcgattcggagaccgtgcggtggttcgatgatttaagtgaagtcttaaaacattattcgtagattcttatcctctcattgtatacagtttcccatcaaattaacacaacgagcgcgagaaaatgactcacgaagttattgcagatatcttaccatacttttctcacgcccctccta
		</sequence>
		<sequence>
			<taxon idref="EZ5N-HE"/>
			tcactcccgtcgggtcggagatcgggggggrcagtcgcgcacttaaacgacgcgctggggcggttcagagaccgtgcggtggttcgatgatttaagtgaagtcttaaaacattattcgtagattcttatcctctcattgtatacagtttcccatcaaattaacacaacgagcgcgagaaaatgactcacgaagttattgcagatatcttaccacacttttctcacgcccctccta
		</sequence>
		<sequence>
			<taxon idref="ZS56-HE"/>
			tcattcccgtcgggttggagatcggggggggcagtcgcgcacttaagcgacgcgctggggcgattcagagaccgtgcggtggttcgatgatttaagtgaggccttaaaacgttattcgtagactcttatcctctcatagtatacagtttcccatcaaattaacacaacgagcacgagaaaatgactcacgaagttattgcaaatatcttaccacacttttctcatgcctctacta
		</sequence>
		<sequence>
			<taxon idref="KT6-HE"/>
			tcactcccgtcgggtcggagatcggggggggcagtcgcgcacttaaacgacgcgctggggcgattcagagaccgtgcggtggttcgatgacttaagtgaagtcttaaaacattattcgtagattcttatcctctcattgtatacagtttcccatcaaattaacacaacaagcgcgagaaaatgactcacgaagttattgcagatatcttaccacacttttctcacgcccctccta
		</sequence>
		<sequence>
			<taxon idref="CO13N"/>
			tcactcccgtcgggttggagatcggggggggcagtcgcgcacttaagcgacgcgctggggcgattcagagaccgtgcggtggttcgatgacttaagtgaagccttaaaacgttattcgcagactcttatcctctcatagtatacagtttcccatcaaattaacacaacgagcacgagaaaataactcacgaagttattgcgaatatcttaccacacttttctcacgcccctacta
		</sequence>
		<sequence>
			<taxon idref="KN34-HE"/>
			tcgctcccgtcgggtcggagatcggggggggcagtcgcgcacttaagcgacgcgctggggcgattcagagaccgtgcggtggttcgatgatttaagtgaagtcttaaaacattgttcgtagattcttatcctctcatagtatacagtttcccatcaaattaacacaacgagcgcgagaaaatgactcacaaagttattgcagatatcttaccacacttttctcacgcctctacta
		</sequence>
		<sequence>
			<taxon idref="RG9-HE"/>
			tcattcccgtcgggttggagatcggggggggcagtcgcgcacttaagcgacgcgctggggcgattcagagaccgtgcggtggttcgatgatttaagtgaggccttaaaacgttattcatagacccttatcctctcatagtatacagttttccatcaaattaacacaacgagcacgagaaaatgactcacgaagttattgcaaatatcttaccacacttttctcatgcctctacta
		</sequence>
		<sequence>
			<taxon idref="RG34-HE"/>
			tcattcccgtcgggttggagatcggggggggcagtcgcgcacttaagcgacgcgctggggcgattcagagaccgtgcggtggttcgatgatttaagtgaggccttaaaacgttattcgtagactcttatcctctcatagtatacagtttcccatcaaattaacacaacgagcacgagaaaatgactcacaaagttattgcaaacatcttaccacacttttctcatgcctctacta
		</sequence>
		<sequence>
			<taxon idref="CO2"/>
			tcacccccgtcgggtcggagatcggggggggcagtcgcgcacttaagcgacgcgctggggcgattcagagaccgtgcggtggttcgatgatttaagtgaagtcttaaaacattatttgtagattcttatcctctcacagtatacagtttcccatcaaattaacacagcgagcgcgagaaaacgactcacaaagttattgcagatatcttaccacacttttctcacgcctccacta
		</sequence>
		<sequence>
			<taxon idref="ZI468-HE"/>
			tcactcccgtcgggtcggagatcggggggggcagtcgcgcacttaaacgacgcgttggggcgattcagagaccgtgcggtggttcgatgacttaagtgaagtcttaaaacattattcgtagattcttatcctctcatagtatacagtttcccatcaaattaacacaacgagcgcgagaaaatgactcacgaagttattgcagatatcttaccacactttcctcgcgtccctccta
		</sequence>
		<sequence>
			<taxon idref="KR39-HE"/>
			tcactcccgtcgggtcggagatcggggggggcagtcgcgcacttaaacgacgcgctggggcggttcagagaccgtgcgrtggttcgatgatttaagtgaagtcttaaaacattattcgtagattcttatcctctcattgtatacagtttcccatcaaactaacacaacgagcgcgagaaaatgactcacgaagttattgcagatatcttaccacacttttctcacgcccctccta
		</sequence>
		<sequence>
			<taxon idref="SP241-HE"/>
			tcactcccgtcgggtcggagatcggggggggcagtcgcgcacttaaacgacgcgctggagcgattcagagaccgtgcggtggttcgatgacttaagtgaagtcttaaaacattattcgtagattcttatcctctcattgtatacagtttcccatcaaattaacacaacgagcgcgagaaaatgactcacgaagttattgcagatatcttaccacacttttctcacgcccctccta
		</sequence>
		<sequence>
			<taxon idref="RG3-HE"/>
			tcattcccgtcgggttggagatcggggggggcagtcgcgcacttaagcgacgcgctggggcgattcagagaccgtgcggtggttcgatgatttaagtgaggccttaaaacgttattcgtagactcttatcctctcatagtatacagtttcccatcaaattaacacaacgagcacgagaaaatgactcacgaagttattgcaaatatcttgccacacttttctcatgcctctacta
		</sequence>
		<sequence>
			<taxon idref="ZL130-HE"/>
			tcactcccgtcgggtcggagatcggggggggcagtcgcgcacttaaacgacgcgctggggcgattcagagaccgtgcggtggttcgatgacttaagtgaagtcttaaaacattatttgtagattcttatcctctcattgtatacagtttcccatcaaattaacacaatgagcgcgagaaaatgactcacgaagttattgcagatatcctaccacacttttctcacgcccctccta
		</sequence>
		<sequence>
			<taxon idref="EZ25-HE"/>
			tcactcccgtcgggtcggagaccggggggggcagtcgcgcacttaaacgacgcgctggggcgactcagagaccgtgcggtggttcgatgacttaagtgaagtcttaaaacattattcgtagatttttatcctctcatagtatacagtttcccatcaaattaacacaacaagcgcgagaaaataactctcgaagttattgcagatatcttactacacttttctcacgcccctacta
		</sequence>
		<sequence>
			<taxon idref="CO10N"/>
			tcactcccgtcgggtcggagatcggggggagcagttgcgcacttaagcgacgcgctggggcgattcagagaccgtgcggtgattcgatgatttaagtgaagtcttaaaacattatttgtagattcctatcctctcgtagtatacagtttcccatcaaattaacacaacgagcacgagaaaatgactcacaaagttattgcagatatcttaccacacttttctcacgcctctacta
		</sequence>
		<sequence>
			<taxon idref="GA191-HE"/>
			tcactcccgtcgggtcggagatcggggggggcagttgcgcacttaagcgacgcgctggggcgattcagagaccgtgcggtggttcgatgatttaagtgaagtcttaaaacattatttgtagattcctatcctctcatagtatacagtttcccatcaaattaacacaacaagcacgagaaaatgattcacaaagttattgcagatatcttaccacacttttctcacgcctctacta
		</sequence>
		<sequence>
			<taxon idref="KN133N-HE"/>
			tcactcccgtcgggttggagatcggggggggcagtcgcgcacttaagcgatgcgccggggcgattcagagaccgtgcggtggttcgatgatttaagtgaagccttaaaacgttattcgtagactcttatcctctcatagtatacagtttcccatcaaattaacacaacgagcacgagaaaatgactcacaaagttattgcaaatatcttaccacacttttctcacgcccctacta
		</sequence>
		<sequence>
			<taxon idref="FR310-HE"/>
			tcactcccgtcgggtcggagatcggggggggcagtcgcgcacttaaacgacgcgttggggcgattcagagaccgtgcggtggttcgatgacttaagtgaagtcttaaaacattattcgtagattcttatcctctcatagtatacagtttcccatcaaattaacacaacgagcgcgagaaaatgactcacgaagttattgcagatatcttaccacacttttctcacgcccctccta
		</sequence>
		<sequence>
			<taxon idref="CO16"/>
			tcactcccgtcgggtcggagatcggggggggcagtcgcgcacttaagcgacgcgctggggcaattcagggaccgtgcggtggttcgatgatttaagtgaagtcttaaaacattatttgtagattcttattttctcatagtatacagtttcccatcaaattaacacaacgagcgcgagaaaatgactcacaaagttattgcagatatcttaccacacttttctcacgcctctacta
		</sequence>
		<sequence>
			<taxon idref="UM118-HE"/>
			tcactcccgtcgggtcggagatcggggggagcagttgcgcacttaagcgacgcgctggggcgattcagagaccgtgcggtgattcgatgatttaagtgaagtcttaaaacattatttgtagattcctatcctctcgtagtatacagtttcccatcaaattaacacaacgagcacgagaaaatgactcacaaagttattgcagatatcttaccacacttttctcacgcctctacta
		</sequence>
		<sequence>
			<taxon idref="EZ2-HE"/>
			tcactcccgtcgggtcggagatcggggggggcagtcgcgcactaaggcgacgcgctggggcgattcagagaccgtgcggtggttcgatgatttaagtgaagtcttaaaacattattcgtggattctcatcctctcatagcatacagtctcccatcaaattaacacaacgagcgcgaaaaaatgactcacgaagttactgcagatatcttatcacacccttctcacgcctctacta
		</sequence>
		<sequence>
			<taxon idref="EZ9N-HE"/>
			tcactcccgtcgggtcggagaccggggggggcagtcgcgcacttaaacgacgcgctggggcgattcagagaccgtgcggtggttcgatgacttargtgaagtcttaaaacattattcgtagatttttatcctctcatagtatacagtttcccatcaaattaacacaacgagcgcgagaaaataactcacgaagttattgcagatatcttactgcacttttctcacgcccctacta
		</sequence>
		<sequence>
			<taxon idref="ZO65-HE"/>
			tcactcccgtcgggtcggagatcggggggggcagtcgcgcacttaaacgacgcgttggggcgattcagagaccgtgcggtggttcgataacttaagtgaagtcttaaaacattattcgtagattcttatcctctcatagtatacagtttcccatcagattaacacaacgagcgcgagaaaatgactcacgaagttattgcagatatcttaccacacttttctcacgcccctccta
		</sequence>
		<sequence>
			<taxon idref="RG39-HE"/>
			tcattcccgtcgggttggagatcggggggggcagtcgcgcacttaagagacgcgctagggcgattcagagaccgtgcggtggttcgatgacttaagtgaggccttaaaacgttattcgtagactcttatcctctcatagtatacagtttcccatcaaattaacacaacgagcacaagaaaatgactcacgaagttattgcaaatatcttaccacacttttctcaygcctctacta
		</sequence>
		<sequence>
			<taxon idref="ED3"/>
			tcactcccgtcgggtcggagatcggggggggcagtcgcgcactaaggcgacgcgctggggcgattcagagaccgtgcggtggttcgatgatttaagtgaagtcttaaaacattattcgtggattctcatcctctcatagcatacagtctcccatcaaattaacacaacgagcgcgaaaaaatgactcacgaagttactgcagatatcttatcacacccttctcacgcctctacta
		</sequence>
		<sequence>
			<taxon idref="RG19-HE"/>
			tcattcccgtcgggttggagatcggggggggcagtcacgcacttaagcgacgcgctggggcgattcagagaccgtgcggtggttcgatgatttaagtgaggccttaaaacgttattcgtagactcttatcctctcatagtatacagtttcccatcaaattaacacaacgagcacgagaaaatgactcacaaagttattgcaaatatcttaccacacttttctcatgcctctacta
		</sequence>
		<sequence>
			<taxon idref="TZ10-HE"/>
			tcactcccgtcgggtcggagatcggggagggcagtcgcgcacttaaacgacgcgctggggcgattcagagaccgtgcggtggtttgatgacttaagtgaaatcttaaaacattattcgtagattcttatcctctcattgtatacagtttcccatcaaattaacacaacgagcgcgagaaaatgactcacgaagttattgcagatatcttaccacacttttctcacgcccctccta
		</sequence>
		<sequence>
			<taxon idref="UG7-HE"/>
			tcactcccgtcgggttggagatcggggggggcagtcgcgcacttaagcgacgcgctggggcgattaagagaccgtgcggtggttcgatgatttaagtgaagccttaaaacgttattcgtagactcttatcctctcatagtatacagtttcccatcaaattaacacaacgagcacgagaaaatgactcacgaagttattgcaaatatcttgccacacttttctcacgcccctacta
		</sequence>
		<sequence>
			<taxon idref="RG2-HE"/>
			tcactcccgtcgggtcggagatcggggggggcagtcgcgcacttaaacgacgcgttggggcgattcagagaccgtgcggtggttcgatgacttargtgaagtcttaaaacattattcgtagattcttatcctctcatagtatacagtttcccatcaaattaacacaacgagcgcgagaaaatgactcacgaagttattgcagatatcttaccacacttttctcacgcccctcctg
		</sequence>
		<sequence>
			<taxon idref="ED2"/>
			tcactcccgtcgggtcggagatcggggggggcagtcgcgcactaaggcgacgcgctggggcgattcagagaccgtgcggtggttcgatgatttaagtgaagtcttaaaacattattcgtggattctcatcctctcatagcatacagtctcccatcaaattaacacaacgagcgcgaaaaaatgactcacgaagttactgcagatatcttatcacacccttttcacgcctctacta
		</sequence>
		<sequence>
			<taxon idref="SP235-HE"/>
			tcactcccgtcgggtcggagatcggggggggcagtcgcgcacttaaacgacgcgctggggcgattcagagaccgtgcagtggttcgatgacttaagtgaagtcttaaaacattattcgtagattcttatcctctcattgtatacagtttcccatcaaattaacacaacgagcgcgagaaagtgactcacgaagttatcgcagatatcttaccacacttttctcacgcccctccta
		</sequence>
		<sequence>
			<taxon idref="TZ14-HE"/>
			tcattcccgtcgggttggagatcggggggggcagtcgcgcacttaagcgacgcgctggggcgattcagagaccgtgcggtrgttcgatgatttaagtgaggccttaaaacgttattcgtagactcttatcctctcatagtatacagtttcccatcaaattaacacaacgagcatgagaaaatgactcacgaagttattgcaaatatcttaccacacttttctcatgcctctacta
		</sequence>
		<sequence>
			<taxon idref="FR14-HE"/>
			tcactcccgtcgggtcggagatcggggggggcagtcgcgcacttaaacaacgcgttggggcgattcagagaccgtgaggtggttcgatgacttaagtgaagtcttaaaacattattcgtagattcttatcctctcatagtatacagtttcccatcaaattaacacaacgagcgcgagaaaatgactcacgaagttgttgcagatgtcttaccacacttttctcacgcccctccta
		</sequence>
		<sequence>
			<taxon idref="RC1-HE"/>
			tcattcccgtcgggttggagatcggggggggcagtcgcgyacttaagcgacgcgctggggcgattcagagaccgtgcggtggttcgatgatttaagtgaggccttaaaacgttattcgtagactcttatcctctcatagtatacagtttcccatcaaattaacacaacgagcacgagaaaatgactcacgaagttattgcaaatatcttaccacacttttctcatacctctacta
		</sequence>
		<sequence>
			<taxon idref="RG7-HE"/>
			tcactcccgtcgggtcggagatcggggggggcagtcgcgcacttaaacgacgcgctggggcgattcagagaccgtgcggtggttcgatgacttaagtgaagtcttaaaacattattcgtagattcttatcctctcattgtatacagtttcccatcaaattaacacaacgagcgcgagaaaatgactcacgaagttattgcagatatcttaccacacttttctcacgcccctccca
		</sequence>
		<sequence>
			<taxon idref="UG28N_HE"/>
			tcactcccgtcgggttggagatcggggggggcagtcgcgyacytaagcgacgcgccggggcgattcagagaccgtgcggtggttcgatgatttaagtgaagccttaaaacgttattcgtagactcttatcctctcatagtatacagtttcccatcaaattaacacaacgagcacgagaaaatgactcacgaagttattgcaaatatcttaccacacttttctcacgcccctacta
		</sequence>
		<sequence>
			<taxon idref="SP188-HE"/>
			tcactcccgtcgggtcggagatcggggggggcagtcgcgcacttaaacgacgcgttggggcgattcagagaccgtgcggtggttcgatgacttaagtgaagtcttaaaacattattcgtagattcttatcctctcatagtatacagtttcccatcaaattaacacaacgagcgcgagaaaatgactcacgaagttattgcagatatcttaccacacttttctcacgcccctccta
		</sequence>
		<sequence>
			<taxon idref="SP80-HE"/>
			tcactcccgtcgggtcggagatcggggggggcagtcgcgcacttaaacgacgcgctgggrcgattcagagaccgtgcggtggttcgacgacttaagtgaagtcttaaaacattattcgtagatttttatcctctcatagtatacagtttcccattaaattaacacaacgagcgcgagaaaatgactcacgaagttattgcagatatcttaccacacttttctcacgcccctacta
		</sequence>
		<sequence>
			<taxon idref="RG21N-HE"/>
			tcactcccgtcgggtcggagatcggggggggcagtcgcgcacttaaacgacgcgctggggcgattcagagaccgtgcggtggttcgatgacttaagtgaagtcttaaaacattattcgtagattcttatcctctcattgtatacagtttcccatcaaattaacacaacgagcgcgagaaaatgactcacgaagttattgcagatatcttaccacacttttctcacgcccctccta
		</sequence>
		<sequence>
			<taxon idref="UG5N-HE"/>
			tcactcccgtcgggttggagatcggggggggcagtcgcgcacttaagcggcgcgctggggcgattcagagaccgtgcggtggttcgatgatttaagtgaagccttaaaacgttattcgtagactcttatccactcatagtatacagtttcccatcaaattaacacaacgagcacgagaaaatgactcacgaagttattgcaaatatcttaccacacttttctcacgcccctacta
		</sequence>
		<sequence>
			<taxon idref="ED5N-HE"/>
			tcactcccgtcgggtcggagaccggggggggcagtcgcgcacttaaacgacgcgctggggcgactcagagaccgtgcggtggttcgatgacttaagtgaagtcttaaaacattattcgtagatttttatcctctcatagtatacagtttcccatcaaattaacacaacaagcgcgagaaaataactctcgaagttattgcagatatcttactacacttttctcacgcccctacta
		</sequence>
		<sequence>
			<taxon idref="RC5-HE"/>
			tcactcccgtcgggtcggagatcggggggggcagtcgcgcacttaaacgacgcgctggggcgattcagagaccgtgcggtggttcgatgacttaagtgaagtcttaaaacattattcgtagattcttatcctctcattgtatacaatttcccatcaaattaacacaacgagcgcgagaaaatgactcacgaagttattgcagatatcttaccacacttttctcacgcccctccta
		</sequence>
		<sequence>
			<taxon idref="GA125-HE"/>
			tcactcccgtcgggtcggagatcggggggggcagtcgcgcacttaagcgacgcgctggggcgattcagagaccgtgcggtggatcgatgatttaagtgaagtcttaaaacattatttgtagattcttatcctcccatagtgtacagtttcccatcaaattaatacaacgggcgcgagaaaatgactcacaaagttattgcagatatcttaccacacttttctcacgcctctacta
		</sequence>
		<sequence>
			<taxon idref="RG6N-HE"/>
			tcattcccgtcgggttggagatcagggggggcagtcgcgcacttaagcgacgcgctggggcgattcagagaccgtgcggtggttcgatgatttaagtgaggccttaaaacgttattcgtagactcttatcctctcatagtatacagtttcccatcaaattaacacaacgagcacgagaaaatgactcacgaagttattgcaaatatcttaccacacttttctcatacctctacta
		</sequence>
		<sequence>
			<taxon idref="CO1"/>
			tcactcccgtcgggtcggagatcggggggggcagttgcgcacttaagcgacgcgttggggcgattcagagaccgtgcggtggttcgatgatttgagtgaagtcttaaaacattatttgtagattcctatcctctcatagtatacagtttcccatcaaattaacacaacgagcacgagaaaatgactcacaaagttattgcagatatcttaccacacttttctcacgcctctacta
		</sequence>
		<sequence>
			<taxon idref="RG5-HE"/>
			tcactcccgtcgggtcggagatcggggggggcagtcgcgyacytaaacgacgcgctggggcgattcagagaccgtgcggtggttcgatgacttaagtgaagtcttaaaacattattcgtagattcttatcctctcattgtatacagtttcccatcaaattwacacaacgagcgcgagaaaatgactcacgaagttattgcagatatcttaccacacttttctcacgcccctccta
		</sequence>
		<sequence>
			<taxon idref="NG6N-HE"/>
			tcactcccgtcgggttggagatcggggggggcagtcgcgcacttaagcgacgcgctggggcgattcagagaccgtgcggtggatcgatgatttaagtgaagccttaaaacgttattcgtagactcttatcctctcatagtatacagtttcccatcaaattaacgaaacgagcacgagaaaatgactcatgaagttattgcgaatatcttaccacacttttctcacgcccctacta
		</sequence>
		<sequence>
			<taxon idref="UM37-HE"/>
			tcactcccgtcgggtcggagatcggggggagcagttgcgcacttaagcgacgcgctggggcgattcagagaccgtgcggtgattcgatgatttaagtgaagtcttaaaacattatttgtagattcctatcctctcgtagtatacagtttcccatcaaattaacacaacgagcacgagaaaatgactcacaaagttattgcagatatcttaccacacttttctcacgcccctacta
		</sequence>
		<sequence>
			<taxon idref="RG22-HE"/>
			tcattcccgtcgggttggagatcggggggggcagtcgcgcacttaaacgacgcgctggggcgattcagagaccgtgcggtggttcgatgatttaagtgaggccttaaaacgttattcgtaaactcttatcctctcatagtatacagtttcccatcaaattaacacaacgagcacaagaaaatgactcacgaaattattgcaaatatcttaccacacttttctcatgcctctacta
		</sequence>
		<sequence>
			<taxon idref="CO9N"/>
			tcactcccgtcgggttggagatcggggggggcagtcgcgcacttaagcgacgcgctggggcgattcagagaccgtgcggtggttcgatgatttaagtgaagccttaaaacgttattcgcagactcttatcctctcatagtatacagtttcccatcaaattaacacaacgagcacgagaaaataactcacgaagttattgcgaatatcttaccacacttttctcacgcccctacta
		</sequence>
		<sequence>
			<taxon idref="UM526-HE"/>
			tcactcccgtcgggtcggagatcggggggagcagttgcgcacttaagcgacgcgctggggcgattcagagaccgtgcggtgattcgatgatttaagtgaagtcttaaaacattatttgtagattcctatcctctcgtagtatacagtttcccatcaaattaacacaacgagcacgagaaaatgactcacaaagttattgcagatatcttaccacacttttctcacgcctctacta
		</sequence>
		<sequence>
			<taxon idref="ED6N-HE"/>
			tcactcccgtcgggccggagatcggggggggcagtcgcgcactaaggcgacgcgctggggcgattcagagaccgtgcggtggttcgatgatttaagtgaagtcttaaaacattatttgtggattctcatcctctcatagcatacagtcccccatcaaattaacacaacgagcgcggaaaaatgactcacgaagttactgcagatatcttatcacacccttctcacgcctctacta
		</sequence>
		<sequence>
			<taxon idref="ED10N"/>
			tcactcccgtcgggtcagagatcggggggggcagtcgcgcactaaagcgacgcgctggggcgattcagagaccgtgcggtggatcgatgatttaggtgaagtcttaaaacactattcgtgggttcttatcctttcatagcatacggtctcccatcaaattaacacaacgagcgcgagaaaatgactcacgaaatcactgcagatatcttatcacactcttctcacgcctttacta
		</sequence>
		<sequence>
			<taxon idref="RG38N-HE"/>
			tcactcccgtcgggtcggagatcggggggggcagtcgcgcacttaaacgacgcgctggggcgattcagagaccgtgcggtggttcgatgacttaagtgaagtcttaaaacattattcgtagattcttatcctctcattgtatacagtttcccatcaaattaacacaacgagcgcgaaaaaatgactaacgaagttattgcagatatcttaccacacttttctcacgcccctccta
		</sequence>
		<sequence>
			<taxon idref="ZI91-HE"/>
			tcactcccgtcgggtcggagatcggggggggcagtcgcgcacttaaacgacgcgctggggcgattcagagaccgtgcggtggttcgatgacttaagtgaagtcttaaaacattattcgtagattcttatcctctcattgtatacagtttcccatcaaattaacacaacgagcgcgagaaaatgactcacgaagttattgcagatatcttaccacacttttctcacgcccctccta
		</sequence>
		<sequence>
			<taxon idref="RG4N-HE"/>
			tcattcccgtcgggttggggatcggggggggcagtcgcgcacttaagcgacgcgctggggcgattcagagaccgtgcggtggttcgatgatttaagtgaggccttaaaacgttattcgtaaactcttatcctctcatagtatacagtttcccatcaaattaacacaacgagcacaagaaaatgactcacgaagttattgcaaatatcttaccacacttttctcatgcctctacta
		</sequence>
		<sequence>
			<taxon idref="CK2-HE"/>
			tcactcccgtcgggtcggagatcggggggggcagttgcgcatttaagcgacgcgctggggcgattcagagaccgtgcggtggttcgatgatttaagtgaagtcttaaaacattatttgtagattcctatcctctcatagtatacagtttcccatcaaattaacacaacgagcacgagaaaatgactcacaaagttattgcagatatcttaccacacttttctcacgcctctacta
		</sequence>
		<sequence>
			<taxon idref="KN6-HE"/>
			tcactcccgwskggtcggagatcggggggggcagtcgcgcacttaaacgacgcgctggggcggttcagagaccgtgcggtggttcgatgatttaagtgaagtcttaaaacattaktcgtagattcttatcctctcattgtatacagtttcccatcaaattaacacaacgagcgcgagaaaatgactcacgaagttattgcagatatcttaccacgcttttctcacgcccctccta
		</sequence>
	</alignment>

	<!-- The sequence alignment (each sequence refers to a taxon above).         -->
	<!-- ntax=179 nchar=720                                                      -->
	<alignment id="alignment2" dataType="nucleotide">
		<sequence>
			<taxon idref="DGRP256"/>
			tgcaggccacgagacggaaaggcgttcatctgcctggcttctagctgtcctagaatagtgagttcctcgagccccgccttcctgggccttctcaccgggctatggcaaggtggggagccaggcgcgcggccactggctctgatgccacctggacgcgcctaggggccggcggcgagtgcttactccactcgacgtataccgacgactcgcacagcggcgggcgtgaggctggtcatgatacataggtgagtatcgccggatggagggtggtttagcaagtgctccactccagaacgtacacagcaggaaagtgayttaggctcccacgacgaacytcgcaccccaaacgacccgcatttcaacttcggttccctggacaggcttgaggcttgccwcccaaggccatgcactttcacaatatagtgaaggatttgtttatgacttaaattagtatacatcgtactgtaatgcagcgctagcaattgagttgcggggtgactgagtagaaatatggtgatgtctgtatgttggggcgttcaacttacctccacttctttatccggatatagcagctaaarycgatgcgtagtcctgggatcaggaagcggactggcatcggtacggagactgcacgcatagtatctctaggaggcgggcagagtctctagctaatccagcacgaccatgttgtaryycggaatccattcgtctaaacaaagg
		</sequence>
		<sequence>
			<taxon idref="DGRP801"/>
			tgcaggccacgagacggaaaggcgtccatctgcctggcttctagctgtcctaggatagtgagttcctcgagccccgccttcctaggccttctcaccgggctatggcaaggtggggagccaggcgcgcggccactggctctaatgccacctggacgcgcctaggggccggcggcgagtgcgtactccactcgacgtataccgactactcgcacagcggcgggcatgaggctggtcatgatacataggtgagtatcgccagatggagggtggtttagcaagggctccactccagaacgtatacagcaggaaagtgacttaggctcccacgacgaactccgcaccccaaacgacccgcatttcaacttcggttccctggacatgcttggggcttgcctcccaaggccatgcactttcacaatatagtgaaggatttgtttatgacttaaattagtatacatcgtactgtaatgcagcgctagcaatagagttgcggggtgactgaattgaaatatggtgatgtccgtatgttggggcgttcaacttacctccacttctttatccggatatagcagctaaaatcgatgcgtagtcctgggaccaggaagcggaccggcatcggtacggagactgcgcgcatagtatctctaggaggcgggcagagtctctagttaatccagcacgaccatgttgtaattcggaatccattcgtctaaacaaagg
		</sequence>
		<sequence>
			<taxon idref="DGRP776"/>
			tgcaggccacgagacggaaaggcgtccatctgcctggcttctagctgtcctaggatagtgagttcctcgagccccgccttcctaggccttctcaccgggctatggcaaggtggggagccaggcgcgcggccactggctctaatgccacctggacgcgcctaggggccggcggcgagtgcgtactccactcgacgtataccgactactcgcacagcggcgggcatgaggctggtcatgatacataggtgagtatcgccagatggagggtggtttagcaagggctccactccagaacgtatacagcaggaaagtgacttaggctcccacgacgaactccgcaccccaaacgacccgcatttcaacttcggttccctggacatgcttggggcttgcctcccaaggccatgcactttcacaatatagtgaaggatttgtttatgacttaaattagtatacatcgtactgtaatgcagcgctagcaatagagttgcggggtgactgaattgaaatatggtgatgtccgtatgttggggcgttcaacttacctccacttctttatccggatatagcagctaaaatcgatgcgtagtcctgggaccaggaagcggaccggcatcggtacggagactgcgcgcatagtatctctaggaggcgggcagagtctctagttaatccagcacgaccatgttgtaattcggaatccattcgtctaaacaaagg
		</sequence>
		<sequence>
			<taxon idref="DGRP441"/>
			tgcaggccacgagacggaaaggcgtccatctgcctggcttctagctgtcctaggatagtgagttcctcgagccccgccttcctgggccttctcaccgggctatggcaaggtggggagccaggcgcgcggccactggctctaatgccacctggacgcgcctaggggccggcggcgagtgcgtactccactcgacgtataccgactactcgcacagcggcgggcatgaggctggtcatgatacataggtgagtatcgccggatggagggtggtttagcaagggttccactccagaacgtatacagcaggaaagtgacttaggcttccacgacgaactccgcaccccaaacgacccgcatttcaacttcggttccctggacatgcttggggcttgcctcccaaggccatgcactttcacaatatagtgaaggatttgtttatgacttagattagtatacatcgtactgtaatgcagcgctagcaatagagttgcggggtgactgaattgaaatatggtgatgtccgtatgttggggcgttcaacttacctccacttctttatccggatatagcagctaaaatcgatgcgtagtcctgggatcaggaagcggactggcatcggtacggagactgcgcgcatagtatctctaggaggcgggcagagtctctagttaatccagcacgaccatgttgtaattcggaatccattcgtctaaacaaagg
		</sequence>
		<sequence>
			<taxon idref="DGRP73"/>
			tgcaggccacgagacggmaaggcgtccatctgcctggcttctagctgtcctaggatagtgagttcctcgagccccgccttcctgggccttctcaccgggctatggcaaggtggggagccaggcgcgcggccactggctctaatgccacctggacgsgcctaggggccggcggcgagtgcgtactccactcgacgtataccgactactcgcacagcggcgggcatgaggctggtcatgatacataggtgagtatcgccggatggagggtggtttagcaagggctccactccagaacgtatacagcaggaaagtgacttaggctcccacgacgaactccgcaccccaaacgacccgcatttcawcttcggatccctggacatgcttggggcttgcctcccaaggccatgcactttcacaatatartgaaggatttgtttatgacttaaattagtatacatcgtactgtaatgcagcgctagcaatagagttgcggggtgactgaattgaaatatggtgatgyccgtatgttggggcgttcaacttacctccacttctttatccggatatagcagctaaaatcgatgcgtagtcctgggatcaggaagcggactggcatcggtacggagactgcgcgcatagtatctctaggaggcgggcagagtctctagttaatccagtacgaccatgttgtaattcggaatccattcgtctaaacaaagg
		</sequence>
		<sequence>
			<taxon idref="DGRP336"/>
			tgcaggccacgagacggaaaggcgtccatctgcctggcttctagctgtcctaggatagtgagttcctcgagccccgccttcctgggccttctcaccgggctayggcaaggtggggagccaggcgcgcggccactggctctaatgccacckggacgcgcctaggggccggcggcgagtgcgtactccactcgacgtataccgactactcgcacagcggcgggcatgaggctggtcatgatacataggtgagtatcgccggatggagggtggtttagcaagggctccactccagaacgtatacagcaggaaagtgacttaggctcccacgacgaactccgcaccccaaacgacccgcatttcaacttccgttccctggacatgcttggggcttgcctcccaaggccatgcactttcacaatatagtgaaggatttgtttatgacttaaattagtatacatcgtactgtaatgcagcgctagcaatagagttgcggggcgactgaattgaaatatgttgatgtccgtatgttggggcgttcaacttacctccacttctttatccggatatagcaryyrrmrycgatgcgtagtcctgggatcaggaagcggactggcatcggtgcgtagactgcgcgcatagtatctctaggaggcgggcagagtctctagttaatccagcacgaccatgtwgtaryycggaatccattcgtctaaacaaagg
		</sequence>
		<sequence>
			<taxon idref="DGRP287"/>
			tgcaggccacgagacggaaaggcgtccatctgcctggcttctagctgtcctaggatagtgagttcctcgwgccccgccttcctgggccttctcaccgggctatrgcaaggtggggagccaggcgcgcggccactggctstaatgccacctggacgcgcctaggrgccggcggcgagtgcgtactccactcgacgtataccgactactcgcacagcggcgggcatgaggctggtcatgatacataggtgagtatcgccggatggagggtggtttagcaagggctccactccagaacgtatacagcaggaaagtgacttaggctcccacgacgaactccgcaccccaaacgacccgcatttcaacttcggttccctggacatgcttggggcttgcctcccaaggccatgcactttcacaatatagtgaaggatttgtttatgacttaaattagtatacatcgtactgtaatgcagcgctagcaatagagttgcggggtgactgaattgaaatatggtgatgtccgtatgktggggcgttcaacttacctccacttctttatccggatatagcagctaamrycgatgcgtagtcctgggatcaggaagcggactggcatcggtacggagactgcgcgcatagtatctctaggaggcrggcagagtctctagctaatccagcacgaccatgttgtaryycgraatccattcgtctaaacaaaag
		</sequence>
		<sequence>
			<taxon idref="DGRP554"/>
			tgcaggccacgagacggaaaggcgtccatctgcctggcttctagctgtcctaggatagtgagttcctcgagccccgccttcctaggccttctcaccgggctatggcaaggtggggagccaggcgcgcggccactggctctaatgccacctggacgcgcctaggggccggcggcgagtgcgtactccactcgacgtataccgactactcgcacagcggcgggcatgaggctggtcatgatacataggtgagtatcgccagatggagggtggtttagcaagggctccactccagaacgtatacagcaggaaagtgacttaggctcccacgacgaactccgcaccccaaacgacccgcatttcaacttcggttccctggacatgcttggggcttgcctcccaaggccatgcactttcacaatatagtgaaggatttgtttatgacttaaattagtatacatcgtactgtaatgcagcgctagcaatagagttgcggggtgactgaattgaaatatggtgatgtccgtatgttggggcgttcaacttacctccacttctttatccggatatagcagctaaaatcgatgcgtagtcctgggaccaggaagcggaccggcatcggtacggagactgcgcgcatagtatctctaggaggcgggcagagtctctagttaatccagcacgaccatgttgtaattcggaatccattcgtctaaacaaagg
		</sequence>
		<sequence>
			<taxon idref="DGRP409"/>
			tgcaggccacgagacggaaaggcgtccatctgcctggcttctagctgtcctaggatagtgagttcctcgagccccgccttcctgggccttctcaccgggctatggcaaggtggggagccaggcgcgcggccactggctctaatgccacctggacgcgcctaggggccggcggcgagtgcgtactccactcgacgtataccgactactcgcacagcggcgggcatgaggctggtcatgatacataggtgagtatcgccggatggagggtggtttagcaagggctccactccagaacgtatacagcaggaaagtgacttaggctcccacgacgaactccgcaccccaaacgacccgcatttcaacttcggttccctggacatgcttggggcttgcctcccaaggccatgcactttcacaatatagtgaaggatttgtttatgacttaaattagtatacatcgtactgtaatgcagcgctagcaatagagttgcggggtgactgaattgaaatatggtgatgtccgtatgtcggggcgttcaacttacctccacttctttatccggatatagcagctaaaatcgatgcgtagtcctgggatcaggaagcggactggcatcggtacggagactgcgcgcatagtatctctaggaggcgggcagagtctctagttaatccagtacgaccatgttgtaattcggaatccattcgtctaaacaaagg
		</sequence>
		<sequence>
			<taxon idref="DGRP852"/>
			tgcaggccacgagacggaaaggcgtccatctgcctggcttctagttgtcctaggatagtgagttcctcgagccccgccttcctgggccttctcaccgagctatggcaaggtggggagccaggcgcgcggccactggctctaatgccacctggacgcgcctaggggccggcggcgagtgcgtactccactcgacgtataccgactactcgcacagcggcgggcatgaggctggtcatgatacataggtgagtatcgccggatggagggtggtttagcaggggctccactccagaacgtatacagcaggaaagtgacttaggctcccacgacgaactccgcaccccaaacgacccgcatttcaacttcggttccctggacatgcttggggcttgcctcccaaggccgtgcactttcacaatatagtgaaggatttgtttatgacttaaattagtatacatcgtactgtaatgcagcgctagcaatagagttgcggggtgactgaattgaaatatggtgatgtccgtatgttggggcgttcaacttacctccacttctttatccggatatagcagctaaaatcgatgcgtagtcctgggatcaggaagcggactggcatcggtacggagactgcgcgcatagtatctctaggaggcgggcagagtctctagttaatccagcacgaccatgttgtaattcggaatccattcgtctaaacaaagg
		</sequence>
		<sequence>
			<taxon idref="DGRP820"/>
			tgcaggccacgagacggaaaggcgtccatctgcctggcttctagctgtcctaggatagtgagttcctcgagccccgccttcctgggccttctcaccgggctatggcaaggtggggagccaggcgcgcggccactggctctaatgccacctggacgcgcctaggggccggcggcgagtgcgtactccactcgacgtataccgactactcgcacagcggcgggcatgaggctggtcatgatacataggtgagtatcgccggatggagggtggtttagcaagggctccactccagaacgtatacagcaggaaagtgacttaggctcccacgacgaactccgcaccccaaacgacccgcatttcaacttcggttccctggacatgcttggggcttgcctcccaaggccatgcactttcacaatatagtgaaggatttgtttatgacttaaattagtatacatcgtactgtaatgcagcgctagcaatagagttgcggggtgactgaattgaaatatggtgatgtccgtatgttggggcgttcaacttacctccacttctttatccggatatagcagctaaaatcgatgcgtagtcctgggatcaggaagcggactggcatcggtacggagactgcgcgcgtagtatctctaggaggcgggcagagtctctagttaatccagcacgaccatgttgtaattcggaatccattcgtctaaacaaagg
		</sequence>
		<sequence>
			<taxon idref="DGRP595"/>
			tgcaggccacgagacggaaaggcgtccatctgcctggcttctagctgtcctaggatagtgagttcctcgagccccgccttcctgggccttctcaccgggctatggcaaggtggggagccaggcgcgcggccactggctctaatgccacctggacgcgcctaggggccggcggcgagtgcgtactccactcgacgtataccgactactcgcacagcggcgggcatgaggctggtcatgatacataggtgagtatcgccggatggagggtggtttagcaagggctccactccagaacgtatacagcaggaaagtgacttaggctcccacgacgaactccgcaccccaaacgacccgcatttcaacttcggttccctggacatgcttggggcttgcctcccaaggccatgcactttcacaatatagtgaaggatttgtttatgacttaaattagtatacatcgtactgtaatgcagcgctagcaatagagttgcggggtgactgaattgaaatatggtgatgtccgtatgttggggcgttcaacttacctccacttctttatccggatatagcagctaaaatcgatgcgtagtcctgggatcaggaagcggactggcatcggtacggagactgcgcgcgtagtatctctaggaggcgggcagagtctctagttaatccagcacgaccatgttgtaattcggaatccattcgtctaaacaaagg
		</sequence>
		<sequence>
			<taxon idref="DGRP227"/>
			tgcaggccacgagacggaaaggcgtccatctgcctggcttctagctgtcctaggatagtgagttcctcgagccccgccttcctgggccttctcaccgggctatggcaaggtggggagccaggcgcgcggccactggctctaatgccacctggacgcgcctaggggccggcggcgagtgcgtactccactcgacgtataccgactactcgcacagcggcgggcatgaggctggtcatgatacataggtgagtatcgccggatggagggtggtttagcaagggctccactccagaacgtatacagcaggaaagtgacttaggctcccacgaagaactccgcaccccaaacgacccgcatttcaacttcggttccctggacatgcttggggcttgcctcccaaggccatgcactttcacaatatagtgaaggatttgtttatgacttaaattagtatacatcgtactgtaatgcagcgctagcaatagagttgcggggtgactgaattgaaatgtggtgatgtccgtatgttggggcgttcaacttacctccacttctttatccggatatagcagctaaaatcgatgcgtagtcctgggatcaggaagcggactggcatcggtacggagactgcgcgcatagtatctctaggaggcgggcagagtctctagttaatccagtacgaccatgttgtaattcggaatccattcgtctaaacaaagg
		</sequence>
		<sequence>
			<taxon idref="DGRP317"/>
			tgcaggccacgagacggaaaggcgtccatctgcctggcttctagctgtcctaggatagtgagttcctcgagccccgccttcctgggccttctcaccgggctatggcaaggtggggagccaggcgcgcggccactggctctaatgccacctggacgcgcctaggggccggcggcgagtgcgtactccactcgacgtataccgactactcgcacagcggcgggcatgaggctggtcatgatacataggtgagtatcgccggatggagggtggtttagcaagggctccactccagaacgtatacagcaggaaagtgacttaggctcccacgacgaactccgcaccccaaacgacccgcatttcaacttcggttccctggacatgcttggggcttgcctcccaaggccatgcactttcacaatatagtgaaggatttgtttatgacttaaattagtatacatcgtactgtaatgcagcgctagcaatagagttgcggggtgactgaattgaaayatggtgatgtccgtatgttggggcgttcaacttacctccacttctttatccggatatagcagctaaartcgatgcgtagtcctgggatcaggaagcggactggcatcggtacggagactgcgcgcatagtatctctaggaggcgggcagagtctctagttaatccagcacgaccatgttgtaattcggaatccattcgtctaaacaaagg
		</sequence>
		<sequence>
			<taxon idref="DGRP49"/>
			tgcaggccacgagacggaaaggcgtccatctgcctggcttcyagctgtcctaggatagygagttcctcgagccccgccttcctgggycttctcaccgggctatggcaaggtggggagccaggcgcgcggccactggctctaatgccacctggacgcgcctaggggccggcggcgagtgcgtactccactcgacgtataccgactactcgcacagcggcgggcatgaggctggtcatgwtacataggtgagtatcgccggatggagggtggtttagcaagggctccactccagaacgtatacagcaggaaagtgacttaggctcccacgacgaactccgcaccccaaacgacccgcatttcaacttcggttccctggacwtgcttggggcttgcctcccaaggccatgcactttcacaatatagtgarggatttgtttatgacttaaattagtatacatcgtrctgtaatgcagcgctagcaatagagttgcggggtgactgaattgaaatatggtgatgtccgtatgttggggcgttcaacttacctccacttctttatccggatatagcagctaaaatcgatgygtagtcctgggatcaggaagcggactggcatcggtacggagactgcgcgcatagtatctctaggaggcgggcagagtctctagttaatccagcacgaccatgttgtaattcggaatccattcgtctaaacaaagg
		</sequence>
		<sequence>
			<taxon idref="DGRP555"/>
			tgcaggccacgagacggaaaggcgtccatctgcctggcttctagctgtcctaggatagtgagttcctcgagccccgccttcctaggccttctcaccgggctatggcaaggtggggagccaggcgcgcggccactggctctaatgccacctggacgcgcctaggggccggcggcgagtgcgtactccactcgacgtataccgactactcgcacagcggcgggcatgaggctggtcatgatacataggtgagtatcgccagatggagggtggtttagcaagggctccactccagaacgtatacagcaggaaagtgacttaggctcccacgacgaactccgcaccccaaacgacccgcatttcaacttcggttccctggacatgcttggggcttgcctcccaaggccatgcactttcacaatatagtgaaggatttgtttatgacttaaattagtatacatcgtactgtaatgcagcgctagcaatagagttgcggggtgactgaattgaaatatggtgatgtccgtatgttggggcgttcaacttacctccacttctttatccggatatagcagctaaaatcgatgcgtagtcctgggaccaggaagcggaccggcatcggtacggagactgcgcgcatagtatctctaggaggcgggcagagtctctagttaatccagcacgaccatgttgtaattcggaatccattcgtctaaacaaagg
		</sequence>
		<sequence>
			<taxon idref="DGRP787"/>
			tgcaggccacgagacggaaaggcgtccatctgcctggcttctagctgtcctaggatagtgagttcctcgagccccgccttcctgggccttctcaccgggctatggcaaggtggggagccaggcgcgcggccactggctctaatgccacctggacgcgcctaggggccggcggcgagtgcgtactccactcgacgtataccgactactcgcacagcggcgggcatgaggctggtcatgatacataggtgagtatcgccggatggagggtggtttagcaagggctccactccagaacgtatacagcaggaaagtgacttaggctcccacgacgaactccgcaccccaaacgacccgcatttcaacttccgttccctggacatgcttggggcttgcctcccaaggccatgcactttcacaatatagtgaaggatttgtttatgacttaaattagtatacatcgtactgtaatgcagcgctagcaatagagttgcggggcgactgaattgaaatatgttgatgtccgtatgttggggcgttcaacttacctccacttctttatccggatatagcagctaaaatcgatgcgtagtcctgggatcaggaagcggactggcatcggtacgkagactgcgcgcatagtatctctaggaggcgggcagagtctctagttaatccagcacgaccatgttgtaattcggaatccattcgtctaaacaaagg
		</sequence>
		<sequence>
			<taxon idref="DGRP69"/>
			tgcaggccacgagacggaaaggcgttcatctgcctggcttctagctgtcctagaatagtgagttcctcgagccccgccttcctgggcctwctcaccgggctatggcaaggtggggagccaggcgcgcggccactggctctgatgccacctggacgcgcctaggggccggcggcgagtgcttactycactcgacgtataccgacgactcgcacagcggcgggcgtgaggctggtcatgatacataggtgagtatcgccggatggagggtggtttagcaagtgctccactccagaacgtatacagcaggaaagtgacttaggctcccacgacgaacttcgcaccccaaacgacccgcatttcaacttcggttccctggacaggcttgaggcttgcctcccaaggccatgcactttcacamtatagtgaaggattwgtttatgacttaaattagtatacatcgtactgtaatgcagcgctagcaatagagttgcggggtgactgagttgaaatatggtgatttctgtatgttggggcgttcaacttacctccacttctttatccggatatagcagctaaaatcgatgcgtagtcctgggatcaggaagcggactggcatcggtacggagactgcacgcatagtatctctaggaggcgggcagagtctctagctaatccagcacgaccatgttgtaattcggaatccattcgtctaaacaaagg
		</sequence>
		<sequence>
			<taxon idref="DGRP855"/>
			tgcaggccacgagacggaaaggcgtccatctgcctggcttctagttgtcctaggatagtgagttcctcgagccccgccttcctgggccttctcaccgagctatggcaaggtggggagccaggcgcgcggccactggctctaatgccacctggacgcgcctaggggccggcggcgagtgcgtactccactcgacgtataccgactactcgcacagcggcgggcatgaggctggtcatgatacataggtgagtatcgccggatggagggtggtttagcaggggctccactccagaacgtatacagcaggaaagtgacttaggctcccacgacgaactccgcaccccaaacgacccgcatttcaacttcggttccctggacatgcttggggcttgcctcccaaggccgtgcactttcacaatatagtgaaggatttgtttatgacttaaattagtatacatcgtactgtaatgcagcgctagcaatagagttgcggggtgactgaattgaaatatggtgatgtccgtatgttggggcgttcaacttacctccacttctttatccggatatagcagctaaaatcgatgcgtagtcctgggatcaggaagcggactggcatcggtacggagactgcgcgcatagtatctctaggaggcgggcagagtctctagttaatccagcacgaccatgttgtaattcggaatccattcgtctaaacaaagg
		</sequence>
		<sequence>
			<taxon idref="DGRP405"/>
			tgcaggccacgagacggaaaggcgtccatctgcctggcttctagctgtcctaggatagtgagttcctcgagccccgccttcctgggccttctcaccgggctatggcaaggtggggagccaggcgcgcggccactggctctaatgccacctggacgcgcctaggggccggcggcgagtgcgtactccactcgacgtataccgactactcgcacagctgcgggcatgaggctggtcatgatacataggtgagtatcgccggatggagggtggtttagcaagggctccactccagaacgtatacagcaggaaagtgacttaggctcccacgacgaactccgcaccccaaacgacccgcatttcaacttcggttccctggacatgcttggggcttgcctcccaaggccatgcactttcacaatatagtgaaggatttgtttatgacttaaattagtatacgtcgtactgtaatgcagcgctagcaatagagttgcggggtgactgaattgaaatatggtgatgtccgtatgttagggcgttcaacttacctccacttctttatccggatatagcagctaaaatcgatgcgtagtcctgggatcaggaagcggactggcatcggtacggagactgcgcgcatagtatctctaggaggcgggcagagtctctagttaatccagtacgaccatgttgtaattcggaatccattcgtctaaacaaagg
		</sequence>
		<sequence>
			<taxon idref="DGRP310"/>
			tgcaggccacgagacggaaaggcgcccatctgcctggcttctagctgtcctaggatagtgagttcctcgagccccgccttcctgggccttctcaccgggctatggcawggtggggagccaggcgcgcggccactggctctaatgccacctggacgcgcctaggggccggcggcgagtgcgtactccactcgacgtataccgactactcgcacagcggcgggcatgaggctggtcatgatacataggtgagtatcgccggatggagggtggtttagcaagggctccactccagaacgtatacagcaggaaagtgacttaggctcccacgacgaactccgcaccccaaacgacccgcatttcaacttcggttccctggacatgcttggggcttgcctcccagagccatgcactttcacaatatagtgaaggatttgtttatgacttaaattagtatacatcgtactgtaatgcagcgctagcaatagagttgcggggtgactgaattgaaatatggtgatgtccgtatgttggggcgttcaacttacctccacttctttatccggatatagcagctaaaatcgatgcgtagtcctgggatcaggaagcggactggcatcggtacggagactgcgcgcatagtatctctaggaggcgggcagagtctctagttaatccagcacgaccatgttgtaattcggaatccattcgtctaaacaaagg
		</sequence>
		<sequence>
			<taxon idref="DGRP853"/>
			tgcaggccacgagacggaaaggcgtccatctgcctggcttctagctgtcctaggatagtgagttcctcgagccccgccttcctgggccttctcaccgggctatggcaaggtggggagccaggcgcgcggccactggctctaatgccacctggacgcgcctaggggccggcggcgagtgcgtactccactcgacgtataccgactactcgcacagcggcgggcatgaggctggtcatgatacataggtgagtatcgccggatggagggtggtttagcaagggctccactccagaacgtatacagcaggaaagtgacttaggctcccacgacgaactccgcaccccaaacgacccgcatttcaacttcggttccctggacatgcttggggcttgcctcccaaggccatgcactttcacaatatagtgaaggatttgtttatgacttaaattagtatacatcgtactgtaatgcagcgctagcaatagagttgcggggtgactgaattgaaatatggtgatgtccgtatgttggggcgttcaacttacctccacttctttatccggatatagcagctaaaatcgatgcgtagtcctgggatcaggaagcggactggcatcggtacggagactgcgcgcatagtatctctaggaggcgggcagagtctctagttaatccagtacgaccatgttgtaattcggaatccattcgtctaaacaaagg
		</sequence>
		<sequence>
			<taxon idref="DGRP639"/>
			tgcaggccacgagacggaaaggcgtccatctgcctggcttctagctgtcctaggatagtgagttcctcgagccccgccttcctgggccttctcaccgggctatggcaaggtggggagccaggcgcgcggccactggctctaatgccacctggacgcgcctaggggccggcggcgagtgcgtactccactcgacgtataccgactactcgcacagcggcgggcatgaggctggtcatgatacataggtgagtatcgccggatggagggtggtttagcaagggctccactccagaacgtatacagcaggaaagtgacttaggctcccacgacgaactccgcaccccaaacgacccgcatttcaacttccgttccctggacatgcttggggcttgcctcccaaggccatgcactttcacaatatagtgaaggatttgtttatgacttaaattagtatacatcgtactgtaatgcagcgctagcaatagagttgcggggcgactgaattgaaatatgttgatgtccgtatgttggggcgttcaacttacctccacttctttatccggatatagcagctaaaatcgatgcgtagtcctgggatcaggaagcggactggcatcggtacgtagactgcgcgcatagtatctctaggaggcgggcagagtctctagttaatccagcacgaccatgttgtaattcggaatccattcgtctaaacaaagg
		</sequence>
		<sequence>
			<taxon idref="DGRP40"/>
			tgcaggccacgagacggaaaggcgtccatctgcctggcttctagctgtcctaggatagtgagttcctcgagccccgccttcctgggccttctcaccgggctatggcaaggtggggagccaggcgcgcggccactggctctaatgccaactggacgcgcctaggggccggcggcgagtgcgtactccactcgacgtataccgactactcgcacagcggcgggcatgaggctggtcatgatacataggtgagtatcgccggatggagggtggtttagcaagggctccactccagaacgtatacagcaggaaagtgacttaggctcccacgacgaactccgcaccccaaacgacccgcatttcaacttcggttccctggacatgcttggggcttgcctcccaaggccatgcactttcacaatatagtgaaggatttgtttatgacttaaattagtatacatcgtactgtaatgcagcgctagcaatagagctgcggggtgactgaattgaaatatggtgatgtccgtatgttggggcgttcaacttacctccacttctttatccggatatagcagctaaaatcgatgcgtagtcctgggatcaggaagcggactggcatcggtacggagactgcgcgcatagtatctctaggaggcgggcagagtctctagttaatccagcacgaccatgttgtaattcggaatccattcgtctaaacaaagg
		</sequence>
		<sequence>
			<taxon idref="DGRP272"/>
			tgcaggccacgagacggaaaggcgtccatctgcctggcttctagctgtcctaggatagtgagttcctcgagccccgccttcctgggccttctcaccgggctatggcaaggtggggagccaggcgcgcggccactggctctaatgccacctggacgcgcctaggggccggcggcgagtgcgtactccactcgacgtataccgactactcgcacagcggcgggcatgaggctggtcatgatacataggtgagtatcgccggatggagggtggtttagcaagggctccactccagaacgtatacagcaggaaagtgacttaggctcccacgacgaactccgcaccccaaacgacccgcatttcaacttcggttccctggacatgcttggggcttgcctcccaaggccatgcactttcacaatatagtgaaggatttgtttatgacttaaattagtatacatcgtactgtaatgcagcgctagcaatagagttgcggggtgactgaattgaaatatggtgatgtccgtatgttggggcgttcaacttacctccacttctttatccggatatagcagctaaaatcgatgcgtagtcctgggatcaggaagcggactggcatcggtacggagactgcgcgcatagtatctctaggaggcgggcagagtctctagttaatccagcacgaccatgttgtaattcggaatccattcgtctaaacaaaag
		</sequence>
		<sequence>
			<taxon idref="DGRP884"/>
			tgcaggccacgagacggaaaggcgtccatctgcctggcttctagctgtcctaggatagtgagttcctcgagccccgccttcctgggccttctcaccgggctatggcaaggtggggagccaggcgcgcggccactggctctaatgccacctggacgcgcctaggggccggcggcgagtgcgtactccactcgacgtataccgactactcgcacagcggcgggcatgaggctggtcatgatacataggtgagtatcgccggatggagggtggtttagcaagggctccactccagaacgtatacagcaggaaagtgacttaggctcccacgacgaactccgcaccccaaacgacccgcatttcaacttcggttccctggacatgcttggggcttgcctcccaaggccatgcactttcacaatatagtgaaggatttgtttatgacttaaattagtatacatcgtactgtaatgcagcgctagcaatagagttgcggggtgactgaattgaaatatggtgatgtccgtatgttggggcgttcaacttacctccacttctttatccggatatagcagctaaaatcgatgcgtagtcctgggatcaggaagcggactggcatcggtacggagactgcgcgcatagtatctctaggaggcgggcagagtctctagttaatccagtacgaccatgttgtaattcggaatccattcgtctaaacaaagg
		</sequence>
		<sequence>
			<taxon idref="DGRP393"/>
			tgcaggccacgagacggaaaggcgtccatctgcctggcttctagctgtcctaggatagtgagttcctcgagccccgccttcctgggccttctcaccgggctatggcaaggtggggagccaggcgcgcggccactggctctaatgccacctggacgcgcctaggggccggcggcgagtgcgtactccactcgacgtataccgactactcgcacagcggcgggcatgaggctggtcatgatacataggtgagtatcgccggatggagggtggtttagcaagggctccactccagaacgtatacagcaggaaagtgacttaggctcccacgacgaactccgcaccccaaacgacccgcatttcaacttcggttccctggacatgcttggggcttgcctcccaaggccatgcactttcacaatatagtgaaggatttgtttatgacttaaattagtatacatcgtactgtaatgcagcgctagcaatagagttgcggggtgactgaattgaaatatggtgatgtccgtatgttggggcgttcaacttacctccacttctttatccggatatagcagctaaaatcgatgcgtagtcctgggatcaggaagcggactggcatcggtacggagactgcgcgcatagtatctctaggaggcgggcagagtctctagttaatccagcacgaccatgttgtaattcggaatccattcgtctaaacaaagg
		</sequence>
		<sequence>
			<taxon idref="DGRP531"/>
			tgcaggccacgagacggaaaggcgcccatctgcctggcttctagctgtcctaggatagtgagttcctcgagccccgccttcctgggccttctcaccgggctatggcaaggtggggagccaggcgcgcggccactggctctaatgccacctggacgcgcctaggggccggcggcgagtgcgtactccactcgacgtataccgactactcgcacagcggcgggcatgaggctggtcatgatacataggtgagtatcgccggatggagggtggtttagcaagggctccactccagaacgtatacagcaggaaagtgacttaggctcccacgacgaactccgcaccccaaacgacccgcatttcaacttcggttccctggacatgcttggggcttgcctcccaaggccatgcactttcacaatatagtgaaggatttgtttatgacttaaattagtatacatcgtactgtaatgcagcgctagcaatagagttgcggggtgactgaattgaaatatggtgatgtccgtatgttggggcgttcaacttacctccacttctttatccggatatagcagctaaaatcgatgcgtagtcctgggatcaggaagcggactggcatcggtacggagactgcgcgcatagtatctctaggaggcgggcagagtctctagttaatccagcacgaccatgttgtaattcggaatccattcgtctaaacaaagg
		</sequence>
		<sequence>
			<taxon idref="DGRP321"/>
			tgcaggccacgagacggaaaggcgtccatctgcctggcttctagctgtcctaggatagtgagttcctcgagccccgccttcctgggccttctcaccgggctatggcaaggtggggagccaggcgcgcggccactggctctaatgccacctggacgcgcctaggggccggcggcgagtgcgtactccactcgacgtataccgactactcgcacagcggcgggcatgaggctggtcatgatacataggtgagtatcgccggatggagggtggtttagcaagggctccactccagaacgtatacagcaggaaagtgacttaggctcccacgacgaactccgcaccccaaacgacccgcatttcaacttcggttccctggacatgcttggggcttgcctcccaaggccatgcactttcacaatatagtgaaggatttgtttatgacttaaattagtatacatcgtactgtaatgcagcgctagcaatagagttgcggggtgactgaattgaaatatggtgatgtccgtatgttggggcgttcaacttacctccacttctttatccggatatagcagctaaaatcgatgcgtagtcctgggatcaggaagcggactggcatcggtacggagactgcgcgcatagtatctctaggaggcgggcagagtctctagttaatccagcacgaccatgttgtaattcggaatccattcgtctaaacaaagg
		</sequence>
		<sequence>
			<taxon idref="DGRP790"/>
			tgcaggccacgagacggaaaggcgtccatctgcctggcttctagctgtcctaggatagtgagttcctcgagccccgccttcctgggccttctcaccgggctatggcaaggtggggagccaggcgcgcggccactggctctaatgccacctggacgcgcctaggggccggcggcgagtgcgtactccactcgacgtataccgactactcgcacagcggcgggcatgaggctggtcatgatacataggtgagtatcgccggatggagggtggtttagcaagggctccactccagaacgtatacagcaggaaagtgacttaggctcccacgacgaactccgcaccccaaacgacccgcatttcaacttccgttccctggacatgcttggggcttgcctcccaaggccatgcactttcacaatatagtgaaggatttgtttatgacttaaattagtatacatcgtactgtaatgcagcgctagcaatagagttgcggggcgactgaattgaaatatgttgatgtccgtatgttggggcgttcaacttacctccacttctttatccggatatagcagctaaaatcgatgcgtagtcctgggatcaggaagcggactggcatcggtacgkagactgcgcgcatagtatctctaggaggcgggcagagtctctagttaatccagcacgaccatgttgtaattcggaatccattcgtctaaacaaagg
		</sequence>
		<sequence>
			<taxon idref="DGRP356"/>
			tgcaggccacgagacggaaaggcgtccatctgcctggcttctagctgtcctaggatagtgagttcctcgagccccgccttcctgggccttctcaccgggctatggcaaggtggggagccaggcgcgcggccactggctctaatgccacctggacgcgcctaggggccggccgcgagtgcgtactccactcgacgtataccgactactcgcacagcggcgggcatgaggctggtcatgatacataggtgagtatcgccggatggagggtggtttagcaagggctccactccagaacgtatacagcaggaaagtgacttaggcttccacgacgaactccgcaccccaaacgacccgcatttcaacttcggttccctggacatgcttggggcttgcctcccaaggccatgcactttcacaatatagtgaaggatttgtttatgacttaaattagtatacatcgtactgtaatgcagcgctagcaatagagttgcggggtgactgaattgaaatatggtgatgtccgtatgttggggcgttcaacttacctccacttctttatccggatatagcagctaaaatcgatgcgtagtcctgggatcaggaagcggactggcatcggtacggagactgcgcgcacagtatctctaggaggcgggcagagtctctagttaatccagcacgaccatgttgtaattcggaatccattcgtctaaacaaagg
		</sequence>
		<sequence>
			<taxon idref="DGRP21"/>
			tgcaggccacgagacggaaaggcgtccatctgcctggcttctagctgtcctaggatagtgagttcctcgagccccgccttcctgggccttctcaccgagctatggcaaggtggggagccaggcgcgcggccactggctctaatgccacctggacgcgcctaggggccggcggcgagtgcgtactccactcgacgtataccgactactcgcacagcggcgggcatgaggctggtcatgatacataggtgagtatcgccggatggagggtggtttagcaagggctccactccagaacgtatacagcaggaaagtgacttaggctcccacggcgaactccgcaccccaaacgacccgcatttcaacttcggttccctggacatgcttggggcttgcctcccaaggccatgcactttcacaatatagtgaaggatttgttcatgacttaaattagtatacatcgtactgtaatgcagcgctagcaatagagttgcggggtgactgaattgaaatatggtgatgtccgtatgttggggcgttcaacttacctccacttctttatccggatatagcagctaaaatcgatgcgtagtcctgggatcaggaagcggactggcatcggtacggagactgcgcgcatagtatctctaggaggcgggcagagtctctagttaatccagcacgaccatgttgtaattcggaatccattcgtctaaacaaagg
		</sequence>
		<sequence>
			<taxon idref="DGRP879"/>
			tgcaggccacgagacggaaaggcgtccatctgcctggcttctagctgtcctaggatagtgagttcctcgagccccgccttcctgggccttctcaccgggctatggcaaggtggggagccaggcgcgcggccactggctctaatgccacctggacgcgcctaggggccggcggcgagtgcgtactccactcgacgtataccgactactcgcacagcggcgggcatgaggctggtcatgatacataggtgagtatcgccggatggagggtggtttagcaagggctccactccagaacgtatacagcaggaaagtgacttaggctcccacgacgaactccgcaccccaaacgacccgcatttcaacttccgttccctggacatgcttggggcttgcctcccaaggccatgcactttcacaatatagtgaaggatttgtttatgacttaaattagtatacatcgtactgtaatgcagcgctagcaatagagttgcggggcgactgaattgaaatatgttgatgtccgtatgttggggcgttcaacttacctccacttctttatccggatatagcagctaaaatcgatgcgtagtcctgggatcaggaagcggactggcatcggtacgkagactgcgcgcatagtatctctaggaggcgggcagagtctctagttaatccagcacgaccatgttgtaattcggaatccattcgtctaaacaaagg
		</sequence>
		<sequence>
			<taxon idref="DGRP486"/>
			tgcaggccacgagacggaaaggcgttcatctgcctggcttctagctgtcctagaatagtgagttcctcgagccccgccttcctgggccttctcaccgggctatggcaaggtggggagccaggcgcgcggccactggctctgatgccacctggacgcgcctaggggccggcggcgagtgcttactccactcgacgtataccgacgactcgcacagcggcgggcgtgaggctggtcatgatacataggtgagtatcgccggatggagggtggtttagcaagtgctccactccagaacgtatacagcaggaaagtgacttaggctcccacgacgaacttcgcaccccaaacgacccgcatttcaacttcggttccctggacaggcttgaggcttgcctcccaaggccatgcactttcacaatatagtgaaggatttgtttatgacttaaattagtatacatcgtactgtaatgcagcgctagcaattgagttgcggggtgactgagtagaaatatggtgatgtctgtatgttggggcgttcaacttacctccacttctttatccrgatatarcagytaaarycgatgcgtagtcctgggatcaggaagcggactggcatcggtacggagactgcacgcatagtatctctaggaggcgggcagagtctctagctaatccagcacgaccatgttgtaryycgrartccaktcgtctaaacaaagg
		</sequence>
		<sequence>
			<taxon idref="DGRP730"/>
			tgcaggccacgagacggaaaggcgtccatctgcctggcttctagttgtcctaggatagtgagttcctcgagccccgccttcctgggccttctcaccgagctatggcaaggtggggagccaggcgcgcggccactggctctaatgccacctggacgcgcctaggggccggcggcgagtgcgtactccactcgacgtataccgactactcgcacagcggcgggcatgaggctggtcatgatacataggtgagtatcgccggatggagggtggtttagcaggggctccactccagaacgtatacagcaggaaagtgacttaggctcccacgacgaactccgcaccccaaacgacccgcatttcaacttcggttccctggacatgcttggggcttgcctcccaaggccgtgcactttcacaatatagtgaaggatttgtttatgacttaaattagtatacatcgtactgtaatgcagcgctagcaatagagttgcggggtgactgaattgaaatatggtgatgtccgtatgttggggcgttcaacttacctccacttctttatccggatatagcagctaaaatcgatgcgtagtcctgggatcaggaagcggactggcatcggtacggagactgcgcgcatagtatctctaggaggcgggcagagtctctagttaatccagcacgaccatgttgtaattcggaatccattcgtctaaacaaagg
		</sequence>
		<sequence>
			<taxon idref="DGRP786"/>
			tgcaggccacgagacggaaaggcgtccatctgcctggcttctagctgtcctaggatagtgagttcctcgagccccgccttcctgggccttctcaccgggctatggcaaggtggggagccaggcgcgcggccactggctctaatgccacctggacgcgcctaggggccggcggcgagtgcgtactccactcgacgtataccgactactcgcacagcggcgggcatgaggctggtcatgatacataggtgagtatcgccggatggagggtggtttagcaagggctccactccagaacgtatacagcaggaaagtgacttaggctcccacgacgaactccgcaccccaaacgacccgcatttcaacttccgttccctggacatgcttggggcttgcctcccaaggccatgcactttcacaatatagtgaaggatttgtttatgacttaaattagtatacatcgtactgtaatgcagcgctagcaatagagttgcggggcgactgaattgaaatatgttgatgtccgtatgttggggcgttcaacttacctccacttctttatccrkatatagcagctaaaatcgatgcgtagtcctgggatcaggaagcggactggcatcggtacggagactgcgcgcatagtatctctaggaggcgggcagagtctctagttaatccagcacgaccatgttgtaattcggaatccattcgtctaaacaaagg
		</sequence>
		<sequence>
			<taxon idref="DGRP832"/>
			tgcaggccacgagacggaaaggcgcccatctgcctggcttctagctgtcctaggatagtgagttcctcgagccccgccttcctgggccttctcaccgggctatggcaaggtggggagccaggcgcgcggccactggctctaatgccacctggacgcgcctaggggccggcggcgagtgcgtactccactcgacgtataccgactactcgcacagcggcgggcatgaggctggtcatgatacataggtgagtatcgccggatggagggtggtttagcaagggctccactccagaacgtatacagcaggaaagtgacttaggctcccacgacgaactccgcaccccaaacgacccgcatttcaacttcggttccctggacatgcttggggcttgcctcccaaggccatgcactttcacaatatagtgaaggatttgtttatgacttaaattagtatacatcgtactgtaatgcagcgctagcaatagagttgcggggtgactgaattgaaatatggtgatgtccgtatgttggggcgttcaacttacctccacttctttatccggatatagcagctaaaatcgatgcgtagtcctgggatcaggaagcggactggcatcggtacggagactgcgcgcatagtatctctaggaggcgggcagagtctctagttaatccagcacgaccatgttgtaattcggaatccattcgtctaaacaaagg
		</sequence>
		<sequence>
			<taxon idref="DGRP352"/>
			tgcaggccacgagacggaaaggcgtccatctgcctggcttctagctgtcctaggatagtgagttcctcgagccccgccttcctgggccttctcaccgggctatggcaaggtggggagccaggcgcgcggccactggctctaatgccacctggacgcgcctaggggccggcggcgagtgcgtactccactcgacgtataccgactactcgcacagcggcgggcatgaggctggtcatgatacataggtgagtatcgccggatggagggtggtttagcaagggctccactccagaacgtatacagcaggaaagtgacttaggctcccacgacgaactccgcaccccaaacgacccgcatttcaacttcggttccctggacatgcttggggcttgcctcccaaggccatgcactttcaccatatagtgaaggatttgtttatgacttaaattagtatacatcgtactgtaatgcagcgctagcaatagagttgcggggtgactgaattgaaatatggtgatgtccgtatgttggggcgttcaacttacctccacttctttatccggatatagcagctaaaatcgatgcgtagtcctgggatcaggaagcggactggcatcggtacggagactgcgcgcatagtatctctaggaggcgggcagagtctctagttaatccagcacgaccatgttgtaattcggaatccattcgtctaaacaaagg
		</sequence>
		<sequence>
			<taxon idref="DGRP237"/>
			tgcaggccacgagacggaaaggcgtccatctgcctggcttctagctgtcctaggatagtgagttcctcgagccccgccttcctgggccttctcaccgggctatggcaaggtggggagccaggcgcgcggccactggctctaatgccacctggacgcgactaggggccggcggcgagtgcgtactccactcgacgtataccgactactcgcacagcggcgggcatgaggctggtcatgatacataggtgagtatcgccggatggagggtggtttagcaagggctccactccagaacgtatacagcaggaaagtgacttaggctcccacgacgaactccgcaccccaaacgacccgcatttcaacttcggttccctggacatgcttggggcttgcctcccaaggccatgcactttcacaatatagtgaaggatttgtttatgacttaaattagtatacatcgtactgtaatgcagcgctagcaatagagttgcggggtgactgaattgaaatatggtgatgtccgtatgttggggcgttcaacttacctccacttctttatccggatatagcagytarmrycgatgcgtagtcctgggatcaggaagcggactggcatcggtacggagactgcgcgcatagtatctctaggaggcgggcagagtctctagttaatccagcacgaccatgttgtaatycgraatccrktcgtctaaacaaagg
		</sequence>
		<sequence>
			<taxon idref="DGRP822"/>
			tgcaggccacgagacggaaaggcgtccatctgcctggcttctagctgtcctaggatagtgagttcctcgagccccgccttcctgggccttctcaccgggctatggcaaggtggggagccaggcgcgcggccactggctctaatgccacctggacgcgcctaggggccggcggcgagtgcgtactccactcgacgtataccgactactcgcacagcggcgggcatgaggctggtcatgatacataggtgagtatcgccggatggagggtggtttagcaagggctccactccagaacgtatacagcaggaaagtgacttaggctcccacgacgaactccgcaccccaaacgacccgcatttcaacttcggttccctggacatgcttggggcttgcctcccaaggccatgcactttcacaatatagtgaaggatttgtttatgacttaaattaggatacatcgtactgtaatgcagcgctagcaacagagttgcggggtgactgaattgaaatatggtgatgtccgtatgttggggcgttcaacttacctccacttctttatccggatatagcagctaaaatcgatgcgtagtcctgggatcaggaagcggactggcatcggtacggagactgcgcgcatagtatctctaggaggcgggcagagtctctagttaatccagtacgaccatgttgtaattcggaatccattcgtctaaacaaagg
		</sequence>
		<sequence>
			<taxon idref="DGRP280"/>
			tgcaggccacgagacggaaaggcgtccatctgcctggcttctagctgtcctaggatagtgagttcctcgagccccgccttcctgggccttctcaccgggctatggcaaggtggggagccaggcgcgcggccactggctctaatgccacctggacgcgcctaggggccggcggcgagtgcgtactccactcgacgtataccgactactcgcacagcggcgggcatgaggctggtcatgatacataggtgagtatcgccggatggagggtggtttagcaagggctccactccagaacgtatacagcaggaaagtgacttrggctcccacgacgaactccgcaccccaaacgacccgcatttcaacttcggttccctggacatgcttggggcttgcctcccaaggccatgcactttcacaatatagtgaaggatttgtttatgacttaaattagtatacatcgtactgtaatgcagcgctagcaatagagttgcggggtgactgaattgaaatatggtgatgtccgtatgttggggcgttcaacttacctccacttctttatccggatatagcagctaaarycgatrcgtagccctgggatcaggaagcggactggcatcggtacggwgactgcgcgcatagtatctctaggaggcgggcagagtctctagttaatccagtacgaccatgttgtaaytcggaatccattcgtctaaacaaagg
		</sequence>
		<sequence>
			<taxon idref="DGRP338"/>
			tgcagatcccgggacggaaaggcgttcagctgtccggcttctggctgtcttagaatagtgagttcctcgagccatryyttcttgtgccctctcaccgggctatgccaaggtgagcggccgaccgcgcggccactggctctgatgccacctgggtgcgcctaggggccgacgtcgagtacttgctccgmtcaacgtataccgacgacttgcacagcggcgggcatgaggccggtcgtaatatataggtgatcgtcgctggatggagggcggtttagcaaaggctccgctccagaacgtatagaataagaaagtgacctagcctcccacgacgggtttcgtactctagacaacccgcatctcaacttcggttccctggacatacttgaggcttgcctcccaaggccatgcactttcacaatatagtgaaggatttgtttatgacttaaatcaatatacatcatactgtgatgcagcactagaaataaagttgcgaggtgactgaattgaaatatggcaatgtccgcacgttgagacgttcaacctatctccacktcttaatccggatatagcagctaaaatcgatgcgtaatcctgagatcgagaggcaggctggcaccggtacggagactgggcgcatagtgtctckagaaggcggccggagtctttagtcrrtccagcacgaccacgttgtaattcggaatccattcgtccaaacaaggt
		</sequence>
		<sequence>
			<taxon idref="DGRP535"/>
			tgcaggccacgagacggaaaggcgtccatctgcctggcttctagctgtcctaggatagtgagttcctcgagccccgccttcctgggccttctcaccgggctatggcaaggtggggagccaggcgcgcggccactggctctaatgccacctggacgcgcctaggggccggcggcgagtgcgtactccactcgacgtgtaccgactactcgcacagcggcgggcatgaggctggtcatgatacataggtgagtatcgccggatggagggtggtttagcaagggctccactccagaacgtatacagcaggaaagtgacttaggctcccacgacgaactccgcaccccaaacgacccgcatttcaacttcggttccctggacatgcttggggcttgcctcccaaggccatgcactttcacaatatagtgaaggatttgtttatgacttaaattagtatacatcgtactgtaatgcagcgctagcaatagagttgcggggtgactgaattgaaatatggtgatgtccgtatgttggggcgttcaacttacctccacttctttatccggatatagcagctaaaatcgatgcgtagtcctgggatcaggaagcggactggcatcggtacggagactgcgcgcatagtatctctaggaggcgggcagagtctctagttaatccagcacgaccatgttgtaattcggaatccattcgtctaaacaaagg
		</sequence>
		<sequence>
			<taxon idref="DGRP374"/>
			tgcaggccacgagacggaaaggcgtccatctgcctggcttctagctgtcctaggatagtgagttcctcgagccccgccttcctgggccttctcaccgggctatggcaaggtggggagccaggcgcgtggccactggctctaatgccacctggacgcgcctaggggccggcggcgagtgcgtactccactcgacgtataccgactactcgcacagcggcgggcatgaggctggtcatgatacataggtgagtatcgccggatggagggtggtttagcaagggctccactccagaacgtatacagcaggaaagtgacttaggctcccacgacgaactccgcaccccaaacgacccgcatttcaacttcggttccctggacatgcttggggcttgcctcccaaggccatgcactttcacaatatagtgaaggatttgtttatgacttaaattagtatacatcgtactgtaatgcagcgctagcaatagagttgcggggtgactgaattgaaatatggtgatgtccgtatgttggggcgttcaacttacctccacttctttatccggatatagcagctaaaatcgatgcgtagtcctgggatcaggaagcggactggcatcggtacggagactgcgcgcatagtatctctaggaggcgggcagagtctctagttaatccagtacgaccatgttgtaattcggaatccattcgtctaaacaaagg
		</sequence>
		<sequence>
			<taxon idref="DGRP882"/>
			tgcaggccacgagacggaaaggcgtccatctgcctggcttctagctgtcctaggatagtgagttcctcgagccccgccttcctaggccttctcaccgggctatggcaaggtggggagccaggcgcgcggccactggctctaatgccacctggacgcgcctaggggccggcggcgagtgcgtactccactcgacgtataccgactactcgcacagcggcgggcatgaggctggtcatgatacataggtgagtatcgccagatggagggtggtttagcaagggctccactccagaacgtatacagcaggaaagtgacttaggctcccacgacgaactccgcaccccaaacgacccgcatttcaacttcggttccctggacatgcttggggcttgcctcccaaggccatgcactttcacaatatagtgaaggatttgtttatgacttaaattagtatacatcgtactgtaatgcagcgctagcaatagagttgcggggtgactgaattgaaatatggtgatgtccgtatgttggggcgttcaacttacctccacttctttatccggatatagcagctaaaatcgatgcgtagtcctgggaccaggaagcggaccggcatcggtacggagactgcgcgcatagtatctctaggaggcgggcagagtctctagttaatccagcacgaccatgttgtaattcggaatccattcgtctaaacaaagg
		</sequence>
		<sequence>
			<taxon idref="DGRP383"/>
			tgcaggccacgagacggaaaggcgtccatctgcctggcttctagctgtcctaggatagtgagttcctcgagccccgccttcctgggccttctcaccgggctatggcaaggtggggagccaggcgcgcggccactggctctaatgccacctggacgcgcctaggggccggcggcgagtgcgtactccactcgatgtataccgactactcgcacagcggcgggcatgaggctggtcatgatacataggtgagtatcgccggatggagggtggtttagcaagggctccactccagaacgtatacagcaggaaagtgacttaggctcccacgacgaactccgcaccccaaacgacccgcatttcaacttcggttccctggacatgcttggggcttgcctcccaaggccatgcactttcacaatatagtgaaggatttgtttatgacttaaattagtatacatcgtactgtaatgcagcgctagcaatagagttgcggggtgactgaattgaaatatggtgatgtccgtatgttggggcgttcaacttacctccacttctttatccggatatagcagctaaaatcgatgcgtagtcctgggatcaggaagcggactggcatcggtacggagactgcgcgcatagtatctctaggaggcgggcagagtctctagttaatccagtacgaccatgttgtaattcggaatccattcgtctaaacaaagg
		</sequence>
		<sequence>
			<taxon idref="DGRP461"/>
			tgcaggccacgagacggaaaggcgtccatctgcctggcttctagctgtcctaggatagtgagttcctcgagccccgccttcctgggccttctcaccgggctatggcaaggtggggagccaggcgcgcggccactggctctaatgccacctggacgcgcctaggggccggcggcgagtgcgtactccactcgacgtataccgactactcgcacagctgcgggcatgaggctggtcatgatacataggtgagtatcgccggatggagggtggtttagcaagggctccactccagaacgtatacagcaggaaagtgacttaggctcccacgacgaactccgcaccccaaacgacccgcatttcaacttcggttccctggacatgcttggggcttgcctcccaaggccatgcactttcacaatatagtgaaggatttgtttatgacttaaattagtatacatcgtactgtaatgcagcgctagcaatagagttgcggggtgactgaattgaaatatggtgatgtccgtatgttagggcgttcaacttacctccacttctttatccggatatagcagctaaaatcgatgcgtagtcctgggatcaggaagcggactggcatcggtacggagactgcgcgcatagtatctctaggaggcgggcagagtctctagttaatccagtacgaccatgttgtaattcggaatccattcgtctaaacaaagg
		</sequence>
		<sequence>
			<taxon idref="DGRP796"/>
			tgcaggccacgagacggaaaggcgtccatctgcctggcttctagctgtcctaggatagtgagttcctcgagccccgccttcctgggccttctcaccgggctatggcaaggtggggagccaggcgcgcggccactggctctaatgccacctggacgcgcctaggggccggcggcgagtgcgtactccactcgacgtataccgactactcgcacagcggcgggcatgaggctggtcatgatacataggtgagtatcgccggatggagggtggtttagcaagggctccactccagaacgtatacagcaggaaagtgacttaggctcccacgacgaactccgcaccccaaacgacccgcatttcaacttccgttccctggacatgcttggggcttgcctcccaaggccatgcactttcacaatatagtgaaggatttgtttatgacttaaattagtatacatcgtactgtaatgcagcgctagcaatagagttgcggggcgactgaattgaaatatgttgatgtccgtatgttggggcgttcaacttacctccacttctttatccggatatagcagctaaaatcgatgcgtagtcctgggatcaggaagcggactggcatcggtacgkagactgcgcgcatagtatctctaggaggcgggcagagtctctagttaatccagcacgaccatgttgtaattcggaatccattcgtctaaacaaagg
		</sequence>
		<sequence>
			<taxon idref="DGRP859"/>
			tgcaggccacgagacggaaaggcgtccatctgcctggcttctagctgtcctaggatagtgagttcctcgagccccgccttcctgggccttctcaccgggctatggcaaggtggggagccaggcgcgcggccactggctctaatgccacctggacgcgcctaggggccggcggcgagtgcgtactccactcgacgtataccgactactcgcacagcggcgggcatgaggctggtcatgatacataggtgagtatcgccggatggagggtggtttagcaagggctccactccagaacgtatacagcaggaaagtgacttaggctcccacgacgaactccgcaccccaaacgacccgcatttcaacttccgttccctggacatgcttggggcttgcctcccaaggccatgcactttcacaatatagtgaaggatttgtttatgacttaaattagtatacatcgtactgtaatgcagcgctagcaatagagttgcggggcgactgaattgaaatatgttgatgtccgtatgttggggcgttcaacttacctccacttctttatccggatatagcagctaaaatcgatgcgtagtcctgggatcaggaagcggactggcatcggtacggagactgcgcgcatagtatctctaggaggcgggcagagtctctagttaatccagcacgaccatgttgtaattcggaatccattcgtctaaacaaagg
		</sequence>
		<sequence>
			<taxon idref="DGRP861"/>
			tgcaggccacgagacggaaaggcgttcatctgcctggcttctagctgtcctagaatagtgagttcctcgagccccgccttcctgggccttctcaccgggctatggcaaggtggggagccaggcgcgcggccactggctctgatgccacctggacgcgcctaggggccggcggcgagtgcttactccactcgacgtataccgamgactcgcacagcggcgggcgtgaggctggtcatgatacataggtgagtatcgccggatggagggtggtttagcaagtgctccactccagaacgtatacagcaggaaagtgacttaggctcccacgacgaacttcgcaccccaaacgacccgcatttcaacttcggttccctggacaggcttgaggcttgcctcccaaggccatgcactttcacaatatagtgaaggatttgtttatgacttaaattagtatacatcgtactgtaatgcagcgctagcaatagagttgcggggtgactgagttgaaatatggtgatttctgtatgttggggcgttcaacttacctccacttctttatccggatatagcagctaaaatcgatgcgtagtcctgggatcaggaagcggactggcatcggtacggagactgcacgcatagtatctctaggaggcgggcagagtctctagctaatccagcacgaccatgttgtaattcggaatccattcgtctaaacaaagg
		</sequence>
		<sequence>
			<taxon idref="DGRP360"/>
			tgcaggccacgagacggaaaggcgtccatctgcctggcttctagctgtcctaggatagtgagttcctcgagccccgccttcctgggccttctcaccgggctatggcaaggtggggagccaggcgcgcggmcactggctctaatgccacctggacgcgcctaggggccggccgcgagtgcgtactccactcgacgtataccgactactcgcacagcggcgggcatgaggctggtcatgatacataggtgagtatcgccggatggagggtggtttagcaagggctccactccagaacgtatacagcaggaaagtgacttaggcttccacgacgaactccgcaccccaaacgacccgcatttcaacttcggttccctggacatgcttggggcttgcctcccaaggccatgcactttcacaatatagtgaaggatttgtttatgacttaaattagtatacatcgtactgtaatgcagcgctagcaatagagttgcggggtgactgaattgaaatatggtgatgtccgtatgttggggcgttcaacttacctccacttctttatccrkatatagcagctaaaatcgatgcgtagtcctgggatcaggaagcggactggcatcggtacggagactgcgcgcacagtatctctaggaggcgggcagagtctctagttaatccagcacgaccatgttgtaattcggaatccattcgtctaaacaaagg
		</sequence>
		<sequence>
			<taxon idref="DGRP818"/>
			tgcaggccacgagacggaaaggcgtccatctgcctggcttctagctgtcctaggatagtgagttcctcgagccccgccttcctgggccttctcaccgggctatggcaaggtggggagccaggcgcgcggccactggctctaatgccacctggacgcgcctaggggccggcggcgagtgcgtactccactcgacgtataccgactactcgcacagcggcgggcatgaggctggtcatgatacataggtgagtatcgccggatggagggtggtttagcaagggctccactccagaacgtatacagcaggaaagtgacttaggctcccacgacgaactccgcaccccaaacgacccgcatttcaacttcggttccctggacatgcttggggcttgcctcccaaggccatgcactttcacaatatagtgaaggatttgtttatgacttaaattaggatacatcgtactgtaatgcagcgctagcaacagagttgcggggtgactgaattgaaatatggtgatgtccgtatgttggggcgttcaacttacctccacttctttatccggatatagcagctaaaatcgatgcgtagtcctgggatcaggaagcggactggcatcggtacggagactgcgcgcatagtatctctaggaggcgggcagagtctctagttaatccagtacgaccatgttgtaattcggaatccattcgtctaaacaaagg
		</sequence>
		<sequence>
			<taxon idref="DGRP738"/>
			tgcaggccacgagacggaaaggcgttcatctgcctggcttctagctgtcctagaatagtgagttcctcgagccccgccttcctgggccttctcaccgggctatggcaaggtggggagccaggcgcgcggccactggctctgatgccacctggacgcgcctaggggccggcggcgagtgcttactccactcgacgtataccgacgactcgcacagcggcgggcgtgaggctggtcatgatacataggtgagtatcgccggatggagggtggtttagcaagtgctccactccagaacgtatacagcaggaaagtgacttaggctcccacgacgaacttcgcaccccaaacgacccgcatttcaacttcggttccctggacaggcttgaggcttgcctcccaaggccatgcactttcacaatatagtgaaggatttgtttatgacttaaattagtatacatcgtactgtaatgcagcgctagcaatagagttgcggggtgactgagttgaaatatggtgatttctgtatgttggggcgttcaacttacctccacttctttatccggatatagcagctaaaatcgatgcgtagtcctgggatcaggaagcggactggcatcggtacggagactgcacgcatagtatctctaggaggcgggcagagtctctagctaatccagcacgaccatgttgtaattcggaatccattcgtctaaacaaagg
		</sequence>
		<sequence>
			<taxon idref="DGRP181"/>
			tgcaggccacgagacggaaaggcgttcatctgcctggcttctagctgtcctagaatagtgagttcctcgagccccgccttcctgggccttctcacagggctatggcaaggtggggagccaggcgcgcggccactggctctgatgccacctggacgcgcctaggggccggcggcgagtgcttactccactcgacgtataccgacgactcgcacagcggcgggcgtgaggctggtcatgatacataggtgagtatcgccggatggagggtggtttagcaagtgctccactccagaacgtatacagcaggaaagtgacttaggctcccacgacgaacttcgcaccccaaacgacccgcatttcaacttcggttccctggacaggcttgaggcttgcctcccaaggccatgcactttcacaatatagtgaaggatttgtttatgacttaaattagtatacatcgtactgtaatgcagcgctagcaatagagttgcggggtgactgagttgaaatatggtgatgtctgtatgttggggcgttcaacttacctccacttctttatccggatatagcagctaaaatcgatgcgtagtcctgggatcaggaagcggactggcatcggtacggagactgcacgcatagtatctctaggaggcgggcagagtctctagctaatccagcacgaccatgttgtaattcggaatccattcgtctaaacaaagg
		</sequence>
		<sequence>
			<taxon idref="DGRP335"/>
			tgcagatcccgggacggaaaggcgttcagctgtccggcttctggctgtcttagaatagtgagttcctcgagccatrycttcttgtgccctctcaccgggctatggcaaggtgagcggccgaccgcgcggccactggctctgatgccacctgggtgcgcctaggggccgacgtcgagtacttgctccgctcaacgtataccgacgacttgcacagcggcgggcatgaggccggtcgtaatatataggtgatcgtcgctggatggagggcggtttagcaaaggctccgctccagaacgtatagaataagaaagtgacctagcctcccacgacgggtttcgtactctagacaacccgcatctcaacttcggttccctggacatacttgaggcttgcctcccaaggccatgcactttcacaatatagtgaaggatttgtttatgacttaaatcaatatacatcgtactgtgatgcagcactagaaataaagttgcgaggtgactgaattgaaatatggcaatgtccgcacgttgagacgttcaacctatctccacgtcttaatccggatatagcagctaaaatcgatgcgtaatcctgagatcgagaggcaggctggcaccggtacggagactgcgcgcatagtgtctctagaaggcggccggagtctttagtcrrtccagcacgaccacgttgtaattcggaatccattcgtccaaacaaggt
		</sequence>
		<sequence>
			<taxon idref="DGRP802"/>
			tgcaggccacgagacggaaaggcgtccatctgcctggcttctagctgtcctaggatagtgagttcctcgagccccgccttcctaggccttctcaccgggctatggcaaggtggggagccaggcgcgcggccactggctctaatgccacctggacgcgcctaggggccggcggcgagtgcgtactccactcgacgtataccgactactcgcacagcggcgggcatgaggctggtcatgatacataggtgagtatcgccagatggagggtggtttagcaagggctccactccagaacgtatacagcaggaaagtgacttaggctcccacgacgaactccgcaccccaaacgacccgcatttcaacttcggttccctggacatgcttggggcttgcctcccaaggccatgcactttcacaatatagtgaaggatttgtttatgacttaaattagtatacatcgtactgtaatgcagcgctagcaatagagttgcggggtgactgaattgaaatatggtgatgtccgtatgttggggcgttcaacttacctccacttctttatccggatatagcagctaaaatcgatgcgtagtcctgggaccaggaagcggaccggcatcggtacggagactgcgcgcatagtatctctaggaggcgggcagagtctctagttaatccagcacgaccatgttgtaattcggaatccattcgtctaaacaaagg
		</sequence>
		<sequence>
			<taxon idref="DGRP707"/>
			tgcaggccacgagacggaaaggcgcccatctgcctggcttctagctgtcctaggatagtgagttcctcgagccccgccttcctgggccttctcaccgggctatggcaaggtggggagccaggcgcgcggccactggctctaatgccacctggacgcgcctaggggccggcggcgagtgcgtactccactcgacgtataccgactactcgcacagcggcgggcatgaggctggtcatgatacataggtgagtatcgccggatggagggtggtttagcaagggctccactccagaacgtatacagcaggaaagtgacttaggctcccacgacgaactccgcaccccaaacgacccgcatttcaacttcggttccctggacatgcttggggcttgcctcccaaggccatgcactttcacaatatagtgaaggatttgtttatgacttaaattagtatacatcgtactgtaatgcagcgctagcaatagagttgcggggtgactgaattgaaatatggtgatgtccgtatgttggggcgttcaacttacctccacttctttatccggatatagcagctaaaatcgatgcgtagtcctgggatcaggaagcggactggcatcggtacggagactgcgcgcatagtatctctaggaggcgggcagagtctctagttaatccagcacgaccatgttgtaattcggaatccattcgtctaaacaaagg
		</sequence>
		<sequence>
			<taxon idref="DGRP142"/>
			tgcaggccacgagacggaaaggcgtccatctgcctggcttctagctgtcctaggatagtgagttcctcgagccccgccttcctgggccttctcaccgggctatggcaaggtggggagccaggcgcgcggccactggctctaatgccacctggacgcgcctaggggccggcggygagtgcgtactccactcgacgtataccgactactcgcacagcggcgggcatgaggctggtcatgatrcataggtgagtatcgccggatggagggtggtttagcaagggctccactccagaacgtatacagcaggaaagtgacttaggctcccacgaagaactccgcaccccaaacgacccgcatttcaacttcggttccctggacatgcttggggcttgcctcccaaggccatgcacttycacaatatagtgaaggatttgtttatgacttaaattagtatacatcgtactgtaatgcagcgctagcaatagagttgcggggtgactgaattgaaatgtggtgatgtccgtatgttggggcrttcaacttacctccacttctttatccggatatagcagctaaaatcgatgcgtagtcctgggatcaggaagcggactggcatcggtacggagactgcgcgcatagtatctctaggaggcgggcagagtctctagttaatccagtacgaccatgttgtaattcggaatccattcgtctaracaaagg
		</sequence>
		<sequence>
			<taxon idref="DGRP365"/>
			tgcaggccacgagacggaaaggcgcccatctgcctggcttctagctgtcctaggatagtgagttcctcgagccccgccttcctgggccttctcaccgggctatggcaaggtggggagccaggcgcgcggccactggctctaatgccacctggacgcgcctaggggccggcggcgagtgcgtactccactcgacgtataccgactactcgcacagcggcgggcatgaggctggtcatgatacataggtgagtatcgccggatggagggtggtttagcaagggctccactccagaacgtatacagcaggaaagtgacttaggctcccacgacgaactccgcaccccaaacgacccgcatttcaacttcggttccctggacatgcttggggcttgcctcccaaggccatgcactttcacaatatagtgaaggatttgtttatgacttaaattagtatacatcgtactgtaatgcagcgctagcaatagagttgcggggtgactgaattgaaatatggtgatgtccgtatgttggggcgttcaacttacctccacttctttatccggmtryaryagytrrmrycgatgcgtagtcctgggatcaggaagcggactggcatcggtacggagactgcgcgcatagtatctctaggaggcgggcagagtctctagttaatccagcacgaccatgttgtaryycgrarwccakycgtctaaacaaagg
		</sequence>
		<sequence>
			<taxon idref="DGRP837"/>
			tgcaggccacgagacggaaaggcgcccatctgcctggcttctagctgtcctaggatagtgagttcctcgagccccgccttcctgggccttctcaccgggctatggcaaggtggggagccaggcgcgcggccactggctctaatgccacctggacgcgcctaggggccggcggcgagtgcgtactccactcgacgtataccgactactcgcacagcggcgggcatgaggctggtcatgatacataggtgagtatcgccggatggagggtggtttagcaagggctccactccagaacgtatacagcaggaaagtgacttaggctcccacgacgaactccgcaccccaaacgacccgcatttcaacttcggttccctggacatgcttggggcttgcctcccaaggccatgcactttcacaatatagtgaaggatttgtttatgacttaaattagtatacatcgtactgtaatgcagcgctagcaatagagttgcggggtgactgaattgaaatatggtgatgtccgtatgttggggcgttcaacttacctccacttctttatccggatatagcagctaaaatcgatgcgtagtcctgggatcaggaagcggactggcatcggtacggagactgcgcgcatagtatctctaggaggcgggcagagtctctagttaatccagcacgaccatgttgtaattcggaatccattcgtctaaacaaagg
		</sequence>
		<sequence>
			<taxon idref="DGRP75"/>
			tgcaggccaygagmcggaaaggcgtccatctgcctggcttctagctgtcctaggatagtaagttcctcgagccccgccttcctggkccttctcaycgggctatggcaaggtggrgagccaggcgcgcggccactggatctaatgmcacctggacgcgcctaggggycggcggcgagtgcgtactccactcgacgtgtaccgactactcgcacagcggcgggcatgaggctggtcatgatacataggtgagtatcgccggatggagggtggtttagcaagggctccactccagaacgtatacagcaggaaagtgacttaggctcccacgacgaactccgcaccccaaacgacccgcatttcaacttcggttccctggacatgcttggggattgcctcccaaggccatgcactttcacaayatagtgaaggatttgtttatgacttwaattagtatacatcgtactgtaatgcagcgctagcaatagagtkgcggggtgactgaattgaaatatggtgatgtccstatgttggggcgttcaacttacctccacttctttatccggatatagcagctaaaatcsakgcrtagtcctgggatcaggaagcggaytggcatcggtacggagactgcgcgcatagtatctctaggaggcgggcagagtctctmgttaatccagcatgaccatgttgtaattcggaatccattcgtctaaacaaagg
		</sequence>
		<sequence>
			<taxon idref="DGRP890"/>
			tgcaggccacgagacggaaaggcgtccatctgcctggcttctagctgtcctaggatagtgagttcctcgagccccgccttcctgggccttctcaccgggctatggcaaggtggggagccaggcgcgcggccactggctctaatgccacctggacgcgcctaggggccggcggcgagtgcgtactccactcgacgtataccgactactcgcacagcggcgggcatgaggctggtcatgatacataggtgagtatcgccggatggagggtggtttagcaagggctccactccagaacgtatacagcaggaaagtgacttaggctcccacgacgaactccgcaccccaaacgacccgcatttcaacttcggttccctggacatgcttggggcttgcctcccaaggccatgcactttcacaatatagtgaaggatttgtttatgacttaaattaggatacatcgtactgtaatgcagcgctagcaacagagttgcggggtgactgaattgaaatatggtgatgtccgtatgttggggcgttcaacttacctccacttctttatccggatatagcagctaaaatcgatgcgtagtcctgggatcaggaagcggactggcatcggtacggagactgcgcgcatagtatctctaggaggcgggcagagtctctagttaatccagtacgaccatgttgtaattcggaatccattcgtctaaacaaagg
		</sequence>
		<sequence>
			<taxon idref="DGRP783"/>
			tgcaggccacgagacggaaaggcgtccatctgcctggcttctagctgtcctaggatagtgagttcctcgagccccgccttcctgggccttctcaccgggctatggcaaggtggggagccaggcgcgcggccactggctctaatgccacctggacgcgcctaggggccggcggcgagtgcgtactccactcgacgtataccgactactcgcacagcggcgggcatgaggctggtcatgatacataggtgagtatcgccggatggagggtggtttagcaagggctccactccagaacgtatacagcaggaaagtgacttaggctcccacgacgaactccgcaccccaaacgacccgcatttcaacttcggttccctggacatgcttggggcttgcctcccaaggccatgcactttcacaatatagtgaaggatttgtttatgacttaaattagtatacatcgtactgtaatgcagcgctagcaatagagttgcggggtgactgaattgaaatatggtgatgtccgtatgttggggcgttcaacttacctccacttctttatccggatatagcagctaaaatcgatgcgtagtcctgggatcaggaagcggactggcatcggtacggagactgcgcgcgtagtatctctaggaggcgggcagagtctctagttaatccagcacgaccatgttgtaattcggaatccattcgtctaaacaaagg
		</sequence>
		<sequence>
			<taxon idref="DGRP513"/>
			tgcaggccacgagacggaaaggcgtccatctgcctggcttctagctgtcctaggatagtgagttcctcgagccccgccttcctgggccttctcaccgggctatggcaaggtggggagccaggcgcgcggccactggctctaatgccacctggacgcgcctaggggccggcggcgagtgcgtactccactcgacgtataccgactactcgcacagcgacgggcatgaggctggtcatgatacataggtgagtatcgccggatggagggtggtttagcaagggctccactccagaacgtatacagcaggaaagtgacttaggctcccacgacgaactccgcaccccaaacgacccgcatttcaacttcggttccctggacatgcttggggcttgcctcccaaggccatgcactttcacaatatagtgaaggatttgtttatgacttaaattagtatacatcgtactgtaatgcagcgctagcaatagagttgcggggtgactgaattgaaatatggtgatgtccgtatgttggggcgttcaacttacctccacttctttatccggatatagcagctaaaatcgatgcgtagtcctgggatcaggaagcggactggcatcggtacggagactgcgcgcatagtatctctaggaggcgggcagagtctctagttaatccagcacgaccatgttgtaattcggaatccattcgtctaaacaaagg
		</sequence>
		<sequence>
			<taxon idref="DGRP136"/>
			tgcaggccacgagacggaaaggcgtccatctgcctggcttctagctgtcctaggatagtgagttcctcgagccccgccttcctgggccttctcaccgggctatggcaaggtggggagccaggcgcgcggccactggctctaatgccacctggacgcgcctaggggccggcggcgagtgcgtactccactcgacgtataccgactactcgcacagcggcgggcatgaggctggtcatgatacataggtgagtatcgccggatggagggtggtttagcaagggctccactccagaacgtrtacagcaggaaagtgacttaggctcccacgacgaactccgcaccccaaacgacccgcatttcaacttcggttccctggacatgcttggggcttgcctcccaaggccatgcactttcacaatatagtgaaggatttgtttatgacgtaaattagtatacatcgtactgtaatgcagcgctagcaatagagttgcggggtgattgaattgaaatatggtgatgtccgtatgttggggcgttcaacttacctccacttctttatccggatatagcagctaaaatcgatgcgtagtcctgggatcaggaagcggactggcatcggtacggagactgcgcgcatagtatctctaggaggcgggcagagtctctagttaatccagcacgaccatgttgtaattcggaatccattcgtctaaacaaagg
		</sequence>
		<sequence>
			<taxon idref="DGRP306"/>
			tgcaggccacgagacggaaaggcgtccatctgcctggcttctagctgtcctaggatagtgagttcctcgagccccgccttcctgggccttctcaccgggctatggcaaggtggggagccaggcgcgcggccactggctctaatgccacctggacgcgcctaggggccggcggcgagtgcgtactccactcgacgtataccgactactcgcacagcggcgggcatgaggctggtcatgatacataggtgagtatcgccggatggagggtggtttagcaagggctccactccagaacgtatacagcaggaaagtgacttaggctcccacgacgaactccgcaccccaaacgacccgcatttcaacttcggttccctggacatgcttggggcttgcctcccaaggccatgcactttcacaatatagtgaaggatttgtttatgacttaaattagtatacatcgtactgtaatgcagcgctagcaatagagttgcggggtgactgaattgaaatatggtgatgtccgtatgttggggcgttcaacttacctccacttctttatccrgatatagcagytaaarycgatgcgtagtcctgggatcaggaagcggactggcatcggtacggagactgcgcgcatagtatctctaggaggcgggcagagtctctagttaatccagtacgaccatgttgtaattcggaatccattcgtctaaacaaagg
		</sequence>
		<sequence>
			<taxon idref="DGRP153"/>
			tgcaggccacgagacggaaaggcgtccatctgcctggcttctagctgtcctaggatagtgagttcctcgagccccgccttcctgggccttctcaccgggctatggcaaggtggggagccaggcgcgcggccactggctctaatgccacctggacgcgcctaggggccggcggcgagtgcgtactccactcgacgtataccgactactcgcacagcggcgggcatgaggctggtcatgatacataggtgagtatcgccggatggagggtggtttagcaagggctccactccagaacgtatacagcaggaaagtgacttaggctcccacgacgaactccgcaccccaaacgacccgcatttcaacttcggttccctggacatgcttggggcttgcctcccaaggccatgcactttcacaatatagtgaaggatttgtttatgacttaaattagtatacatcgtactgtaatgcagcgctagcaatagagttgcggggtgactgaattgaaatatggtgatgtccgtatgttggggcgttcaacttacctcyacttctttatccggatatagcagctaaaatcgatgcgtagtcctgggatcaggaagcggactggcatcggtacggagactgcgcgcgtagtatctctaggaggcgggcagagtctctagttaatccagcacgaccatgttgtaattcggaatccattcgtctaaacaaagg
		</sequence>
		<sequence>
			<taxon idref="DGRP805"/>
			tgcaggccacgagacggaaaggcgtccatctgcctggcttctagctgtcctaggatagtgagttcctcgagccccgccttcctgggccttctcaccgggctatggcaaggtggggagccaggcgcgcggccactggctctaatgccacctggacgcgcctaggggccggcggcgagtgcgtactccactcgacgtataccgactactcgcacagcggcgggcatgaggctggtcatgatacataggtgagtatcgccggatggagggtggtttagcaagggctccactccagaacgtatacagcaggaaagtgacttaggctcccacgacgaactccgcaccccaaacgacccgcatttcaacttccgttccctggacatgcttggggcttgcctcccaaggccatgcactttcacaatatagtgaaggatttgtttatgacttaaattagtatacatcgtactgtaatgcagcgctagcaatagagttgcggggcgactgaattgaaatatgttgatgtccgtatgttggggcgttcaacttacctccacttctttatccggatatagcagctaaaatcgatgcgtagtcctgggatcaggaagcggactggcatcggtacgkagactgcgcgcatagtatctctaggaggcgggcagagtctctagttaatccagcacgaccatgttgtaattcggaatccattcgtctaaacaaagg
		</sequence>
		<sequence>
			<taxon idref="DGRP320"/>
			tgcaggccacgagacggaaaggcgtccatctgcctggcttctagctgtcctaggatagtgagttcctcgagccccgccttcctgggccttctcaccgggctatggcaaggtggggagccaggcgcgcggccactggctctaatgccacctggacgcgcctaggggccggcggcgagtgcgtactccactcgacgtatactgactactcgcacagcggcgggcatgaggctggtcatgatacataggtgagtatcgccagatggagggtggtttagcaagggctccactccagaacgtatacagcaggaaagtgacttaggctcccacgacgaactccgcaccccaaacgacccgcatttcaacttcggttccctggacatgcttggggcttgcctcccaaggccatgcactttcacaatatagtgaaggatttgtttatgacttaaattagtatacatcgtactgtaatgcagcgctagcaatagagttgcggggtgactgaattgaaatatggtgatgtccgtatgttggggcgttcaacttacctccacttctttatccggatatagcagctaaaatcgatgcgtagtcctgggatcaggaagcggactggcatcggtacggagactgcgcgcatagtatctctaggaggcgggcagagtctctagttaatccagcacgaccatgttgtaattcggaatccattcgtctaaacaaagg
		</sequence>
		<sequence>
			<taxon idref="DGRP705"/>
			tgcaggccacgagacggaaaggcgtccatctgcctggcttctagctgtcctaggatagtgagttcctcgagccccgccttcctgggccttctcaccgggctatggcaaggtggggagccaggcgcgcggccactggctctaatgccacctggacgcgcctaggggccggcggcgagtgcgtactccactcgacgtataccgactactcgcacagcggcgggcatgaggctggtcatgatacataggtgagtatcgccggacggagggtggtttagcaagggctccactccagaacgtatacagcaggaaagtgacttaggctcccacgacgaactccgcaccccaaacgacccgcatttcaacttcggttccctggacatgcttggggcttgcctcccaaggccatgcactttcacaatatagtgaaggatttgtttatgacttaaattagtatacatcgtactgtaatgcagcgctagcaatagagttgcggggtgactgaattgaaatatggtgatgtccgtatgttggggcgttcaacttacctccacttctttatccggatatagcagctaaaatcgatgcgtagtcctgggatcaggaagcggactggcatcggtacggagactgcgcgcatagtatctctaggaggcgggcagagtctctagttaatccagtacgaccatgttgtaattcggaatccattcgtctaaacaaagg
		</sequence>
		<sequence>
			<taxon idref="DGRP716"/>
			tgcaggccacgagacggaaaggcgtccatctgcctggcttctagttgtcctaggatagtgagttcctcgagccccgccttcctgggccttctcaccgagctatggcaaggtggggagccaggcgcgcggccactggctctaatgccrcctggacgcgcctaggggccggcggcgagtgcgtactccactcgacgtataccgactactcgcacagcggcgggcatgaggctggtcatgatacataggtgagtatcgccggatggagggtggtttagcaggggctccactccagaacgtatacagcaggaaagtgacttaggctcccacgacgaactccgcaccccaaacgacccgcatttcaacttcggttccctggacatgcttggggcttgcctcccaaggccgtgcactttcacaatatagtgaaggatttgtttatgacttaaattagtatacatcgtactgtaatgcagcgctagcaatagagttgcggggtgactgaattgaaatatggtgatgtccgtatgttggggcgttcaacttacctccacttctttatccggatatagcagctaaaatcgatgcgtagtcctgggatcaggaagcggactggcatcggtacggagactgcgcgcatagtatctctaggaggcgggcagagtctctagttaatccagcacgaccatgttgtaattcggaatccattcgtctaaacaaagg
		</sequence>
		<sequence>
			<taxon idref="DGRP370"/>
			tgcaggccacgagacggaaaggcgtccatctgcctggcttctagctgtcctaggatagtgagttcctcgagccccgccttcctgggccttctcaccgggctatggcaaggtggggagccaggcgcgcggccactggctctaatgccacctggacgcgcctaggggccggcggcgagtgcgtactccactcgacgtataccgactactcgcacagcggcgggcatgaggctggtcatgatacataggtgagtatcgccggatggagggtggtttagcaagggctccactccagaacgtatacagcaggaaagtgacttaggctcccacgacgaactccgcaccccaaacgacccgcatttcaacttcggttccctggacatgcttggggcttgcctcccaaggccatgcactttcacaatatagtgaaggatttgtttatgacttaaattagtatacatcgtactgtaatgcagcgctagcaatagagttgcggggtgactgaattgaaatatggtgatgtccgtatgttggggcgttcaacttacctccacttctttatccggatatagcagctaaaatcgatgcgtagtcctgggatcaggaagcggactggcatcggtacggagactgcgcgcatagtatctctaggaggcgggcagagtctctagttaatccagcacgaccatgttgtaattcggaatccattcgtctaaacaaagg
		</sequence>
		<sequence>
			<taxon idref="DGRP149"/>
			tgcaggccacgagacggaaaggcgtccctctgcctggcttctagctgtcctaggatagtgagttcctcgagccccgccttcctgggccttctcaccgggctatggcaaggtggggagccaggcgcgcggccactggctctaatgccacctggacgcgcctaggggccggcggcgagtgcgtactccactcgacgtataccgactactcgcacaacggcgggcatgaggctggtcatgatacataggtgagtatcgccggatggagggtggtttagcaagggctccactccagaacgtatacagcaggaaagtgacttaggctcccacgacgaactccgcaccccaaacgacccgcatttcaacttcggttccctggacatgcttggggcttgcctcccaaggccatgcactttcacaatatagtgaaggatttgtttatgacttaaattagtatacatcgtactgtaatgcagcgctagcaatagagttgcggggtgactgaattgaaatatggtgatgtccgtatgttggggcgttcaacttacctccacttctttatccggatatagcagctaaaatcgatgcgtagtcctgggatcaggaagcggactggcatcggtacggagactgcgcgcatagtatctctaggaggcgggcagagtctctagttaatccagtacggccatgttgtaattcggaatccattcgtctaaacaaagg
		</sequence>
		<sequence>
			<taxon idref="DGRP887"/>
			tgcaggccacgagacggaaaggcgtccatctgcctggcttctagctgtcctaggatagtgagttcctcgagccccgccttcctaggccttctcaccgggctatggcaaggtggggagccaggcgcgcggccactggctctaatgccacctggacgcgcctaggggccggcggcgagtgcgtactccactcgacgtataccgactactcgcacagcggcgggcatgaggctggtcatgatacataggtgagtatcgccagatggagggtggtttagcaagggctccactccagaacgtatacagcaggaaagtgacttaggctcccacgacgaactccgcaccccaaacgacccgcatttcaacttcggttccctggacatgcttggggcttgcctcccaaggccatgcactttcacaatatagtgaaggatttgtttatgacttaaattagtatacatcgtactgtaatgcagcgctagcaatagagttgcggggtgactgaattgaaatatggtgatgtccgtatgttggggcgttcaacttacctccacttctttatccggatatagcagctaaaatcgatgcgtagtcctgggaccaggaagcggaccggcatcggtacggagactgcgcgcatagtatctctaggaggcgggcagagtctctagttaatccagcacgaccatgttgtaattcggaatccattcgtctaaacaaagg
		</sequence>
		<sequence>
			<taxon idref="DGRP646"/>
			tgcaggccacgagacggaaaggcgtccatctgcctggcttctagttgtcctaggatagtgagttcctcgagccccgccttcctgggccttctcaccgagctatggcaaggtggggagccaggcgcgcggccactggctctaatgccacctggacgcgcctaggggccggcggcgagtgcgtactccactcgacgtataccgactactcgcacagcggcgggcatgaggctggtcatgatacataggtgagtatcgccggatggagggtggtttagcaggggctccactccagaacgtatacagcaggaaagtgacttaggctcccacgacgaactccgcaccccaaacgacccgcatttcaacttcggttccctggacatgcttggggcttgcctcccaaggccgtgcactttcacaatatagtgaaggatttgtttatgacttaaattagtatacatcgtactgtaatgcagcgctagcaatagagttgcggggtgactgaattgaaatatggtgatgtccgtatgttggggcgttcaacttacctccacttctttatccggatatagcagctaaartcgatgcgtagtcctgggatcaggaagcggactggcatcggtacggagactgcgcgcatagtatctctaggaggcgggcagagtctctagttaatccagcacgaccatgttgtaattcggaatccattcgtctaaacaaagg
		</sequence>
		<sequence>
			<taxon idref="DGRP589"/>
			kgcaggccacgagacggaaaggcgtccatctgcctggcytctagctgtcctaggatagtgagttcctcgagccccgccttcctgggccttctcaccgggctatggcaaggtggggagccaggcgcgcggccactggctctaatgccacctggacgcgcctaggggccggcggcgagtgcgtactccactcgacgtataccgactactcgcacagcggcgggcatgaggctggtcatgatacataggtgagtatcgccggatggagggtggtttagcaagggctccactccagaacgtatacagcaggaaagtgacttaggctcccacgacgaactccgcaccccaaacgacccgcatttcaacttccgttccctggacatgcttggggcttgcctcccaaggccatgcactttcacaatatagtgaaggatttgtttatgacttaaattagtwtacatcgtactgtaatgcagcgctagcaatagagttgcggggcgactgaattgaaatatgttgatgtccgtatgttggggcgttcaacttacctccacttctttatccggatatagcagctaaaatcgatgcgtagtcctgggatcaggaagcggactggcatcggtacgkagactgcgcgcatagtatctctaggaggcgggcagagtctctagttaatccagcacgaccatgttgtaattcggaatccattcgtctaaacaaagg
		</sequence>
		<sequence>
			<taxon idref="DGRP804"/>
			tgcaggccacgagacggaaaggcgtccatctgcctggcttctagctgtcctaggatagtgagttcctcgagccccgccttcctgggccttctcaccgggctatggcaaggtggggagccaggcgcgcggccactggctctaatgccacctggacgcgcctaggggccggcggcgagtgcgtactccactcgacgtataccgactactcgcacagcggcgggcatgaggctggtcatgatacataggtgagtatcgccggatggagggtggtttagcaagggctccactccagaacgtatacagcaggaaagtgacttaggctcccacgacgaactccgcaccccaaacgacccgcatttcaacttcggttccctggacatgcttggggcttgcctcccaaggccatgcactttcacaatatagtgaaggatttgtttatgacttaaattagtatacatcgtactgtaatgcagcgctagcaatagagttgcggggtgactgaattgaaatatggtgatgtccgtatgttggggcgttcaacttacctccacttctttatccggatatagcagctaaaatcgatgcgtagtcctgggatcaggaagcggactggcatcggtacggagactgcgcgcgtagtatctctaggaggcgggcagagtctctagttaatccagcacgaccatgttgtaattcggaatccattcgtctaaacaaagg
		</sequence>
		<sequence>
			<taxon idref="DGRP721"/>
			tgcaggccacgagacggaaaggcgtccatctgcctggcttctagctgtcctaggatagtgagttcctcgagccccgccttcctgggccttctcaccgggctatggcaaggtggggagccaggcgcgcggccactggctctaatgccacctggacgcgcctaggggccggcggcgagtgcgtactccactcgacgtataccgactactcgcacagcggcgggcatgaggctggtcatgatacataggtgagtatcgccggatggagggtggtttagcaagggctccactccagaacgtatacagcaggaaagtgacttaggctcccacgacgaactccgcaccccaaacgacccgcatttcaacttccgttccctggacatgcttggggcttgcctcccaaggccatgcactttcacaatatagtgaaggatttgtttatgacttaaattagtatacatcgtactgtaatgcagcgctagcaatagagttgcggggcgactgaattgaaatatgttgatgtccgtatgttggggcgttcaacttacctccacttctttatccggatatagcagctaaaatcgatgcgtagtcctgggatcaggaagcggactggcatcggtacgtagactgcgcgcatagtatctctaggaggcgggcagagtctctagttaatccagcacgaccatgttgtaattcggaatccattcgtctaaacaaagg
		</sequence>
		<sequence>
			<taxon idref="DGRP737"/>
			tgcaggccacgagacggaaaggcgtccatctgcctggcttctagctgtcctaggatagtgagttcctcgagccccgccttcctgggccttctcaccgggctatggcaaggtggggagccaggcgcgcggccactggctctaatgccacctggacgcgcctaggggccggcggcgagtgcgtactccactcgacgtataccgactactcgcacagcggcgggcatgaggctggtcatgatacataggtgagtatcgccggatggagggtggtttagcaagggctccactccagaacgtatacagcaggaaagtgacttaggctcccacgacgaactccgcaccccaaacgacccgcatttcaacttccgttccctggacatgcttggggcttgcctcccaaggccatgcactttcacaatatagtgaaggatttgtttatgacttaaattagtatacatcgtactgtaatgcagcgctagcaatagagttgcggggcgactgaattgaaatatgttgatgtccgtatgttggggcgttcaacttacctccacttctttatccggatatagcagctaaaatcgatgcgtagtcctgggatcaggaagcggactggcatcggtacgtagactgcgcgcatagtatctctaggaggcgggcagagtctctagttaatccagcacgaccatgttgtaattcggaatccattcgtctaaacaaagg
		</sequence>
		<sequence>
			<taxon idref="DGRP318"/>
			tgcaggccacgagacggaaaggcgtccatctgcctggtttctagctgtcctaggatagtgagttcctcgagccccgccttcctgggccttctcaccgggctatggcaaggtggggagccaggcgcgcggccactggctctaatgccacctggacgcgcctaggggccggcggcgagtgcgtactccactcgacgtataccgactactcgcacagcggcgggcatgaggctggtcatgatacataggtgagtatcgccggatggrgggtggtttagcaagggctccactccagaacgtatacagcaggaaagtgacttaggctcccacgacgaactccgcaccccaaacgacccgcatttcaacttcggttccctggacatgcttggggcttgcctcccaaggctatgcactttcacaatatagtgaaggatttgtttatgacttaaattagtatacatcgtactgtaatgcagcgctagcaatagagttgcggggtgactgaattgaaatatggtgatgtccgtatgttggggcgttcaacttacctccacttctttatccggatatagcagctaaaatcgatgcgtagtcctgggatcaggaagcggactggcatcggtacggagactgcgcgcatagtatctctaggaggcgggcagagtctctagttaatccagcacgaccatgttgtaattcggaatccattcgtctaaacaaagg
		</sequence>
		<sequence>
			<taxon idref="DGRP362"/>
			tgcaggccacgagacggaaaggcgtccctctgcctggcttctagctgtcctaggatagtgagttcctcgagccccgccttcctgggccttctcaccgggctatggcaaggtggggagccaggcgcgcggccactggctctaatgccacctggacgcgcctaggggccggcggcgagtgcgtactccactcgacgtataccgactactcgcacagcggcgggcatgaggctggtcatgatacataggtgagtatcgccggatggagggtggtttagcaagggctccactccagaacgtatacagcaggaaagtgacttaggctcccacgacgaactccgcaccccaaacgacccgcatttcaacttcggttccctggacatgcttggggcttgcctcccaaggccatgcactttcacaatatagtgaaggatttgtttatgacttaaattagtatacatcgtactgtaatgcagcgctagcaatagagttgcggggtgactgaattgaaatatggtgatgtccgtatgttggggcgttcaacttacctccacttctttatccrkmkryrryarytrrmrycgatgcgtagtcctgggatcaggaagcggactggcatcggtacggagactgcgcgcatagtatctctaggaggcgggcagagtctctagttaatccagtacgaccatgttgwrryyssrrrwyyakycgtctaaacaaagg
		</sequence>
		<sequence>
			<taxon idref="DGRP761"/>
			tgcaggccacgagacggaaaggcgtccatctgcctggcttctagctgtcctaggatagtgagttcctcgagccccgccttcctgggccttctcaccgggctatggcaaggtggggagccaggcgcgcggccactggctctaatgccacctggacgcgcctaggggccggcggcgagtgcgtactccactcgacgtataccgactactcgcacagcggcgggcatgaggctggtcatgatacataggtgagtatcgccggatggagggtggtttagcaagggctccactccagaacgtatacagcaggaaagtgacttaggctcccacgacgaactccgcaccccaaacgacccgcatttcaacttccgttccctggacatgcttggggcttgcctcccaaggccatgcactttcacaatatagtgaaggatttgtttatgacttaaattagtatacatcgtactgtaatgcagcgctagcaatagagttgcggggcgactgaattgaaatatgttgatgtccgtatgttggggcgttcaacttacctccacttctttatccggatatagcagctaaaatcgatgcgtagtcctgggatcaggaagcggactggcatcggtacgtagactgcgcgcatagtatctctaggaggcgggcagagtctctagttaatccagcacgaccatgttgtaattcggaatccattcgtctaaacaaagg
		</sequence>
		<sequence>
			<taxon idref="DGRP892"/>
			tgcaggccacgagacggaaaggcgtccatctgcctggcttctagctgtcctaggatagtgagttcctcgagccccgccttcctgggccttctcaccgggctatggcaaggtggggagccaggcgcgcggccactggctctaatgccacctggacgcgcctaggggccggcggcgagtgcgtactccactcgacgtataccgactactcgcacagcggcgggcatgaggctggtcatgatacataggtgagtatcgccggatggagggtggtttagcaagggctccactccagaacgtatacagcaggaaagtgacttaggctcccacgaagaactccgcaccccaaacgacccgcatttcaacttcggttccctggacatgcttggggcttgcctcccaaggccatgcactttcacaatatagtgaaggatttgtttatgacttaaattagtatacatcgtactgtaatgcagcgctagcaatagagttgcggggtgactgaattgaaatgtggtgatgtccgtatgttggggcgttcaacttacctccacttctttatccggatatagcagctaaaatcgatgcgtagtcctgggatcaggaagcggactggcatcggtacggagactgcgcgcatagtatctctaggaggcgggcagagtctctagttaatccagtacgaccatgttgtaattcggaatccattcgtctaaacaaagg
		</sequence>
		<sequence>
			<taxon idref="DGRP897"/>
			tgcaggccacgagacggaaaggcgtccatctgcctggcttctagctgtcctaggatagtgagttcctcgagccccgccttcctgggccttctcaccgggctatggcaaggtggggagccaggcgcgcggccactggctctaatgccacctggacgcgcctaggggccggcggcgagtgcgtactccactcgacgtataccgactactcgcacagcggcgggcatgaggctggtcatgatacataggtgagtatcgccggatggagggtggtttagcaagggctccactccagaacgtatacagcaggaaagtgacttaggctcccacgacgaactccgcaccccaaacgacccgcatttcaacttcggttccctggacatgcttggggcttgcctcccaaggccatgcactttcacaatatagtgaaggatttgtttatgacttaaattagtatacatcgtactgtaatgcagcgctagcaatagagttgcggggtgactgaattgaaatatggtgatgtccgtatgttggggcgttcaacttacctccacttctttatccggatatagcagctaaaatcgatgcgtagtcctgggatcaggaagcggactggcatcggtacggagactgcgcgcatagtatctctaggaggcgggcagagtctctagttaatccagtacgaccatgttgtaattcggaatccattcgtctaaacaaagg
		</sequence>
		<sequence>
			<taxon idref="DGRP712"/>
			tgcaggccacgagacggaaaggcgtccatctgcctggcttctagctgtcctaggatagtgagttcctcgagccccgccttcctgggccttctcaccgggctatggcaaggtggggagccaggcgcgcggccactggctctaatgccacctggacgcgcctaggggccggcggcgagtgcgtactccactcgacgtataccgactactcgcacagcggcgggcatgaggctggtcatgatacataggtgagtatcgccggatggagggtggtttagcaagggctccactccagaacgtatacagcaggaaagtgacttaggctcccacgacgaactccgcaccccaaacgacccgcatttcaacttcggttccctggacatgcttggggcttgcctcccaaggccatgcactttcacaatatagtgaaggatttgtttatgacttaaattagtatacatcgtactgtaatgcagcgctagcaatagagttgcggggtgactgaattgaaatatggtgatgtccgtatgttggggcgttcaacttacctccacttctttatccggatatagcagctaaaatcgatgcgtagtcctgggatcaggaagcggactggcatcggtacggagactgcgcgcgtagtatctctaggaggcgggcagagtctctagttaatccagcacgaccatgttgtaattcggaatccattcgtctaaacaaagg
		</sequence>
		<sequence>
			<taxon idref="DGRP176"/>
			tgcaggccacgagacggaaaggcgtccatctgcctggcttctagctgtcctaggatagtgagttcctcgagccccgccttcctgggcyttctcaccgggctatggcaaggtggggagccaggcgcgcggccactggctctaatgccacctggacgcgcctaggggccggcggcgagtgcgtactccactcgacgtayaccgactactcgcacagcggcgggcatgaggctggtcatgatacataggtgagtatcgccggatggagggtggtttagcaagggctccactccagaacgtatacagcaggaaagtgacttaggctcccacgaagaactccgcaccccaaacgacccgcatttcaacttcggttccctggacatgcttggggcttgcctcccaaggccatgcactttcacaatatagtgaaggatttgtttatractyaaattagtatacatcgtactgtaatgcagcgctagcaatagagttgcggggtgactgaattgaaatgtggtgatgtccgtatgttggggcgttcaacttacctccacttctttatccggatatagcagctaaaatcgatgcgtagtcctgggatcaggaagcggactggcatcggtacggagactgcgcgcatagtatctctaggaggcgggcagagtctctagttaatccagtacgaccatgttgtaattcggaatccattcgtctaaacaaagg
		</sequence>
		<sequence>
			<taxon idref="DGRP398"/>
			tgcwggccacgagacggaaaggcgtccatctgcctggcttctagctgtcctaggatagtgagttcctcgarccccgccttcctgggccttctcaccgggctatggcaaggtggggagccaggcgcgcggccactggctctaatgccacctggacgcgcctaggggccggcggcgagtgcgyactccactcgatgtataccgactastcgcacagcggcgggcatgaggctggtcatgatacataggtgagtatcgccggatggagggtggtttakcaagggctccactccagaacgtatwcagcaggaaaktgacttaggywcccacgacgaactccgcaccccaaacgacccgcatttcaacttcggttccckggacatgcttggggctygcctcccaaggccawgcactttcacaatayagygaaggatttgtttatgacttaaattagtatacatcgtactgtaatgcagcgctagcaatagagttgcggggtgwctgaattgaawtatggtgatgtccgtatgttggggcgwtcaacttacctccacttctttatccggatatagcagctarmrycgatgcgtagtcctgggatcaggaagcggactggcatcggtacggagactgcgcgcatagtatctctaggaggcgggcagagtctctagttaatccagyacgaccatgttgtaattcggaatccattcgtctaaacaaagg
		</sequence>
		<sequence>
			<taxon idref="DGRP591"/>
			tgcaggccacgagacggaaaggcgtccatctgcctggcttctagctgtcctaggatagtgagttcctcgagccccgccttcctaggccttctcaccgggctatggcaaggtggggagccaggcgcgcggccactggctctaatgccacctggacgcgcctaggggccggcggcgagtgcgtactccactcgacgtataccgactactcgcacagcggcgggcatgaggctggtcatgatacataggtgagtatcgccagatggagggtggtttagcaagggctccactccagaacgtatacagcaggaaagtgacttaggctcccacgacgaactccgcaccccaaacgacccgcatttcaacttcggttccctggacatgcttggggcttgcctcccaaggccatgcactttcacaatatagtgaaggatttgtttatgacttaaattagtatacatcgtactgtaatgcagcgctagcaatagagttgcggggtgactgaattgaaatatggtgatgtccgtatgttggggcgttcaacttacctccacttctttatccggatatagcagctaaaatcgatgcgtagtcctgggaccaggaagcggaccggcatcggtacggagactgcgcgcatagtatctctaggaggcgggcagagtctctagttaatccagcacgaccatgttgtaattcggaatccattcgtctaaacaaagg
		</sequence>
		<sequence>
			<taxon idref="DGRP440"/>
			tgcaggccacgagacggaaaggcgtccatctgcctggtttctagctgtcctaggatagtgagttcctcgagccccgccttcctgggccttctcaccgggctatggcaaggtggggagccaggcgcgcggccactggctctaatgccacctggacgcgcctaggggccggcggcgagtgcgtactccactcgacgtataccgactactcgcacagcggcgggcatgaggctggtcatgatacataggtgagtatcgccggatggagggtggtttagcaagggctccactccagaacgtatacagcaggaaagtgacttaggctcccacgacgaactccgcaccccaaacgacccgcatttcaacttcggttccctggacatgcttggggcttgcctcccaaggctatgcactttcacaatatagtgaaggatttgtttatgacttaaattagtatacatcgtactgtaatgcagcgctagcaatagagttgcggggtgactgaattgaaatatggtgatgtccgtatgttggggcgttcaacttacctccacttctttatccggatatagcagctaaaatcgatgcgtagtcctgggatcaggaagcggactggcatcggtacggagactgcgcgcatagtatctctaggaggcgggcagagtctctagttaatccagcacgaccatgttgtaattcggaatccattcgtctaaacaaagg
		</sequence>
		<sequence>
			<taxon idref="DGRP380"/>
			tgcaggccacgagacggaaaggcgtccctctgcctggcttctagctgtcctaggatagtgagttcctcgagccccgccttcctgggccttctcaccgggctatggcaaggtggggagccaggcgcgcggccactggctctaatgccacctggacgcgcctaggggccggcggcgagtgcgtactccactcgacgtataccgactactcgcacagcggcgggcatgaggctggtcatgatacataggtgagtatcgccggatggagggtggtttagcaagggctccactccagaacgtatacagcaggaaagtgacttaggctcccacgacgaactccgcaccccaaacgacccgcatttcaacttcggttccctggacatgcttggggcttgcctcccaaggccatgcactttcacaatatagtgaaggatttgtttatgacttaaattagtatacatcgtactgtaatgcagcgctagcaatagagttgcggggtgactgaattgaaatatggtgatgtccgtatgttggggcgttcaacttacctccacttctttatccggatatagcagctaaaatcgatgcgtagtcctgggatcaggaagcggactggcatcggtacggagactgcgcgcatagtatctctaggaggcgggcagagtctctagttaatccagtacgaccatgttgtaattcggaatccattcgtctaaacaaagg
		</sequence>
		<sequence>
			<taxon idref="DGRP727"/>
			tgcaggccacgagacggaaaggcgtccatctgcctggcttctagctgtcctaggatagtgagttcctcgagccccgccttcctgggccttctcaccgggctatggcaaggtggggagccaggcgcgcggccactggctctaatgccacctggacgcgcctaggggccggcggcgagtgcgtactccactcgacgtataccgactactcgcacagcggcgggcatgaggctggtcatgatacataggtgagtatcgccggatggagggtggtttagcaagggctccactccagaacgtatacagcaggaaagtgacttaggctcccacgacgaactccgcaccccaaacgacccgcatttcaacttcggttccctggacatgcttggggcttgcctcccaaggccatgcactttcacaatatagtgaaggatttgtttatgacttaaattagtatacatcgtactgtaatgcagcgctagcaatagagttgcggggtgactgaattgaaatatggtgatgtccgtatgttggggcgttcaacttacctccacttctttatccggatatagcagctaaaatcgatgcgtagtcctgggatcaggaagcggactggcatcggtacggagactgcgcgcgtagtatctctaggaggcgggcagagtctctagttaatccagcacgaccatgttgtaattcggaatccattcgtctaaacaaagg
		</sequence>
		<sequence>
			<taxon idref="RG11N-HE"/>
			tgcaggccacgagacggaaaggcgttcatctgcctggcttctagctgtcctagaatagtgagttcctcgagccccgccttcctgggccttctcaccgggctatggcaaggtggggagccaggcgcgcggccactggctctgatgccacctggacgcgcctaggggccggcggcgagtgcttactccactcgacgtataccgacgactcgcacagcggcgggcgtgaggctggtcatgatacataggtgagtatcgccggatggagggtggtttagcaagtgctccactccagaacgtatacagcaggaaagtgacttaggctcccacgacgaacttcgcaccccaaacgacccgcatttcaacttcggttccctggacatgcttgaggcttgcctcccaaggccatgcactttcacaatatagtgaaggatttgtttatgacttaaattagtatacattgtactgtaatgcagcgctagcaatagagttgcggtgtgactgagttgaaatatggtgatgtccgtatgttggggcgttcaacttacctccacttctttattcggatatagcagctaaaatcgatgcgtagtcctgggatcaggaagcggactggcatcggtacggagactgcacgcatagtatctctaggaggcgggcagagtctctagctaatccagcacgaccatgttgtaattcggaatccattcgtctaaacaaagg
		</sequence>
		<sequence>
			<taxon idref="RG32N-HE"/>
			tgcaggccacgagacggaaaggcgttcatctgcctggcttctagctgtcctagaatagtgagttcctcgagccccgccttcctgggccttctcaccgggctatggtaaggtggggagccaggcgcgcggccactggctctgatgccacctggacgcgcctaggggccggcggcgagtgcttactccactcgacgtataccgacgactcgcacagcggcgggcgtgaggctggtcatgatacataggtgagtatcgccggatggagggtggtttagcaagggctccactccagaacgtatacagcaggaaagtgacttaggctcccacgacgaacttcgcaccccaaacgacccgcatttcaactttggttccctggacatgcttgaggcttgcctcccaaggccatgcactttcacaatatagtgaaggatttgtttatgacttaaattagtatacatcgtactgtaatgcagcgctaacaatagagttgcggggtgactgagttgaaatatggtgatgtccgtatgttggggcgttcaactcacctccacttctttatccggatatagcagctaaaatcgatgcgtagtcctgggatcaggaagcggactggcatcggtacggagactgcgcgcatagtatctctaggaggcgggcagagtttctagctaatccagcacgaccatgttgtaattcggaatccattcgtctaaacaaagg
		</sequence>
		<sequence>
			<taxon idref="RG18N-HE"/>
			tgcaggccacgagacggaaaggcgttcatctgcctggcttctaactgtcctagaatagtgagttcctcgagccccgccttcctgggccttctcaccgggttatggcaaggtggggagccaggcgcgcggccactggctctgatgccacctggacgcgcctaggggccggcggcgggtgcttactccactcgacgtataccgacgactcgcacagtggcgagcatgaggctggtcatgatacataggtgagtatctccggatggagggtggcttagcaagggctccactccaggacgtatacagcaggaaagtgacttaggctcccacgacgaacttcgcaccccaaacgacccgcatttcaacttcggttccctggacatgcttaaggcttgcctcccaaggccatgcactttcacaatatagtgaaggacttgtttatgacttaaattagtatacatcgtactgtaatgcagcgctagcaatagagttgcggggtgactgaattgaaatatagtgatgtccgtatgttggggcgttcaatttgcctccacttctttatccggatatagcagctaaaatcgatgcgtagtcttgggatcaggaagcggactggcatcggtacggagactgcgcgcatagcatctctaggaggcgggcagagtctctagttaattcagcacgaccattttgtaattcggaatccattcgcctaaataaagg
		</sequence>
		<sequence>
			<taxon idref="RG24-HE"/>
			tgcaggccacgagacgraaaggcgttcatctgcctggcttctaactgtcctagaacagtgagttcctcgagccccgccttcctgggccttctcaccgggctatggcaaggtggggagccaggcgcgcggccactggctctgatgccacctggacgcgcctaggggccggcggcgagtgcttactccactcgacgtataccgacgactcgcacagtggcgagcatgaggctggtcaygatacataggtgagtatctccggatggagggtggcttagcaagggctccactccaggacgtatacagcaggaaagtgacttaggctcccacgacgaacttcgcaccccaaacgacccgcatttcaacttcggttccctggacatgcttgaggcttgcctcccaaggccatgcactttcacaatatagtgaaggatttgtttatgacttaaattagtatacatcgtactgtaatgcagcgctagcaatagagttgcggggtgactgaattgaaatatggtgatgtccgtmtgttggggcgttcaacttgcctccacttctttatccggatatagcagctaaaatcgatgcgtagtcttgggatcaggaagcgmactggcatcggtacggagactgcgcgcatagcatctctaggaggcgggcagagtctctagttaatccagcacgactatgttgtaattcggaatccattcgcctaaacaaagg
		</sequence>
		<sequence>
			<taxon idref="RG13N-HE"/>
			tgcaggccacgagacggaaaggcgttcatctgcctggcttctagctgtcctagaatagtgagttcctcgagccccgccttcctgggccttctcaccgggctatggcaaggtggggagccaggcgcgcggccactggctctgatgccacctggacgcgcctaggggccggcggcgagtgcttactccactcgacgtataccgacgactcgcacagcggcgggcgtgaggctggtcatgatacataggtgagtatcgccggatggagggtggtttagcaagtgctccacttcagaacgtatacagcaggaaagtgacttaggctcccacgacgaacttcgcaccccaaacgacccgcatttcaacttcggttccctggacatgcttgaggcttgcctcccaaggccatgcactttcacaatatagtgaaggatttgtttatgacttaaattagtatacatcgtactgtaatgcagcgctagcaatagagttgcggggtgactgagttgaaatatggtgatgtccgtatgttggcgcgttcaacttacctccacttctttatccggatatagcagctaaaatcgatgcgtagtcctgggatcaggaagcggactggcatcggtacggagactgcacgcatagtatctctaggaggcgggcagagtctctagctaatccagcacgaccatgttgtaattcggaatccattcgtctaaacaaagg
		</sequence>
		<sequence>
			<taxon idref="ZS37-HE"/>
			tgcaggccacgagacggaaaggcgttcatctgcctggcttctaactgtcctagaatagtgagttcctcgagccccgccttcctgggccttctcaccgggctatggcaaggtggggagccaggcgcgcggccactggctctgatgccacctggacgcgcctaggggccggcggcgagtgcttactccactcgacgtataccgacgactcgcacagtggcgagcatgaggctggtcatgatacataggtgagtatctccggatggagggtggcttagcaagggctccactccaggacgtatacagcaggaaagtgacttaggctcccacgacgaacttcgcaccccaaacgacccgcatttcaacttcggttccctggacatgcttgaggcttgcctcccaaggccatgcactttcacaatatagtgaaggatttgtttatgacttaaattagtatacatcgtactgtaatgcagcgctagcaatagagttgcggggtgactgaattgaaatatggtgatgtccgtatgttggggcgttcaacttgcctccacttctttatccggatatagcagctaaaatcgatgcgtagtcttgggatcaggaagcggactggcatcggtacggagactgcgcgcatagcatctctaggaggcgggcagagtcgctagttaatccagcacgaccatgttgtaattcggaatccattcgcctaaacaaagg
		</sequence>
		<sequence>
			<taxon idref="KR7-HE"/>
			tgcaggccacgagacggaaaggcgttcatctgcctggcttctagctgtcctagaatagtgagttcctcgagccccgcctccctgggccttctcaccggactatggcaaggtggggagccaggcgcgcggccactggctctgatgccacctggacgcgcctaggggccggcggcgagtgcttactccactcgacgtataccgacgactcgcatagcggcgggcgtgagactggtcatgatacataggtgagtatcgccggatggagggtggtttagcaagggctccactccagagcgtatacagcaggaaagtgacttaggctcccacgacgaactttgcaccccaaacgacccgcatttcaacttcggttccctggacatgcttgaggcttgcctcccaaggccatgcactttcacaatatagtgaaggatttgtttatgacttaaattagtatacatcgtactgtaatgcagcgctagcaatagagttgcggggtgactgagttgaaatatggtgatgtccgtatgttggggcgttcaacttacctccacttctttatccggatatagcagctaaaatcgatgcgtagtcctgggatcaggaagcggactggcatcggtacggagactgcgcgcatagtatctctargaggcgggcagagtctctagctaatccagcacgaccatgttgtaattcggaatccattcgtctaaacaaagg
		</sequence>
		<sequence>
			<taxon idref="RG35-HE"/>
			tgcasgccacgagacggaaaggcgttcatctgcctggctyctagctgtcctagaatagtgarttcctcgagccccgccttcctgggccttctcaccgggctatggcaaggtggggagscaggcgcgcggccactggctctgatgccacctggacgcgcctaggggccggcggcgagtgyttactccactcgacgtataccgacgactcgcacagcggcgggcgtgaggctgttcatgatacataggtgagtatcgccggatggagggtggtttagcaagtgctccactccagaacgtatacagcaggaaagtgacttaggctcccacgacgaacttcgcaccccaaacggcccrcatttcaacttcggttccctggacatgcttgaggcttgcctcycaaggccatgcactttcacaatatagtgaaggatttgtttatgacttaaattagtatacatcgtaytgtaatgcagcgctagcaatagagttgcggggtgactgagttgaaatatggtgatgtccgtatgttggggcgttcaacttacctccacttctttatccggatatagcagctaaaatcgatgcgtagtcctgggatcaggwagcggactggcatmggtacggagactgcacgcatagtatctctaggaggcgggcagagtctctagctaatccagcacgaccatgttgtaattcggaatccattcgtctaarcaaagg
		</sequence>
		<sequence>
			<taxon idref="ZI261-HE"/>
			tgcaggccacgagacggaaaggcgttcatctgcctggcttctagctgtcctagaatagtgagttcctcgagccccgccttcctgggccttctcaccggactatggcaaggtggggagccaggcgcgcggccactggctctgatgccacctggacgcgcctaggggccggcggcgagtgcttactccactcgacgtataccgacgactctcacagcggcgggcgtgagactggtcatgatacataggtgagtatcgccggatggagggtggtttagcaagggctccactccagagcgtatacagcaggaaagtgacttaggctcccacgacgaacttcgcaccccaaacgacccgcatttccacttcggttccctggacatgcttgaggcttgcctcccaaggccatgcactttcacaatatagtgaaggatttgtttatgacttaaattagtatacatcgtactgtaatgcagcgctagcaatagagttgcggggtgactgagttgaaatatggtgatgtccgtatgttggggcgttcaacttacctccacttctttatccggatatagcagctaaaatcgatgcgtagtcctgggatcaggaagcggactggcatcggtacggagactgcgcgcatagtatctctaggaggcgggcagagtctctagctaatccagcacgaccatgttgtaattcggaatccattcgtctaaacaaagg
		</sequence>
		<sequence>
			<taxon idref="RG37N-HE"/>
			tgcaggccacgagacggaaaggcgttcatctgcctggcttctagctgtcctagaatagtgagttcctcgagccccgccttcctgggccttctcaccggactatggcaaggtggggagccaggcgcgcggccactggctctgatgccacctggacgcgcctaggggccggcggcgagtgcttactccactcgacgtataccgacgactcgcacagcggcgggcgtgagactggtcatgatacataggtgagtatcgccggatggagggtggtttagcaagggctccactccagagcgtatacagcaggaaagtgacttaggctcccacgacgaacttcgcaccccaaacgacccgcatttcaacttcggttccctggacatgcttgaggcttgcctcccaaggccatgcactttcacaatatagtgaaggatttgtttatgacttaaattagtatacatcgtactgtaatgcagcgctagcaatagagttgcggggtgactgagttgaaatatggtgatgtccgtatgttggggcgttcaacttacctccacttctttatccggatatagcagctaaaatcgatgcgtagtcctgggatcaggaagcggactggcatcggtacggagactgcgcgcatagtatctctaggaggcgggcagagtctctagctaatccagcacgaccatgttataattcggaatccattcgtctaaacaaagg
		</sequence>
		<sequence>
			<taxon idref="GA145-HE"/>
			tgcaggccacgagacggaaaggcgtccatctgcctggcttctagctgtcctaggatagtgagtkcctcgagccccgccttcctgggccttctcaccgggctatggcaaggtggggagccaggcgcgcggccactggctctaatgccacctggacgcgcctaggggccggcggcgagtgcttactccactcgacgtataccgacgactcgcacagcggcgggcatgaggctggtcatgatacataggtgagtatcgccggatggagggtggtttagcaagggctccactccagaacgtatacagcaggaaagtgacttaggctcccacgacgaactccgcaccccaaacgacccgcatttcaacttcggttccctggacatgcttggggcttgcctcccaaggccatgcactttcacaatatagtgaaggatttgtttatgacttaaattagtatacatcgtactgtaatgcagcgctagcaatagagttgcgggatgactgaattgaaatatggtgatgtccgtatgttggggcgttcgacttacctccacttctttatccggatatagcagctaaaatcgatgcgtagtcctgggatcaggaagcggactggcatcggtacggagactgcgcgcatagtatctctaggagacgggcagagtctctagttaatccagcacgaccatgttgtaattcggaatccattcgtctaaacaaagg
		</sequence>
		<sequence>
			<taxon idref="RG33-HE"/>
			tgcaggccacgagacggaaaggcgttcatctgcctggcttctaactgtcctagaatagtgagttcctcgagccccgccttcctgggccttctcaccgggctatggcaaggtggggagccaggcgcgcggccactggctctgatgccacctggacgcgcctaggggccggcggcaagtgcttactccactcgacgtataccgacgactcgcacagtggcgagcatgaggctggtcatgatacataggtgagtatctccggatggagggtggcttagcaagggctccactccaggacgtatacagcaggaaagtggcttaggctcccacgacgaacttcgcaccccaaacgacccgcatttcaacttcggttccctggacatgcttgaggcttgcctcccaaggccatgcactttcacaatatagtgaaggatttgtttatgacttaaattagtatacatcgtactgtaatgcagcgctagcaatagagttgcggggtgactgaattgaaatatggtgatgtccgtatgttggggcgttcaacttgcctccacttctttatccggatatagcagctaaaatcgatgcgtagtcttgggatcaggaagcggactggcatcggtacggagactgcgcgcatagcatctctaggaggcgggcagagtctctagttaatccagcacgaccatgttgtaattcggaatccattcgcctaaacaaagg
		</sequence>
		<sequence>
			<taxon idref="RG10-HE"/>
			tgcaggccacgagacggaaaggcgttcatctgcctggcttctagctgtcctagaatagtgagttcctcgagccccgccttcctgggccttctcaccgggctatggcaaggtggggagccaggcgcgcggccactggctctgatgccacctggacgcacctaggggccggcggcgagtgcttactccactcgacgtataccgacgactcgcacrgcggcgggcgtgaggctggtcatgatacataggtgagtatcgccggatggagggtggtttagcaagtgctccactccagaacgtatacagcaggaaagtracttaggctcccacgacgaacttcgcaccccaaacgacccgcatttcaacttcggttccctggacatgcttgaagcttgcctcccaaggccatgcactttcacaatatagtgaaggatttgtttatgacttaaattagtatacatcgtactgtaatgcagcgctagcaatagagttgcggggtaactgagttgaaatatggtgatgtccgtatgttggggcgttcaacttaccyccacttctttatccggatatagcagctaaaatcgatgcgtagtcctgggatcaggaagcggactggcatcggtacggagactgcacgcatagtayctctaggaggcgggcagagtctctagctaatccagcacgaccatgttgtaattcggaatccattcgtctaaacaaagg
		</sequence>
		<sequence>
			<taxon idref="SP221-HE"/>
			tgcaggccacgagacggaaaggcgttcatctgcctggcttctagctgtcctagaatagtgagttcctcgagccccgccttcctgggccttctcaccgggctatggcaaggtggggagccaggcgcgcggccactggctctgatgccacctggacgcgcctaggggccggcggcgagtgcttactccactcgacgtataccgacgactcgcacagcggcgggcgtgaggctggtcatgatacataggtgagtatcgccggatggagggtggtttagcaagtgctccactccagaacgtatacagcaggaaagtgacttaggctcccacgacgaacttcgcaccccaaacgacccgcatttcaacttcggttccctggacatgcttgaggcttgcctcccgaggccatgcactttcacaatatagtgaaggatttgtttatgacttaaattagtatacatcgtactgtaatgcagcgctagcaatagagttgcggggtgactgagttgaaatatggtgatgtccgtatgttggggcgttcaacttacctccacttctttatccggatatagcagctaaaatcgatgcgtagtcctgggatcaggaagcggactggcatcggtacggagactgcacgcatagtatctctaggaggcgggcagagtctctagctaatccagcacgaccatgttgtaattcggaatccattcgtctaaacaaagg
		</sequence>
		<sequence>
			<taxon idref="KR4N-HE"/>
			tgcaggccacgagacggaaaggcgttcatctgcctggcttctaactgtcctagaatagtgagttcctcgagccccgccttcctgggccttctcaccgggctatggcaaggtggggagccaggcgcgcggccactggctctgatgccacctggacgcgcctaggggccggcggcgagtgcttactccactcgacgtataccgacgactcgcacagtggcgggcatgagggtggtcatgatacataggtgagtatctccggatggagggtggcttagcaagggctccactccaggacgtatacagcaggaaagtgacttaggctctcacgacgaacttcgcaccccaaacgacccgcatttcaacttcggttccctggacatgcttgaggcttgcctcccaaggccatgcactttcacaatatagtgaaggatctgtttgtgacttaaattagtatacatcgtactgtagtgcagcgctagcgatagagttgcggggtgactgaattgaaatatggtgacgtccgtatgttggggcgttcaacttgcctccactcctttatccggatatagcagctaaaatcgatgcgtagtcttgggatcaggaagcggactggcatcggtacggagactgcgcgcatggcatctctaggaggcgggcagagtctctagttaatccagcacgaccatgttgtaattcggaatccattcgcctaaacaaagg
		</sequence>
		<sequence>
			<taxon idref="KN20N-HE"/>
			tgcaggccacgagacggaaaggcgttcatctgcctggcttctaactgtcctagaatagtgagttcctcgagccccgccttcctgggccttctcaccgggctatggcaaggtggggagccaggcgcgcggccactggctctgatgccacctggacgcgcctaggggccggcggcgagtgcttactccactcgacgtataccgacgactcgyacagtggcggacatgagggtggtcatgatacataggtgagtatctccggatgaagggtggcttagcaagggcyccactccaggacgtatacagcaggaaagtgacttaggctcccacgacgaacttcgcaccccaaacgacccgcatttcaacytcggttccctggacatgcttgaggcttgcctcccaaggccatgcactttcacaatatagtgaaggatctgtttgtgacttaaattagtatacatcgtactgtagtgcagcgctagcaatagagttgcggggtgactgaattgaaatatggtgacgtccgtatgttggggcgttcaacttgcctccacttctttatccggatatagcagctaaaatcgatgcgtagtcttgggatcaggaagcggactggcatcggtacggagactgcgcgcatggcatctctaggaggcgggcagagtctctagttaatccagcacgaccatgttgtaattcggaatccattcgcctaaacaaagg
		</sequence>
		<sequence>
			<taxon idref="ZO12-HE"/>
			tgcaggccacgacacggaaagacgttcatttgcctggcttctaactgtcctagaatagtgagttcctcgagccccgccttcctgggccttctcaccgggctatggcaaggtggggagccaggcgcgcggccactggctctgatgccacctggacgcgcctaggggccggcggcgagtgcttactccactcgacgtataccgacgactcgcacagtggcgggcatgaggctggtcatgatacataggtgagtatctccggatggagggtggcttagcaagggctccaatccaggacgtatacagcaggaaagtgacttatgctcccacgacgaacttcgcaccccaaacgacccgcatttcaacttcggttccctggacatgcttgaggcttgcctcccaaggccatgcactttcacaatatagtgaaggatctgtttatgacttaaattagtatacatcgtactgtagtgcagcgctagcaatagagttgcggggtgactgaattgaaatatggtgatgtccgtatgttggggcgttcaacttgcctccacttctttatccggatatagcagctaaaatcgatgcgtagtcttgggatcaggaagcggactggcatcagtacggagactgcgcgcatagcatctctaggaggcgggcagagtctctagttaatccagcacgaccatgttgtaattcggaatccattcgcctaaacaaagg
		</sequence>
		<sequence>
			<taxon idref="SP254-HE"/>
			tgcaggccacgagacggaaaggcgttcatctgcctggcttctagctgtcctagaatagtgagttcctcgagccccgccttcctgggccttctcaccgggctatggcaaggtggggagccaggcgcgcggccactggctctgatgccacctggacgcgcctaggggctggcggcgagtgcttactccactcgacgtatatcgacgactcgcacagcggcgggcgtgaggctggtcatgatacataggtgagtatcgccggatggagggtggtttagcaagtgctccactccagaacgtatacagcaggaaagtgacttaggctcccacgacgaacttcgcaccccaaacgacccgcatttcaacttcggttccctggacatgcttgaggcttgcctcccgaggccatgcactttcacaatatagtgaaggatttgtttatgacttaaattagtatacatcgtactgtaatgcagcgctagcaatagagttgcggggtgactgagttgaaatatggtgatgtccgtatgttggggcgttcaacttacctccacttctttatccggatatagcagctaaaatcgatgcgtggtcctgggatcaggaagcggactggcatcggtacggagactgcacgcatagtatctctaggaggcgggcagagtctctagctaatccagcacgaccatgttgtaattcggaatccattcgtctaaacaaagg
		</sequence>
		<sequence>
			<taxon idref="UG19-HE"/>
			tgcaggccacgagacggaaaggcgttcatctgcctggcttctaactttcctagaatagtgagttcctcgagccccgccttcctgggccttctcaccgggctatggcaaggtggggagccaggcgcgcggccactggctctgatgccacctggacgcgcctaggggccggcggcgagtgcttactccactcgacgtataccgacgactcgcacagtggccggcatgaggctggtcatgatacataggtgggtatctccggatggagggtggcttagcaagggctccactccaggacgtatacagcaggaaagtgacttaggctcccacgacgaacttcgcaccccaaacgacccgcatttcaacttcggttccctggacatgcttgaggcttgcctcccaaggccatgcactttcacaatatagtgaaggatctgtttatgacttaaattagtatacatcgtactgtagtgcagcgctagcaatagagttgcggggtgactgaattgaaatatggtgatgtccgtatgttggggcgttcaacttgcctccacttctttatccggatatagcagctaaaatcgatgcgtagtcttgggattaggaagcggactggcatcggtacggagactgcgcgcatagcatctctaggaggcgggcagagtctctagttaatccagcacgaccatgttgtaattcggaatccattcgcctaaacaaagg
		</sequence>
		<sequence>
			<taxon idref="RG25-HE"/>
			tgcaggccacgagacggaaaggcgttcatctgcctggcttctagctgtcctagaatagtgagttcctcgagccccgccttcctgggccttctcaccgggctatggcaaggtggggagccaggcgcgcggccactggctctgatgccacctggacgcgcctaggggccggcggcgagtgcttactccactcgacgtataccgacgactcgcacagcggcgggcgtgaggctggtcatgatacataggtgagtatcgccggatggagggtggtttagcaagtgctccactccagaacgtatacagcaggaaagtgacttaggctcccacgacgaacttcgcaccccaaacgacccgcatttcaacttcggttccctggacatgcttgaggcttgcctcccgaggccatacactttcacaatatagtgaaggatttgtttatgacttaaattagtatacatcgtactgtaatgcagcgctagcaatagagttgcggggtgactgagttgaaatatggtgatgtccgtatgttggggcgttcaacttacctccacttctttatccggatatagcagctaaaatcgatgcgtagtcctgggatcaggaagcggactggcatcggtacggagactgcacgcatagtatctctaggaggcgggcagagtctctagctaatccagcacgaccatgttgtaattcggaatccattcgtctaaacaaagg
		</sequence>
		<sequence>
			<taxon idref="ZS11-HE"/>
			tgcaggccacgagacggaaaggcgttcatctgcctggcttctagctgtcctagaatagtgagttcctcgagccccgccttcctgggccttctcaccgggctatggcaaggtggggagccaggcgcgcggccactggctctgatgccacttggacgcgcctaggggccggcggcgagtgcttactccactcgacgtataccgacgactcgcacagcggcgggcgtgaggctggtcatgatacataggtgagtaccgccggatggagggtggtttagcaagtgctccactccagaacgtatacagcaggaaagtgacttaggctcccacgacgaacttcgcacctcaaacgacccgcatttcaacttcggttccctggacatgcttgaggcttgcctcccaaggccatgcactttcacaatatagtgaaggatttgtttatgacttaaattagtatacatcgtactgtaatgcagcgctagcaatagagttgcggggtgactgagttgaaatatggtgatgtccgtatgttggggcgttcaacttacctccacttctttatccggatatagcagctaaaatcgatgcgtagtcctgggatcaggaagcggactggcatcggtacggagactgcacgcatagtatctctaggaggcgggcagagtctctagctaatccagcacgaccatgttgtaattcggaatccattcgtctaaacaaagg
		</sequence>
		<sequence>
			<taxon idref="CO14"/>
			tkcaggccacgagacggaaaggcgtccatctgcctggcttctagctgtcctaggrtaktgagttcctcgagccccgccttcctgggccttcccaccgggctatggcaaggtggggagccaggcgcgcggccactggctctaatgccacctggacgcgcctaggggccggcggcgagtgcttactccactcgacgtataccgacgactcgcacagcggcgggcatgaggctggtcatgatacataggtragtatcgccggatggagggtggtttagcaagggctctactccagaacgtatacagcaggaaagtgacttaggctcccacgacgaactccgcaccccaaacgacccgcatttcaacttcggttccytggacatgcttgggscytgccttccaaggccatgcactttcacaatatagtgaaggatttgtttatgacttaaattagtatacatcgtactgtaatgcagcgcyagcaatagagttgcggggtgactgaattgaaatatggtgatgtccgtatgttggggcgttcaacttacctccacttctttatccggatatagcagctaaaatcgatgcgtagtcctgggatcaggaagcggactggcatcggtacggagactgcgcgcatagtatctctaggaggcgggcagagtctctagttaatccagcacsaccatgttgtaattcggaatccattcgtctaaacaaagg
		</sequence>
		<sequence>
			<taxon idref="KT1-HE"/>
			tgcaggccacgagacggaaaggcgttcatctgcctggcttctagctgtcctagaatagtgagttcctcgagccccgccttcctgggccttctcaccgggctatggtaaggtggggagccaggcgcgcggccactggctctgatgccacctggacgcgcctaggggccggcggcgagtgcttactccacttgacgyataccgacgactcgcacagcggcgggcgtgaggctggtcatgatacataggtgagtatcgccggatggagggtggtttagcaagggctccactccagaacgtatacagcaggaaagtgacttaggctcccacgacgaacttcgcaccccaaacgacccgcatttcaactttggttccctrgacatgcttgaggcttgcctcccaaggccatgcactttcacaatatagtgaaggatttgtttatgacttaaattagtatacatcgtactgtaatgcagcgctaacaatagagttgcggggtgactgagttgraatatggtgatgtccgtatgttggggcgttcaacttacctccacttctttatccggatatagcagctaaaatcgatgcgtagtcctgggatcagaaagcggactggcatcggtacggagactgcgcgcatagtatctctaggaggcgggcagagtttctagctaatccagcacgaccatgttgtaattcggaatccattcgtctaaacaaagg
		</sequence>
		<sequence>
			<taxon idref="SP173-HE"/>
			tgcaggccacgagacggaaaggcgttcatctgcctggcttctagctgtcctagaatagtgagttcctcgagccccgccttcctgggccttctcaccgggctatggcaaggtggggagccaggcgcgcggccackggctctgatgccacctggacgcgcctaggggccggcggcgagtgcttactccactcgacgtataccgacgactcgcacagcggcgggcgtgaggctggtcatgatacataggtgagtatcgccggatggagggtggtttagcaagtgctccactccagaacgtatacagcaggaaagtgactkaggctcccacgacgaacttcgcaccccaaacgacccgcatttcaacttcggttccctggacatgcttgaggcttgcctcccgaggccatgcactttcacaatatagtgaaggatttgtttatgacttaaattagtatacatcgtactgtaatgcagcgctagcaatagagttgcggggtgactgagttgaaatatggtgatgtccgtatgttggggcgttcaacttacctccacttctttatccggatatagcagctaaaatcgatgcgtagtcctggsatcaggaagcggactggcatcggtacggagactgcacgcatagtatctctaggaggcgggcagagtctctagctaatccagcacgaccatgttgtaattcggaatccattcgtctaaacacagg
		</sequence>
		<sequence>
			<taxon idref="ZI268-HE"/>
			tgcaggccacgagacggaaaggcgttcatctgcctggcttctagctgtcctagaatagtgagttcctcgagccccgccttcctgggccttctcaccgggctatggcaaggtggggagccaggcgcgcggccactggctctgatgccacctggacgcgcctaggggccggcggcgagtgcttactccactcgacgtataccgacgactcgcacagcggcgggcgtgaggctggtcatgatacataggtgagtatcgccggatggagggtggtttagcaagtgctccactccagaacgtatacagcaggaaagtgacttaggctcccacgacgaacttcgcaccccaaacgacccgcatttcaacttcggttccctggacatgcttgaggcttgcctcccgaggccatgcactttcacaatatagtgaaggatttgtttatgacttaaattagtatacatcgtactgtaatgcagcgctagcaatagagttgcggggtgactgagttgaaatatggtgatgtccgtatgttggggcgttcaacttacctccacttctttatccggatatagcagctaaaatcgatgcgtagtcctgggatcaggaagcggactggcatcggtacggagactgcacgcatagtatctctaggaggcgggcagagtctctagctaatccagcacgaccatgttgtaattcggaatccattcgtctaaacacagg
		</sequence>
		<sequence>
			<taxon idref="RG36-HE"/>
			tgcaggccacgagacggaaaggcgttcatctgcctggcttctagctggcctagaatagtgagttcctcgagccccgccttcctgggccttctcaccgggctatggtaaggtggggagccaggcgcgcggccactrgctctgatgccacctggacgcgcctagaggccggcggcgagtgcttactccactcgacgtataccgacgactcgcacagcggcgggcgtgaggctggtcatgacacataggtgagtatcgccggatggagggtggtttagcaagggctccactccagaacgtatacagcaggaaagtgacttaggctcccacgacgaacttcgcaccccaaacgacccgcatttcaacttcggttccctggacatgcttgaggcttgcctcccaaggccatgcactttcacaatatagtgaaggatttgtttatgacttaaattagtatacatcgtactgtaatgcagcgctagcaatagagttgcggggtgactgagttgaaatatggtgatgtccgtmtgttggggcgttcaacttacctccacttctttatccggatatagcagctaaaatcgatgcgtagtcctgggatcaggaagcggactggcatcggtacggagactgcgcgcatagtatctctaggaggcgggcagagtctctagctaatccagcacgaccatgttgtaattcggaatccattcgtctaaacaaagg
		</sequence>
		<sequence>
			<taxon idref="GA160-HE"/>
			tgcaggccacgagacggaaaggcgtccatctgcctggcttctagctgtcctaggatagtgagttcctcgagccccgccttcctgggccttctcaccgggctatggcaaggtggggagccaggcgcgcggccackggctctaatgccacctggacgcgcctaggggccggcggcgagtgcttactccactcgacgtataccgacgactcgcacagcggcgggcatgaggctggtcatgatacatgggtgagtatcgccggatggagggtggtttagcaagggctccactccagaacgtatacagcaggaaagtgacttaggctcccacgacgaactccgcaccccaaacgacccgcatttcaacttcggttccctggacatgcttggggcttgcctcccaaggccatgcactttcacaatatagtgaaggatttgtttatgacttaaattagtatacatcgtactgtaatgcagcgctagcaatagatttgcggggtgactgaactgaaatatggtgatgtccgtatgttggggcgttcaacttacctccacttctttatccggatatagcagctaaaatcgatgcgtagtcctgggatcaggaagcggactggcatcggcacggagactgcgcgcatagtatctctaggaggcgggcagagtctctagttaatccagcacgaccatgttgtaattcggaatccattcgtctaaacaaagg
		</sequence>
		<sequence>
			<taxon idref="KR42-HE"/>
			tgcaggccacgagacggaaaggcgttcatctgcctggcttctagctgtcctagaatagtgagttcctcgagccccgccttcctgggccttctcaccgggctatggtaaggtggggagccaggcgcgcggccactggctctgatgccacctggacgcgcctaggggccggcggcgagtgcttactccacttgacgtataccgacgactcgcacagcggcgggcgtgaggctggtcatgatacataggtgagtatcgccggatggagggtggtttagcaagggctccactccagaacgtatacagcaggaaagtgacttaggctcccacgacgaacttcgcaccccaaacgacccgcatttcaactttggttccctggacatgcttgaggcttgcctcccaaggccatgcactttcacaatatagtgaaggatttgtttatgacttaaattagtatacatcgtactgtaatgcagcgctaacaatagagttgcggggtgactgagttgaaatatggtgatgtccgtatgttggggcgttcaacttacctccacttctttatccggatatagcagctaaaatcgatgcgtagtcctgggatcagaaagcggactggcatcggtacggagactgcgcgcatagtatctctaggaggygggcagagtttctagctaatccagcacgaccatgttgtaattcggaatccattcgtctaaacaaagg
		</sequence>
		<sequence>
			<taxon idref="RG15-HE"/>
			tgcaggccacgagacsgaaaggcgttcatctgcctggcttctagctgtcctagaatagtgagttcctcgagccccgccttcctgggccttctcaccgggctatggcaaggtggggagccaggcgcgcggccactggctctgatgcyacctggacgcgcctaggggccggcggcgastgcttactccactcgacgtataccgacgactcgcacagcggcgggcgtgaggctggtcatgatacataggtgagtatcgccggatggagggtggtttagyaagtgctccacyccagaacgtatacagcaggaaagtgacttaggctcccacracgaacttcgcaccccaaacggcccgcatttcaacttcggttccctggacatgcttgaggcttgcctcccaaggccatgcactttcacaatatagtgaaggatttgtttatgacttaaattagtatacatcgtactgtaatgcarcgytagcaatagagttgcggggtgactgagttgaaatatggtgatgtccgtatgttggggcgtycaacttacctccacttctttatccggatatagcagctaaaatcgatgcgtagtcctgggatcaggaagyggactggcatcggtacggagactgcaagcatagtatctctaggaggcgggcagagyctctagctaatccagcacgaccatgttgtaattcggaatccattcgtctaaacaaagg
		</sequence>
		<sequence>
			<taxon idref="RG28-HE"/>
			tgcaggccacgagacggaaaggcgttcatctgcctggcttctagctgtcctagaatagtgagctcctcgagccccgccttcctgggccttctcaccgggctatggtaaggtggggagccaggcgcgcggccactggctctgatgccacctggacgcgcctaggggccggcggcgagtgcttattccactcgacgtataccgacgactcgcacagcggcgggcgtgaggctggtcatgatacataggtgagtatagccggatggagggtggtttagcaagggctccactccagaacgtatacagcaggaaagtgacttaggctcccacgacgaacttcgcaccccaaacgacccgcatttcaacttcggttccctggacatgcttgaggcttgcctcccaaggccatgcactttcacaatatagtgaaggatttgtttatgacttaaattagtatacatcgtactgtaatgcagcgctagcaatagagttgcggggtgactgagttgaaatatggtgatgtccgtatgttggggcgttcaacttacctccacttctttatccggatatagcagctaaaatcgatgcgtagtcctgggatcaggaagcggactggcatcggtacggagactgcgcgcatagtatctctaggaggcgggcagagtttctagctaatccagcacgaccatgttgtaattcggaatccattcgtctaaacaaagg
		</sequence>
		<sequence>
			<taxon idref="EZ5N-HE"/>
			tgcaggccacgagacggaaaggcgttcatctgcctggcttctagctgtcctagaatagtgagttcctcgagccccgccttcctgggccttctcaccgggctatggtaaggtggggagccaggcgcgcggccactggctctgatgccacctggacgcgcctaggggccggcggcgagtgcttactccacttgacgtataccgacgactcgcacagcggcgggcgtgaggctggtcatgatacataggtgagtatcgccggatggagggtggtttagcaagggctccactccagaacgtatacagcaggaaagtgacttaggctcccacgacgaacttcgcaccccaaacgacccgcatttcaactttggttccctggacatgcttgaggcttgcctcccaaggccatgcactttcacaatatagtgaaggatttgtttatgacttaaattagtatacatcgtactgtaatgcagcgctaacaatagagttgcggggtgactgagttgaaatatggtgatgtccgtatgttggggcgttcaacttacctccacttctttatccggatatagcagctaaaatcgatgcgtagtcctgggatcagaaagcggactggcatcggtacggagactgcgcgcatagtatctctaggaggcgggcagagtttctagctaatccagcacgaccatgttgtaattcggaatccattcgtctaaacaaagg
		</sequence>
		<sequence>
			<taxon idref="ZS56-HE"/>
			tgcaggccacgagacggaaaggcgttcatctgcctggcttctaactgtcctagaatggtgagttcctcgagccccgccttcctgggccttctcaccgggctctggcaaggtggggagccaggcgcgcggccactggctctggtgccacctggacgcgcctaggggccggcggcgagtgcttactccactcgacgtataccgacgactcgcacagtggcgagcatgaggctggtcatgatacgtaggtgagtatctccggatggagggtggcttagcaagggctccactccaggacgtatacagcaggaaagtgacttaggctcccacgacgaacttcgcaccccaaacgacccgcatttcaacttcggtttcctggacatgcttgaggcttgcctcccaaggccatgcactttcacaatatagtgaaggatttgtttatgacttaaattagtatacatcgtactgtaatgcagcgctagcaatagagttgcggggtgactgaattgaaatatggtgatgtccgtatgttggggcgttcaacttgcctccacttctttatccggatatagcagctaaaatcgatgcgtagtcttgggatcaggaagcggactggcatcggtacggagactgcgcgcatagcatctctaggaggcgggcagagtctctagttaatccagcrcgaccatgttgtaattcggaatccattcgcctaaacaaagg
		</sequence>
		<sequence>
			<taxon idref="KT6-HE"/>
			tgcaggccacgagacggaaaggcgttcatctgcctggcttctagctgtcctagaatagtgagttcctcgagccccgccttcctgggccttctcaccgggctatggcaaggtggggagccaggcgcgcggccactggctctgatgccacctggacgcgcctagggaccggtggcgagtgcttactccactcgacgtataccgacgactcgcacagcggcgggcgtgaggctggtcatgatacataggtgagtatcgccggatggagggtggtttagcaagtactccactccagaacgtatacagcaggaaagtgacttaggctcccacgacgaacttcgcaccccaaacgacccgcatttcaacttcggttccctggacatgcttgaggcttgcctcccaaggccatgcactttcacaatatagtgaaggatttgtttatgacttaaattagtatacatcgtactgtaatgcagcgctagcaatagagttgcggggtgactgagttgaaatatggtgatgtccgtatgttggggcgttcaacttacctccacttctttatccggatatagcagctaaaatcgatgcgtagtcctgggatcaggaagcggactggcatcggtacggagactgcacgcatagtatctctaggaggcgggcagagtctctagctaatccagcacgaccatgttgtaattcggaatccattcgtctaaacaaagg
		</sequence>
		<sequence>
			<taxon idref="CO13N"/>
			tgcaggccacgagacggaaaggcgttcatctgcctggcttctaactgtcctagaatagtgagttcctcgagccccgccttcctgggccttctcaccgggctatggcaaggtggggagctaggcgcgcggccactggctctgatgccacctggacgcgcctcggggccggcggcgagtgcttactccactcgacgtataccgacgactcgcacagtggcgggcatgaggctggtcatgatacataggtgagtatctccggatggagggtatcttagcaagggctccactccaggacgtatacagcaggaaagtgacttaggctcccacgacgaacttcgcaccccaaacgacccgcatttcaacttcggttccctggacatgcttgaggcttgcctcccaaggtcatgcactttcacaatatagtgaaggatctgtttatgacttaaattagtatacatcgtactgtagtgcagcgctagcaatagagttgcggggtgactgaattgaaatatggtgatgtccgtatgttggggcgttcaacttgcctccacttctttatccggatatagcagctaaaatcgatgcgtagtcttgggatcaggaagcggactggcatcggtacggagactgcgcgcatagcatctctaggaggcgggcagggtctctagttaatccagcacgaccatgttgtaattcggaatccattcgcctaaacaaagg
		</sequence>
		<sequence>
			<taxon idref="KN34-HE"/>
			tgcaggccacgagacggaaaggcgttcatctgcctggcttctagctgtcctaggatagtgagttcctcgagccccgccctcctgggccttctcaccgggctatggcaaggcggggagccaggcgcgcggccactggctctgatgccacctggacgcgcctaggggccggcggcgagtgcttactccactcgacgtataccgacgactcgcacagcggcgggcatgaggctggtcatgatacataggtgagtatcgccggatggagggtggtttagcaagggctccactccagaacgtatacagcaggaaagtgacttaggctcccacgacgaacttcgcaccccaaacgacccgcgtttcaacttcggttccctggacatgtttgaggcttgcctcccaaggccatgcactttcacaatatagtgaaggatttgtttatgatttaaattagtagacatcgtactgtaatacagcgctagcaatagagttgcggggtgactgaattgaaatatggtgatgtccgtatgttggggcgttcaacttacctccacttctttatccggatatagcggctaaaatcgatgcgtagtcctaggatcaggaagcggactggcatcggtacagagactgcgcgcatagtatctctaggaagcgggcagagtctctagttaatccagcacgaccatgttgtaattcggaatccattcgtctaaacaaagg
		</sequence>
		<sequence>
			<taxon idref="RG9-HE"/>
			tgcaggccacgagacggaaaggcgttcatctgcctgacttctaactgtcctagaacagtgagttcctcgagccccgccttcctgggccttctcaccgggckatggcaaggtggggagccaggcgcgcggccactggctctgatgccacctggacgcgcctaggggccggcggcgagcgcttactccactcgacgtataccgacgactcgcacagtggcgagcatgaggctggtcatgatacataggtgagtatctccggatggagggtggcttagcaagggctccactccaggacgtatacagcaggaaagtgacttaggctcccacgacgaacttcgcaccccaaacgacccgcatttcaacttcggttccctggatatgcttgaggcttgcctcccaaggccatgcactttcacaatatagtgaaggatttgtttatgacttaaattagtatacatcgyactgtaatgcagcgctagcaatagagttgyggggtgactgaattgaaatatggtgatgtccgtatgttggggcgttcaacttgcctccacttctttatccggatatagcagctaaaatcgatgcgtagtcttgggatcaggaagcggactggcatcggtacggagactgcgcgcatagcatctctaggaggcgggcagagtctctagttaatccagcacgactatgttgtaattcggaatccattcgcctaaacaaagg
		</sequence>
		<sequence>
			<taxon idref="RG34-HE"/>
			tgcaggccacgagacggaaaggcgttcatctgcctggcttctaactgtcctagaatagtgagttcctcgagccccgccttcctgggccttctcaccgggctatggcaaggtggggarccaggcgcgcggccactggctctgatgccacctggacgcgcctaggggccggcggcgagtgcttactccacycgacgtataccgacgactcgcacagtggcgagcatgaggctggtcatgatacgtaggtgagtatctccgkatggagggtggcttagcaagggctccactccaggacgtatacagcaggaaagtgacttaggctcccacgacgaacttcgcaccccraacgacccgcatttcaacttcggttccctggacatgcttgaggcttgcctcccaaggccatgcactttcacaatatagtgaaggatttgtttatgacttaaattagtatacatcgtactgtaatgcagcgctagcaatagagttgcggggtgactgaattgaaatatggtgatgtccgtatgttggggcgttcaacttgcctccrcttcgttagccggatatagcagctaaaatcgatgcgtagtcttgggrtcaggaagcggactggcrtcggtacggagactgcgcgcatagcatctttaggaggcgggcagagtctctagttaatccagcacgaccatgttgtaattcggaatccattcgcctaaacaaagg
		</sequence>
		<sequence>
			<taxon idref="CO2"/>
			tgcaggccacgagacggaaaggcgtccatctgcctggcttctagctgtcctcggatagtgagttcctcgagccccgccttcctgggccttctcaccgggctatggcaaggtggggagccaggcgcgcggccactggctctaataccacctggacgcgcctaggggccggcggcgagtgcttactccactcgacgtataccgacgactcgcacagcggcgggcatgaggctggtcatgatacataggtgagtatcgccggatagagggtggtttagcaagggctccactccagaacgtatacagcaggaaagtgacttaggctcccacgacgaactccgcaccccaaacgatccgcatttcaacttcggttccctggacatgcttggggcttgcctcccaaggccatgcactttcacaatatagtgaagcatttggttatgacttaaattagtatacatcgtactgtaatgcagcgctagcaatagagttgcggggtgactgaattgaaatatggtgatgtccgtatgttggggcgttcaacttacctccacttctttatccggatatagcagctaaaatcgatgcgtagtcctgggatcaggaagcggactggcatcggtacggagactgcgcgcatagtatctctaggaggcgggcagagtctctagttaatccagcacgaccatgttgtaattcggaatccattcgtctaaacaaagg
		</sequence>
		<sequence>
			<taxon idref="ZI468-HE"/>
			tgcaggccacgagacggaaaggcgttcatctgcctggcttctagctgtcctagaatagtgagttccgcgagccccgccttcctgggccttctcaccggactatggcaaggtggggagccaggcgcgcggccactggctctgatgccacctggacacgcctaggggccggcggcgagtgcttactccactcgacgtataccgacgactcgcacagcggcgggcgtgagactggtcatgatacataggtgagtatcgccggatggagggtggtttagcaagggctccactccagagcgtatacagcaggaaagtgacttaggctcccacgacgaacttcgcaccccaaacgacccgcatttcaacttcggttccctggacatgcttgaggcttgcctcccaagaccatgcactttcacaatatagtgaaggatttgtttatgacttaaattagtatacatcgtactgtaatgcagcgctagcaatagagttgcggggtgactgagttgaaatatggtgatgtccgtatgttggggcgttcaacttacctccacttctttatccggatatagcagctaaaatcgatgcgtagtcctgggatcaggaaacggactggcatcggtacggagactgcgcgcatagtatctctaggaggcgggcagagtctctagctaatccagcacgaccatgttgtaattcggaatccattcgtctaaacaaagg
		</sequence>
		<sequence>
			<taxon idref="KR39-HE"/>
			tgcaggccacgagacggaaaggcgttcatctgcctggcttctagctgtcctagaatagtgagttcctcgagccccgccttcctgggccttctcaccgggctatggtaaggtggggagccaggcgcgcggccactggctctgatgccacctggacgcgcctaggggccggcggcgagtgcttactccactcgwcgtataccgacgactcgcacagcggcgggcgtgaggctggtcatgatacataggtgagtatcgccggatggagggtggtttagcaagggctccactccagaacgtatacagcaggaaagtgacttaggctcccacgacgaacttcgcaccccaaacgacccgcatttcaactttggttccctggacatgcttgaggcttgcctcccaaggccatgcactttcacaatatagtgaaggatttgtttatgacttaaattagtatacatcgtactgtaatgcagcgctagcaatagagttgcggggtgactgagttgaaatatggtgatgtccgtatgttggggcgttcaacttacctccacttctttatccggatatagcagctaaaatcgatgcgtagtcctgggatcaggaagcggactggcatcggtacggagactgcgcgcatagtatctctaggaggcgggcagagtttctagctaatccagcacgaccatgttgtaattcggaatccattcgtctaaacaaagg
		</sequence>
		<sequence>
			<taxon idref="SP241-HE"/>
			tgcaggccacgagacggaaaggcgttcatctgcctggcttctagctgtcctagaatagtgagttcctcgagccccgccttcctgggccttctcaccgggctatggcaaggtggggagccaggcgcgcggccactggctctgatgccacctggacgcgcctaggggccggcggcgagtgcttactccactcgacgtataccgacgactcgcacagcggcgggcgtgaggctggtcatgatacataggtgagtatcgccggatggagggtggtttagcaagtgctccactccagaacgtatacagcaggaaagtgacttaggctcccacgacgaacttcgcaccccaaacgacccgcatttcaacttcggttccctggacatgcttgaggcttgcctcccgaggccatgcactttcacaatatagtgaaggatttgtttatgacttaaattagtatacatcgtactgtaatgcagcgctagcaatagagttgcggggtgactgagttgaaatatggtgatgtccgtatgttggggcgttcaacttacctccacttctttatccggatatagcagctaaaatcgatgcgtagtcctgggatcaggaagcggactggcatcggtacggagactgcacgcatagtatctctaggaggcgggcagagtctctagctaatccagcacgaccatgttgtaattcggaatccattcgtctaaacacagg
		</sequence>
		<sequence>
			<taxon idref="RG3-HE"/>
			tgcaggccacgagacggaaaggcgttcatctgcctggcttctaactgtcctagaatagtgagttcctcgagccccgccttcctgggccttctcaccgggctatggcaaggtggggagccaggcgcgcggccactggctctgatgccacctggacgcgcctaggggccggcggcgagtgcttactccactcgacgtataccgacgactcgcacagtggcgagcatgaggctggtcatgatacataggtgagtatctccggatggagggtggcttagcaagggctccactccaggacgtatacagcaggaaagtgacttaggctcccacgacgaacttcgcaccccaaacgacccgcatttcaacttcggttccctggacatgcttgaggcttgcctcccaaggccatgcactttcacaatatagtgaaggatttatttatgacttaaattagtatacatcgtactgtaatgcagcgctagcaatagagttgcggggtgactgaattgaaatatggtgatgtccgtatgttggggcgttcaacttgcctccacttctttatccggatatagcagctaaaatcgatgcgtagtcttgggatcaggaagcggactggcatcggtacggagactgcgcgcatagcatctctaggaggcgggcagagtctctagttaatccagcacgaccatgttgtaattcggaatccattcgcctaaacaaagg
		</sequence>
		<sequence>
			<taxon idref="ZL130-HE"/>
			tgcaggccacgagacggaaaggcgttcatctgcctggcttctagctgtcctagaatagtgagttcctcgagccccgccttcctgggccttctcaccgggctatggcaaggtggggagccaggcgcgcggccactggctctgatgccacctggacgcgcctaggggctggcggcgagtgcttactccactcgacgtatatcgacgactcgcacagcggcgggcgtgaggctggtcatgatacataggtgagtatcgccggatggakggtggtttagcaagtgctccactccagaacgtatacagcaggaaagtgacttaggctccyacgacgaacttcgcaccccaaacgacccgcatttcaacttcggttccctggacatgcttgaggcttgcctcccgaggccatgcactttcacaatatagtgaaggatttgtttatgacttaaattagtatacatcgtactgtaatgcagcgctagcartagagttgcggggtgactgagttgaaatatggtgatgtccgtatgttggggcgttcaacttacctccayttctttatccggatatagcagctaaaatcgatgcgtagtcctgggatcaggaagcggactggcatcggtacggagactgcacgcatagtatctctaggaggcgggcagagtctctaactaatccagcacgaccatgttgtaattcggaatccattcgtctaaacaaagg
		</sequence>
		<sequence>
			<taxon idref="EZ25-HE"/>
			tgcaggccacgagacggaaaggcgttcatctgcctggcttctagctgtcctagaatagtgagttcctcgagccccgccttcctgggccttctcaccgggctatggcaagatggggagccaggcgcgcggccattggctctgatgccacctggacgcgcctaggggccggcggcgagtgcttactccactcgacgtataccgacgactcgcacagcggcgggcataaggctggtcatgatacataggtgagtatcgccggatggagggtggtttagcaagggctccactccagaacgtatacagcaggaaagtgacttaggctcccgcgacgaacttcgcaccccaaacgacccgcatttcaacttcggttccctggacatgcttgaggcttgcctcccaaggccatgcactttcacaatatagtgaaggatttgtttatgacttaaattagtatacatcgtactgtaatgcagcgctagcaatagagttgcggggtgactgagttgaaatatggtgatgtccgtatgttggggcgttcaacttacctccacttctttatccggatatagcagctaaaatcgatgcgtagtcctgggatcaggaagcggactagcatcggtacggagactgcgcgcatagtatctctaggaggcgggcagagtctctagttaatccagcacgatcatgttgtaattcggaatccatttgtctaaacaaagg
		</sequence>
		<sequence>
			<taxon idref="CO10N"/>
			tgcaggccacgagacggaaaggcgtccatctgcctggcttctagctgtcctaggatagtgagttcctcgagccccgccttcctgggccttctcaccgggctatggcaaggtggggagccaggcgcgcggccactggctctaatgccacctggacgcgcctaggggccggcggcgagtgcttactccactcgacgtataccgacgactcgcacagcggcgggcatgaggctggtcatgatacataggtgagtatcgccggatggagggtggtttagcaagggctccactccagaacgtatacagcaggaaagtgacttaggctcccacgacgaactccgcaccccaaacgacccgcatttcaacttcggttccctggacatgcttggggcttgcctcccaaggccatgcactttcacaatatagtgaaggatttgtttatgacttaaattagtatacatcgtactgtaatgcagcgctagcaatagatttgcggggtgactgaactgaaatatggtgatgtccgtatgttggggcgttcaacttacctccacttctttatccggatatagcagctaaaatcgatgcgtagtcctgggatcaggaagcggactggcatcggcacggagactgcgcgcatagtatctctaggaggcgggcagagtctctagttaatccagcacgaccatgttgtaattcggaatccattcgtctaaacaaagg
		</sequence>
		<sequence>
			<taxon idref="GA191-HE"/>
			tgcaggccacgagacggaaaggcgtccatctgcctggcttctagctgtcctaggatagtgagttcctcgagccccgccttcctgggccttctsaccgggctatggcaaggtggggagccaggcgcgcggccactggctctaatgccacctggacgcgcctaggggccggcggcgagtgcttactccactcgacgtataccgacgactcgcacagcggcgggcatgaggctggtcatgatacataggtgagtatcgccggatggagggtggtttagcgagggctccactccmgaacgtatacagcaggaaagtgacttaggctcccacgacgaactccgcaccccaaacgacccgcatttcaacttcggttccctggacatgcttggggcttgcctcccaaggccatgcactttcacaatatagtgaaggatttgtttatgacttaaattagtatwcatcgtacygtaatgcagcgctagcaatagagttgcggggtgactggattgaaatatggtgatgtccgtatgttggggcgttcaacttacctccacttctttatccggatatagcagctaaaatcgatgcgtagtcctgggatcaggaagcggactggcatcggtacggagactgcgcgcataatatctctaggaggcgggcagagtctctagttaatccagcacgaccatgttgtaattcggaatccattcgtctaaacaaagg
		</sequence>
		<sequence>
			<taxon idref="KN133N-HE"/>
			tgcaggccacgagacggaaaggcgttcatctgcctggcttctaactgtcctagaatagtgagttcctcgagccccgccttcctgggccttctcaccgggctatggcaaggtggggagccaggcgcgcggccactggctctgatgccacctggacgcgcctaggggccggcggcgagtgcttactccactcgacgtataccgacgactcgcacagtggcgggcatgagggtggtcatgatacataggtgagtatctccggatgaagggtggcttagcaagggctccactccaggacgtatacagcaggaaagtgacttaggctcccacgacgaacttcgcaccccaaacgacccgcatttcaacttcggttccctggacatgcttgaggcttgcctcccaaggccatgcactttcacaatatagtgaaggatctgtttgtgacttaaattagtatacatcgtactgtagtgcagcgctagcgatagagttgcggggtgactgaattgaaatatggtgacgtccgtatgttggggcgttcaacttgcctccacttctttatccggatatagcagctaaaatcgatgcgtagtcttgggatcaggaagcggactggcatcggtacggagactgcgcgcatggcatctctaggaggcgggcagagtctctagttaatccagcacgaccatgttgtaattcggaatccattcgcctaaacaaagg
		</sequence>
		<sequence>
			<taxon idref="FR310-HE"/>
			tgcaggctacgagacggaaaggcgttcatctgcctggcttctagctgtcctagaatagtgagttcctcgagccccgccttcctgggccttctcaccggactatggcaaggtggggagccaggcgcgcggccactggctctgatgccacctggacgcgcctaggggccggcggcgagtgcttactccactcgacgtataccgacgactcgcacagcggcgggcgtgagactggtcatgatacataggtgagtatcgccggatggagagtggtttagcaagggctccactccagagcgtatacagcaggaaagtgacttaggctcccacgacgaacttcgcaccccaaacgacccgcatttcaacttcggttccctggacatgcttgaggcttgcctcccaaggccatgcactttcacaatatagtgaaggatttgtttatgacttaaattagtatacatcgtactgtaatgcagcgctagcaatagagttgcggggtgactgagttgaaatatggtgatgtccgtatgttggggcgttcaacttacctccacttctttatccggatatagcagctaaaatcgatgcgtagtcctgggatcaggaagcggactggcatcggtacggagactgcgcgcatagtatctctaggaggcgggcagagtctctagctaatccagcacgaccatgttgtaattcggaatccattcgtctaaacaaagg
		</sequence>
		<sequence>
			<taxon idref="CO16"/>
			tgcaggccacaagayggaaaggcgtccatctgcctggcttctagctgtcccaggatagtgagttcctcgagccccgccttcctgggccttytcgccgggctatggcaaggtggggagccaggcgcgcggccactggctctaataccacctggacgcgcctaggggccrgcggcgagtgcttactccactcgacgtataccgacgactcgcacagcggtgggcatgaggctggtcatgatacataggtgagtatcgccggatggagggtggtttagcaagggctccactccagaatgtatacagcaggaaagtgacttaggctcccacgacgaactccgcaccccaaacgacccgcatttcaacttcggttccctggacatgcytggggcttgcctcccaaggccatgcactttcacaatatagtggaggatttgtttatgacttaaattagtatacatcgtactgtaatgcagcgctagcaatagagttgcggggtgactgaattgaaatatggtgatgtccgtatgttggggcgttcaacttacctccacttctttatccggatatagcagctaaaatcgatgcgtagtcctgggatcaggaagcggactggcatcggtacggagactgcgcgcatagtatctctaggaggcgggcagagtctctagttaatccagcacgaccatgttgtaattcggaatccattcgtctaaacaaagg
		</sequence>
		<sequence>
			<taxon idref="UM118-HE"/>
			tgcaggccacgagacggaaaggcgtccatctgcctggcttctagctgtcctaggatagtgagttcctsgagccccgccttcctgggccttctcaccgggctatggcaaggtggggagccaggcgcgcggccactggctctaatgccacctggacgcgcctaggggccggcggcgagtgcttactccactcgacgtataccgrcgactcgcacagcggcgggcatgaggctggtcatgatacatgggtgagtatcgccggatggagggtggtttagcaagggctccactccagaacgtatacagcaggaaagtgacttaggctcccacgacgaactccgcaccccaaacgacccgcatttcaacttcggttccctggacatgcttggggcttgcctcccaaggccatgcrctttcataatatagtgaaggatttgtttatgacttaaattwgtatacatcgtactgtaatgcagcgctagcaatagatttgcggggtgactgaactgaaatatggtgatgtccgtatgttggggcgttcaacttacmtccacttctttatccggatatagcagctaaaatcgatgcgtagtcckgggatcaggaagcggactggcatcggcacggagactgcrcgcatagtatctctaggaggcgggcagagtctctagttaatccagcacgaccatgttgtaattcggaatccattcgtctaaacaaagg
		</sequence>
		<sequence>
			<taxon idref="EZ2-HE"/>
			tgcaggccacgagacggaagagcattcagctacccggcttttagctgtcctagaatagtgagttcctcgagttctgccttcctgggccttctcaccgggctatggcgaggtggggggccgagcgcgcggccactggctccgacgccacctggatgcgcctaggggccggcgtcgagtgcttactccgctcgacgtgtaccgacgactcgcacagcggcgggtatgaggctggtcatgatacataagtgagcatcgccggatggaggatggttcagcaagggctccactccagaacgtatacagtaagaaggtgacctaggctcccacgacgaacttcgcgccccaagcgacccgcattttaacttcgrttccctggacatgcttgaggcttgtctcccaaggccatgtactttcacaatatggtaaaggatttgtttatgacttaaaccaatatacatcgtactgtgatgctgcgctagcaatagagttgcggggtgaccgaattgaaatacggcgatgttcgcatgttggggtgttcaacttacctccacttctttatccggatatagcagctaaaatcgatgcgtagtcctgagatcaggaagcggactggcatcggtacggagaccaggcgcatagtatctctaggaggcggccacagtctctagtcrrtccrrcacgaccatgttgtaattcggaatccattcgtctaaacgaagt
		</sequence>
		<sequence>
			<taxon idref="EZ9N-HE"/>
			tgcaggccacgagacggaaaggcgttcatctgcctggcttctagctgtcctagaatagtgagttcctcgagccccgccttccygggccttctcaccgggctatggcaagatggggagccaggcgcgcggccactggctctgatgccacctggacgcgcctaggggccggcggcgagtgcttactccactcgacgtataccgacgactcgcacagcggcgggcatgaggctggtcatgatacataggtgagtatcgccggwtggagggtggtttagcaagggctccactccagaacgtatacagcaggaaagtgacttaggctcccacgacgaacttcacaccccaaacgacccgcattwcaacttcggttccctggacatgcttgaggcttgcctcccaaggccatgcactttcacaatatagtgaaggatttgtttatgacttaaattagtatacatcgtactgtaatgcagcgctagcaatagagttacggggtgactgagttgaaatatggtgatgtccgtatgttggggcgttcaacttacctccacttctttatccggatatagcagctaaaatcgatgcgtagtcctgggatcaggaagcggactggcatcggtacggagattgcgcgcatagtatctctaggaggcgggcagagtctctagttaatccagcacgaccatgttgtaattcggaatccattcgtctgaacaaagg
		</sequence>
		<sequence>
			<taxon idref="ZO65-HE"/>
			tgcaggccacgagacggaaaggcgttcatctgcctagcttctagctgtcctagaatagtgagttcctcgagccccgccttcctgggccttctcaccggactatggcaaggtggggagccaggcgcgcggccactggctctgatgccacctggacgcgcctaggggccggcggcgagtgcttactccactcgacgtataccgacgactcgcacagcggcgggcgtgagactrgtcatgatacataggtgagtatcgccggatggagggtggtttagcaagggctccactccagagcttatacagcaggaaagtgacttaggctcccacgacgaacttcgcaccccaaacgacccgcatttcaacttcggttccctggacatgcttgaggcttgcctcccaaggccatgcactttcacaatatagtgaaggatttgtttatgacttaaattagtatacatcgtactgtaatgcagcgctagcaatagrgttgcggggtgactgagttgaaatatggtgatgtccgtatgttggggcgttcaacttacctccacttctttatccggatatagcagctaaaatcgatgcgtagtcctgggatcaggaagcggactggcatcggtacggagactgcgcgcatagtatctctaggaggcgggcagagtctctagctaatccagcacgaccatgttgtaattcggaatccattcgtctaaacaaagg
		</sequence>
		<sequence>
			<taxon idref="RG39-HE"/>
			tgcaggccacgagacggaaaggcgttcatctgcctggcttctaactgtcctagaatagtgagttcatcgagccccgccttcctgggccttctcaccgggctatggcaaggtggggagccaggcgcgcggccgctggctctgatgccacctggacgcgcctaggggccggcggcgagtgcttactccactcgacgtataccgacgactcgcacagtggcgagcacgaggctggycatgatacataggtgagtatctccggatggagggtggcttwgcaagggctscactccaggacgtatacrgcaggaaagtgacttaggctcccacgacgaacttcgcaccccaaacgacccgcayttcaacttcggttccctggacatgcttgaggcttgcctcccaaggccatgcactttcacaatatagtgaaggatttatttatgacttaaattagtatacatcgtactgtaatgcagcgctggcaatagagttgcggggtgactgaattgaaatatggtgatgtccgtatgttggggcgttcaacttgcctccacttctttatccggatatagcagctaaaatcgatgcgtagtcttgggatcaggaagcggactggcatcggtacggagactgcgcgcatagcatctctaggaggcgggcagagtctctagttaatccagcacgaccatgttgtaattcggaatccattcgcctaaacaaagg
		</sequence>
		<sequence>
			<taxon idref="ED3"/>
			tgcaggccacgagacggaagagcattcagctacccggcttttagctgtcctagaatagtgagttcctcgagttctgccttcctgggccttctcaccgggctatggcgaggtggggggccgagcgcgcggccactggctccgacgccacctggatgcgcctaggggccggcgtcgagtgcttactccgctcgacgtgtaccgacgactcgcacagcggcgggtatgaggctggtcatgatacataaatgagcatcgccggatggaggatggttcagcaagggctccactccagaacgtatacagtaagaaggtgacctaggctcccacgacgaacttcgcgccccaagcgacccgcatttcaacttcgrttccctggacatgcttgaggcttgtctcccaaggccatgtactttcacaatatggtaaaggatttgtttatgacttaaaccaatatacatcgtactgtgatgctgcgctagcaatagagttgcggggtgaccgaattgaaatacggcgatgttcgcatgttggggtgtttaacttacctccacttctttatccggatatagcagctaaaatcgatgcgtagtcctgagatcaggaagcggactggcatcggtacggagactgggcgcatagtatctctaggaggcggccacagtctctagtcrrtccrrcacgaccatgttgtaattcggaatccattcgtctaaacgaagt
		</sequence>
		<sequence>
			<taxon idref="RG19-HE"/>
			tgcaggccacgagacggaaaggcgttcatctgcctggcttctaactgtcctagaatagtgagttcctcgagccccgccttcctgggccttctcaccgggctatggcaaggtggggagccaggcgcgcggccactggctctgatgccacctggacgcgcctaggggccggcggcgagtgcttactccactcgacgtataccgacgactcgcacagtggcgagcatgmggctggtcatgatacgtaggtgagtatctccggatggagggtggcttagcaagggctccactccaggacgcatacagcaggaaagtgacttaggctcccacgacgaacttcgcaccccaaacgacccgcatttcaacttcggttccctggacatgcttgaggcttgcctccgaaggccatgcactttcacaatatagtgaaggatttgtttatgacttaaattagtatacatcgtactgtaatgcagcgctagcaatagagttgcggggtgactgaattgaaatatggtgatgtccgtatgttggggcgttcaacttgcctccacttctttatccggatatagcagctaaaatcgatgcgtagtcttgggatcaggaagcggactggcatcggtacggagactgcgcgcatagcatctctaggaggcgggcagagtctctagttaatccagcacgaccatgttgtaattcggaatccattcgcctaaacaaagg
		</sequence>
		<sequence>
			<taxon idref="TZ10-HE"/>
			tgcaggccacgagacggaaaggcgttcatctgcctggcttctagctgtcctagaatagtgagttcctcgagccccgccttcctgggccttctcaccgggctatggcaaggtggggagccaggcgcgcggccactggctctgatgccacctggacgcgcctaggggccggcggcgagtgcttactccactcgacgtataccgacgactcgcacagcggcgggcgtgaggctggtcatgatacataggtgagtatcgccggatggagggtggtttagcaagtgctccactccagaacgtatacagcaggaaagtgacttaggctcccacgacgaacttcgcaccccaaacgacccgcatttcaacttcggttccctggacatgcttgaggcttgcctcccaaggccatgcactttcacaatatagtgaaggatttgtttatgacttaaattagtatacatcgtactgtaatgcagcgctagcaatagagttgcagggtgactgagttgaaatatggtgatgtccgtatgttggggcgttcaacttacctccacttctttatccggatatagcagctaaaatcgatgcgtagtcctgggatcaggaagcggactggcatcggtacggagactgcacgcatagtatccctaggaggcgggcagagtctctagctaacccagcacgaccatgttgtaattcggaatccattcgtctaaacaaagg
		</sequence>
		<sequence>
			<taxon idref="UG7-HE"/>
			tgcaggccacgagacggaaaggcgttcatctgcctggcttctaactgtcctagaatagtgagttcctcgagccccgccttcctgggccttctcaccgggctatggcaaggtggggagccaggcgcgcggccactggctctgatgccacctggacgcgcctaggggccggcggcgagtgcttactcgactcgacgtataccgacgactcgcacagtggcgggcatgaggctggtcatgatacataggtgagtatctccggatggagggtggcttagcaagggctccactccaggacgtatacagcaggaaagtgacttaggctcccacgacaaacttcgcaccccaaacgacccgcatttcaacttcggttccctggacatgcttgaggcttgcctcccaaggccatgcactctcacaatatagtgaaggatctgtttatgacttaaattagtatacatcgtactgtagtgcagcgctagcaatagagttgcggggtgactgaattgaaatatggtgatgtccgtatgttggggcgttcaacttgcctccacttctttatccggatatagcagctaaaatcgatgcgtagtcttgggatcaggaagcggactggcatcggtacggagactgcgcgcatagcatctctaggaggcgggcagagtctctagttaatccagcacgaccatgttgtaattcggaatccattcgcctaaacaaagg
		</sequence>
		<sequence>
			<taxon idref="RG2-HE"/>
			tgcaggccacgagacggaaaggcgttcatctgcctggcttctagctgtcctagaatagtgagtttctcgagccccgccttyctgggccttctcaccggactatggcaaggtggggagccaggcgcgcggcyactggctctgatgccacctggacgcgcctaggggccggcggcgagtgcttactccactcgacgtataccgacgactcgcacagcggcgggcgtgagactggtcatgatacataggtgagtatcgccggatggagggtggtttagcaagggctccactccagagcgtatacagcaggaaagtgacttaggctcccacgacgaacttcgcaccccaaacgacccgcatttcaacttcggttccctggacatgctkgaggcttgcctcccaaggccatgcactttcacaatatagtgaaggwtttgtttatgacttaaattagtatacatcgtactgtaatgcagcgctagcaatagagttgcggggtgactgagttaaaatatggtgatgtccgtatgttggggcgttcaacttacctccacttctttatccggatatagcagctaaaatcgatgcgtagtcctgggatcaggaagcggactggcatcggtacggagactgcgcgcatagtatctctaggaggcgggcagagtctctagctaatccagcacgaccatgttgtaattcggaatccattcgtctaaacaaagg
		</sequence>
		<sequence>
			<taxon idref="ED2"/>
			tgyaggccacgagacggaagagcrtttagctacccggcttttagctgtcctagaatagtgagttcctcgagtcctgccttcctgggccttctcaccgggctatggcaaggtggggggccgagcgcgcggccactggctccgatgccaccttgatgcgcctaggggccggcgtcgagtgcttactccgctcgacktgtaccgacgactcgcacagcggcgggtatgaggctggtcatgatacataagtgagcatcgccggatggagggtggttcagcaagggctccactccagaacgtatacagtaagaaggtgacctaggctcccacgacgaacttcgcgccccaagtgacccgcatttyaacttcgrttccctgsacatgcttgaggcttgtctcccaaggccatgtactttcacaatatggtaaaggatttgtttatgacttaagccaatatacatcgtactgtgaygctgcgctagcaatagagttgcggggtgaccgaattgaaatacggcgatgttcgcatgttggggtgttcaacttacctccacttytytatccggatatagcagctaaaatcgatgcgtagtcctgagatcaggaagcggactggcatcggtacggagactaggcgcatagtatttctaggaggcggccacagtctctagtcrrtccrgcacgaccatgttgtaattcggaatccattcgtctaaacgaagt
		</sequence>
		<sequence>
			<taxon idref="SP235-HE"/>
			tgcaggccacgagacggataggcgttcatctgcctggcttctagctgtcctagaatagtgagttcctcgagccccgccttcctgggccttctcaccgggctatggcaaggtggggagccaggcgcgcggccactggctctgatgccacctggacgcgcctaggggccggcggcgagtgcttactccactcgacgtataccgacgactcgcacagcggcgggcgtgaggctggtcatgatacataggtgagtatcgccggatggagggtggtttagcaagtgctccactccagaacgtatacagcaggaaagtgacttaggctcccacgacgaacttcgcaccccaaacgacccgcatttcaacttcggttccctggacatgcttgaggcttgcctcccaaggccatgcactttcacaatatagtgaaggatttgtttatgacttaaattagtatacatcgtactgtaatgcagcgctagcaatagagttgcggggtgactgagttgaaatatggtgatgtccgtatgttggggcgttcaacttacctccacttctttatccggatatagcagctaaaatcgatgcgtagtcctgggatcaggaagcggactggcatcggtacggagactgcacgcatagtatctctaggaggcgggcagagtctctagctaacccagcacgaccatgttgtaattcggaatccattcgtctaaacaaagg
		</sequence>
		<sequence>
			<taxon idref="TZ14-HE"/>
			tgcaggccacgagacggaaaggcgttcatctgcctggcttctaactgtcctagaatagtgagttcctcgagccccgccttcctgggccttctcaccgggctatggcaaggtggggagccaggcgcgcggccactggctctgatgccacctggacgcgcctaggggccggcggcgagtgcttactccactcgacgtataccgacgactcgcacagtggcgagcatgaggctggtcatgatacataggtgagtatctccggatggagggtggcttagcaagggctccactccaggacgtatacagcaggaaagtgacttaggctcccatgacgaacttcgcaccccaaacgacccgcatttcaacttcggttccctggacatgcttgaggcttgcctcccaaggccatgcactttcacaatatagtgaaggatttgtttatgacttaaattagtatataccgtactgtaatgcagcgctagcaatagagttgcggggtgactgaattgaaatatggtgatgtccgtatgttggggcgttcaacttgcctccacttctttatccggatatagcagctaaaatcgatgcgtagttttgggatcaggaagcggactggcatcggtacggagactgcgcgtatagcatctctaggaggcgggcagagtctctagttaatccagcacgaccatgttgtaattcggaatccattcacctaaacaaagg
		</sequence>
		<sequence>
			<taxon idref="FR14-HE"/>
			tgcaggccacgagacggaaaggcgttcatctgcctggcttctagctgtcctagaatagtgagttcctcgagccccgccttcctgggccttctcaccggactatggcaaggtggggagccaggcgcgcggccactggctctgatgccacctggacgcgcctaggggccggcggcgagtgcttactccactcgacgtataccgacgactctcacagcggcgggcgtgagactggtcatgatacataggtgagtatcgccggatggagggtggtttagcaagggctccactccagagcgtatacagcaggaaagtgacttaggctcccacgacgaacttcgcaccccaaacgacccgcatttccacttcggttccctggacatgcttgaggcttgcctcccaaggccatgcactttcacaatatagtgaaggatttgtttatgacttaaattagtatacatcgtactgtaatgcagcgctagcaatagagttgcggggtgactgagttgaaatatggtgatgtccgtatgttggggcgttcaacttacctccacttctttatccggatatagcagctaaaatcgatgcgtagtcctgggatcaggaagcggactggcatcggtacggagactgcgcgcatagtatctctaggaggcgggcagagtctctagctaatccagcacgaccatgttgtaattcggaatccattcgtctaaacaaagg
		</sequence>
		<sequence>
			<taxon idref="RC1-HE"/>
			tgcaggccacgagacggaaaggcgttcatctgcctggcttctaactgtcctagaatagtgagttcctcgagccccgccttcctgggccttctcaccgggctatggcaaggtggggagccaggcgcgcggccactggctctgatgccacctggacgcgcctaggggccggcggcgagtgcttactccactcgacgtataccgacgactcgcacagtggcgagcatgaggctggtcatgatacataggtgagtatcttcggatggagggtggcttagcaagggctccactccaggacgtatacagcaggaaagtgacttaggctcccacgacgaacttcgcaccccaaacgacccgcatttcaacttcggttccctggacatgcttgaggcttgcctcccaaggccatgcactttcacaatatagtgaaggatttgtttatgacttaaattagtatacatcgtactgtaatgcagcgctagcaatagagttgcggggtgactgaattgaaatatggtgatgtccgtatgttggggcgttcaacttgcctccacttctttatccggatatagcagctaaaatcgatgcgtagtcttgggatcaggaagcggactggcatcggtacggagactgcgcgcatagcatctctaggaggcgggcagagtctccagttaatccagcacgaccatgttgtaattcggaatccattcgcctaaacaaagg
		</sequence>
		<sequence>
			<taxon idref="RG7-HE"/>
			tgcaggccacgagacggaaaggcgttcatctgcctggcttctagctgtcctagaatagtgagttcctcgagccccgccttcctgggccttctcaccgggctatggcaaggtggggagccaggcgcgcggccactggctctgatgccacctggacgcgcctaggggccggcggcgagtgcttactccactcgacgtataccaacgactcgcacagcggcgggcgtgaggctggtcatgatacataggtgagtatcgccggatggagggtggtttagcaagtgctccactccagaacgtatacagcaggaaagtgacttaggctcccacgacgaacttcgcaccccaaacgacccgcatttcaacttcggttccctggacatgcttgaggcttgcctcccaaggccatgcactttcacaatatagtgaaggatttgtctatgacttaaattagtatacatcgtactgtaatgcagcgctagcaatagagttgcggggtgactgagttgaaatatggtgatgtccgtatgttggggcgttcaacttacctccacttctttatccggatatagcagctaaaatcgatgcgtagtcctgggatcaggaagcggactggcatcggtacggagactgcacgcatagtatctctaggaggcgggcagagtctctagctaatccagcacgaccatgttgtaattcggaatccattcgtctaaacaaagg
		</sequence>
		<sequence>
			<taxon idref="UG28N_HE"/>
			tgcaggccacgagacggaaaggcgttcatctgcctggcttctaactgtcctagaatagtgagttcctcgagccccgccttcctgggccttctcaccgggctatggcaaggtggggagccaggcgcgcggccactggctctgatgccacctggacgcgcctaggggccggcggcgagtgcttactccactcgacgtataccgacggctcgcacagtggcgggcatgagggtggtcatgatacataggtgagtatctccggatggagggtggcttagcaagggctccactccaggacgtatacagcaggaaagtgacttaggctctcacgacgaacttcgcaccccaaacgacccgcatttcaacttcggttccctggacatgcttgaggcttacctcccaaggccatgcactttcacaatatagtgaaggatctgtttgtgacttaaattagtatacatcgtactgtagtgcagcgctagcgatagagttgcggggtgactgaattgaaatatggtgacgtccgtatgttggggcgttcaacttgcctccacttctttatccggatatagcagctaaaatcgatgcgtagtcttgggatcaggaagcggactggcatcggtatggagactgcgcgcatggcatctctaggaggcgggcagagtctctagttaatccagcacgaccatgttgtaattcggaatccattcgcctaaacaaagg
		</sequence>
		<sequence>
			<taxon idref="SP188-HE"/>
			tgcaggccacgagacggaaaggcgttcatctgcctggcttctagctgtyctagaatagtgagttcctcaagccccgccttcctgggccttctcaccggactatggcaaggtggggagccaggcgcgcggccactggctctgatgccacctgracgcgcctaggggccggcggcgagtgcttactccactcgacgtatrccgacgacycgcacagcggcgggcgtgaggctggtmatgatacacaggtgagtatcgccggatggagggtggtatagcaagggctccactcyaragcgtatacagcaggaaagtgacttaggctcccacgacgaacttcgcaccccaaacgacccgcatttcaacttcggttccctggacatgcttgaggcttgcctcccaaggccatgcactttcacaatatagtgaaggatttgtttaygacttaaattagtatacatcgtactrwaatgcagcgctagcaatagagttgcggggtgactgagttgaaatatggtgatgtccgtatgttggggcgttcaacttacctccacttctttatccggatatagcagctaaaatcgatgcgtagtcctgggatcaggaagcggactggyatcggtacggarrctgcrcrcatagtatctctaggaggcgggcagagtctctagctaatccagcacgaccatgttrtaattcggaatccattcgtctaaacaaagg
		</sequence>
		<sequence>
			<taxon idref="SP80-HE"/>
			tgcaggccacgagacggaaaggcgttcatctgcctggcttctagctgtcctagaatagtgagttcctcgagccccgccttcctgggccttctcaccgggctatggcaaggtggggagccaggcgtgcggccactggctctgatgccacctggacgcgcctaagggccggcggcgagtgcttactccactcgacgtataccgacgactcgcacagcggcgggcatgaggctggtcatgatacataggtgagtatcgccggatggagggtggtttagcaagggctccactccagaacgtatacagcaggaaagtgacttaggctcccacgacgaacttcgcaccccaaacgacccgcatttcaacttcggttctctggacatgcttgaggcttgcctcccaaggccatgcactttcacaatatagtgaaggatttgtttatgacttaaattagtatacatcgtactgtaatgcagcgctagcaatagagttgcggggtgactgagttgaaatatggtgatgtccgtatgttggggcgttcaacttacctccacttctttatccggatatagcagctaaaatcgatgcgtagtcctgggatcaggaagcggactggcatcggtacggagactgcgcgcatagtatctctaggaggcgggcagagtctctagttaatccagcacgaccatgttgtaattcggaatccattcgtctaaacaaagg
		</sequence>
		<sequence>
			<taxon idref="RG21N-HE"/>
			tgcaggccacgagacggaaaggcgttcatctgcctggcttctagctgtcctagaatagtgagttcctcgagccccgccttcctgggccttctcaccgggctatggcaaggtggggagccaggcgcgcggccactggctctgatgccacctggacgcgcttaggggccggcggcgagtgcttactccactcgacgtataccgacgactcgcacagcggcgggcgtgaggctggtcatgatacataggtgagtatcgccggatggagggtggtttagcaagtgctccactccagaacgtatacagcaggagagtgacttaggctcccacgacgaacttcgcaccccaaacgacccgcatttcaacttcggttccctggacatgcttgaggcttgcctcccaaggccatgcactttcacaatatagtgaaggatttgtttatgacttaaattagtatacatcgtactgtaatgcagcgctagcaatagagttgcggggtgactgagttgaaatatggtgatgtccgtatgttggggcgttcaacttaccttcacttctttatccggatatagcagctaaaatcgatgcgtagtcctgggatcaggaagcggactggcatcgatacggagactgcacgcatagtatctctaggaggcgggcagagtctctagctaatccagcacgaccatgttgtaattcggaatccattcgtctaaacaaagg
		</sequence>
		<sequence>
			<taxon idref="UG5N-HE"/>
			tgcaggccacgagacggaaaggcgttcatctgcctggcttctaactgtcctagaatagtgagttcctcgagccccgccttcctgggccttctcaccgggctatggcaaggtggggagccaggcgcgcggccactggctctgatgccacctggacgcgcctaggggccggcggcgagtgcttactccactcgacgtataccgacgactcgcacagtggcgggcatgagggtggtcatgatacataggtgagtatctccggatggagggtggcttagcaagggctccactccaggacgtatacagcaggaaagtgacttaggctcccacgacgaacttcgcaccccaaacgacccgcatttcaacttcggttccctggacatgcttgaggcttgcctcccaaggccatgcactttcacaatatagtgaaggatctgtttgtgacttaaattagtatacatcgtactgtagtgcagcgctagcgatagagttgcggggtgactgaattgaaatatggtgatgtccgtatgttggggcgttcaacttgcctccacttctttatccggatatagcagctaaaatcgatgcgtagtcttgggatcaggaagcggactggcatcggtacggagactgcgcgcatagcatctctaggaggcgggcagagtctctagttaatccagcacgaccgtgttgtaattcggaatccattcgcctaaacaaagg
		</sequence>
		<sequence>
			<taxon idref="ED5N-HE"/>
			tgcaggccacgagacggaaaggcgttcatctgcctggcttctagctgtcctagaatagtgagttcctcgagccccgccttcctgggccttctcaccgggctatggcaagatggggagccaggcgcgcggccattggctctgatgccacctggacgcgcctaggggccggcggcgagtgcttactccactcgacgtataccgacgactcgcacagcggcgggcataaggctggtcatgatacataggtgagtatcgccggatggagggtggtttagcaagggctccactccagaacgtatacagcaggaaagtgacttaggctcccgcgacgaacttcgcaccccaaacgacccgcatttcaacttcggttccctggacatgcttgaggcttgcctcccaaggccatgcactttcacaatatagtgaaggatttgtttatgacttaaattagtatacatcgtactgtaatgcagcgctagcaatagagttgcggggtgactgagttgaaatatggtgatgtccgtatgttggggcgttcaacttacctccacttctttatccggatatagcagctaaaatcgatgcgtagtcctgggatcaggaagcggactagcatcggtacggagactgcgcgcatagtatctctaggaggcgggcagagtctctagttaatccagcacgatcatgttgtaattcggaatccatttgtctaaacaaagg
		</sequence>
		<sequence>
			<taxon idref="RC5-HE"/>
			tgcaggccacgagacggaaaggcgttcatctgcctggcttctagctgtcctagaatagtgagttcctcgagccccgccttcctgggccttctcaccgggctatggcaaggtggggagccaggcgcgcgaccactggctctgatgccacctggacgcgcctaggggccggcggcgagtgcttactccactcgacgtataccgacgactcgcacagcggcgggcgtgaggctggtcatgatacataggtgagtatcgccggatggagggtggtttagcaagtgctccactccagaacgtatacagcaggaaagtgacttaggctcccacgacgaacttcgcaccccaaacgacccgcatttcaacttcggttccctggacatgcttgaggcttgcctcccaaggccatgcactttcacaatatagtgaaggatttgtttatgacttaaattagtatacatcgtactgtaatgcagcgctagcaatagagttgcggggtgactgagttgaaatatggtgatgtccgtatgttggggcgttcaacttacctccacttctttatctggatatagcagctaaaatcgatgcgtagtcctgggatcaggaagcggactggcatcggtacggagactgcacgcatagtatctctgggaggcgggcagagtctctagctaatccagcacgaccatgttgtaattcggaatccattcgtctaaacaaagg
		</sequence>
		<sequence>
			<taxon idref="GA125-HE"/>
			tgcaggccacgagacggaaaggcgtccatctgcctggcttctagctgtcctaggatagtgagtkcctcgagccccgccttcctgggccttctcaccgggctatggcaaggtagggagccaggcgcgcggccactggctctaataccacctggacgcgcctaggggccggcggcgagtgcttactccactcgacgtataccgacgactcgcacagcggcgggcatgaggctggtcatgatacataggtgagtatcgccggatggagggtggtttagcaagggctccactccagaacgtatacagcaggaaagtgacttaggctcccacgacgaactccgcaccccaaacgacttgcatttcaacttcggttccctggacatgcttggggcttgcctcccaaggccatgcactttcacaatatagtgaagcatttgtttatgacttaaattagtatacatcgtactgtaatgcagtgctagcaatagagttgcggggtgactaaattgaaatatggtgatgtccgtatgttggggcgttcaacttacctccacttctttatccggatatagcagctaaaatcgatgcgtagtcctgggatcaggaagcggactggcatcggtacggagactgcgcgcatagtatctctaggaggcgggcagagtctctagttaatccagcacgaccatgttgtaattcggaatccattcgtctaaacaaagg
		</sequence>
		<sequence>
			<taxon idref="RG6N-HE"/>
			tgcaggccacgagacggaaaggcgttcatccgcctggcttctaactgtcctagaatagtgagttcctcgagccccgccttcctgggccttctcacctggctatggcaaggtggggagccaggcgcgcggccactggctctgatgccacctggacgcgcctaggggccggcggcgagtgcttactccactcgacgtataccgacgactcgcacagtggcgagcatgaggctggtcatgatacataggtgagtatctccggatggagggtggcttagcaagggctccactccaggacgtatacagcaggaaagtgacttaggctcccacgacgaacttcgcaccccaaacgacccgcatttcaacttcggttccctgggcatgcttgaggcttgcctcccaaggccatgcactttcacaatatagtgaaggatttgtttatgacttaaattagtatacatcgtactgtaatgcagcgctagcaatagagttgcggggtgactgaattgaaatatggtgatgtccgtatgttggggcgttcaacttgcctccacttctttgtccggatatagcagctaaaatcgatgcgtagtcttgggatcaggaagcggactggcatcggtacggagactgcgcgcatagcatctctaggaggcgggcagagtctctagttaatccagcacgaccatgttgtaattcggaatccattcgcttaaacaaagg
		</sequence>
		<sequence>
			<taxon idref="CO1"/>
			tgcaggccacgagacggaaaggcgtccatctgcctggcttctagctgtcctaggatagtgtgttcctcgagccccgccttcctgggccttctcaccgggctatggcaaagtggggagccaggcgcgcggccactggctctaatgccacctggacgcgcctaggggccggcggcgagtgcttactccactcgacgtataccgacgactcgcacagcggcgggcatgaggctggtcatgatacataggtgagtatcgccggatggagggtggtttagcaagggctccactccagaacgtatacagcaggaaagtgacttaggctcccacgacgaactccgcaccccaaacgacccgcatttcaacttcggttccctggacatgcttggggcttgcctcccaaggccatgcaccttcacaatatagtgaaggatttgtttatgacttaaattagtatacatcgtactgtaatgcagcgctagcaatagagttgcggggtgactgaattgaaatatggtgatgtccgtatgttggggcgttcaacttacctccacttctttatccggatatagcagctaaaatcgatgcgtagtcctgggatcaggaagcggactggcatcggtacggagactgcgcgcatagtatctctaggaggcgggcagagtctctagttaatccagcacgaccatgttgtaattcggaatccattcgtctaaacaaagg
		</sequence>
		<sequence>
			<taxon idref="RG5-HE"/>
			tgcaggccacgagacggaaaggcgttcatctgcctggcttctagctgtcctagaatagtgagttcctcgagccccgccttcctgggccttctcaccgggctatggcaaggtggggagccaggcgcgcggccactggctctgatgccacctggacgcgcctaggggccggcggcgagtgcttactccactcgacgtataccgacgactcgcacagcggcgggcgtgaggctggtcatgatacataggtgagtatcgccggatggagggtggtttagcaagtgctccactccagaacgtatacagcaggaaagygacttaggctcccacgacgaacttcgcaccccaaacgacccgyatttcaacttcggttccctggacatgcttgaggcttgcctcccaaggccatgcactttcacaatgtagtgaargatttgtttatgacttaaattagtatacatcgtactgtaatgyagcgctagcaatagagttgcggggtgactgagttgaaatatggtgatgtccgtatgttggggcgttcaacttacctccacttctttatccggatatagcagctaaaatcgrtgcgtagtcctgggatcaggaagcggactggcatcggtacggagactgcacgcatagtatctctagggggcgggcagagtctctagctaatccagcacgaccatgttgtaattcggaatccattcgtctaaacaaagg
		</sequence>
		<sequence>
			<taxon idref="NG6N-HE"/>
			tgcaggccacgagacggaaaggcgttcatctgcctggcttctaactgtcctagaatagtgagttcctcgagccccgccttcctgggccttctcaccgggctatggcaaggtggggagccaggcgcacggccactggctctgatgccacctggacgcgcctaggggccggcggcgagtgcttactccactcgacgtataccgacgactcgcacagtggcgggcatgaggctggtcatgatacataggtgagtatctccggatggagggtggcttagcaagggctccactccaggacgtatacagcaggaaagtgacttaggctcccacgacgaacttcgcaccccaaacgacccgcatttcaacttcggttccctggacatgcttgaggcttgcctcccaaggccatgcactttcacaatatagtgaaggatctgtttatgacttaaattagtatacatcgtactgtagtgcagcgctagcaatagagttgcggggtgactgaattgaaatatggtggtgtccgtatgttggggcgttcaacttgcctccacttctttatccggatatagcagctaaaatcgatgcgtagtcttgggatcaggaagcggactggcatcggtacggagactgcgcgcatagcatctctaggaggcgggcagagtctctagttaatctagcacgaccatgttgtaattcggaatccattcgcctaaacaaagg
		</sequence>
		<sequence>
			<taxon idref="UM37-HE"/>
			tgcaggccacgagacggaaaggcgtccatctgcctggcttctagctgtcctaggatagtgagttcctcgagccccgccttcctgggccttctcaccgggctatggcaaggtggggagccaggcgcgcggccactgrctctaatgccacctggacgcgcctaggggccggcggcgagtgcttactccactcgacgtataccgacgactcgcrcagcggcgggcatgaggctggtcatgatacataggygagtatcgccggatggagggtggtttagcaagggctccactccagaacgtatacagcaggaaagtgacttaggctcccacgacgaactccgcaccccaaacgacccgcatttcaaytycggttccctggacatgcttggggcttgcctcccaaggccatgcactttcataatatagtgaaggatttgtttatgrcttaaattagtatacatcgtactgtaatgcagcgctagcaatagatttgcggggtgactgaactgawatatggtgatgtccgtatrttggggcgttcaacttacctccacttctttatccggatatagcagctaaaatcgatgcgtagtcctgggatcaggaagcggactggcatcggcacggagactgcgcgcatagtatctctaggaggcgggcagagtctctagttaatccagcacgaccatgttgtaattcggaatccattcgtctaaacaaagg
		</sequence>
		<sequence>
			<taxon idref="RG22-HE"/>
			tgcaggccacgagacggaaaggcgttcatctgcctggcttctaactgtcctagaatagtgagttcctcgagccccgccttcctgggccttctcaccgggctatggcaaggtggggagccaggcgcgcggccactggctctgatgccacctggacgcgcctaggggccggcggcgagtgcttactccactcgacgtataccgacgactcgcacagtggcgagcatgaggctggtcatgatacataggtgagtatctccggatggagggtggcttagcaagggctccactccaggacgtatacagcaggaaagtgacttaggctcccacgacgaacttcgcaccccaaacgacccgcatttcaacttcggttccctggacatgcttgaggcttgcctcccaaggccatgcactttcacaatatagtgaaggatttgtttatgacttaaattagtatacatcgtactgtaatgcagcgctagcaatagagttgcggggtgactgaattgaaatatggtgatgtccgtatgttggggcgttcaacttgcctccacttctttatccggatatagcagctaaaatcgatgcgtagtcttgggatcaggaagcggactggcatcggtacggagactgcgcgcatagcatctctaggaggcgggtagagtctctagttaatccagcacgaccatgttgtaattcggaatccattcgcctaaacaaagg
		</sequence>
		<sequence>
			<taxon idref="CO9N"/>
			tgcaggccacgagacggaaaggcgttcatctgcctggcttctaactgtcctagaatagtgagttcctcgagccccgccttcctgggccttctcaccgggctatggcaaggtggggagctaggcgcgcagccactggctctgatgccacctggacgcgcctcggggccggcggcgagtgcttactccactcgacgtataccgacgactcgcacagtggcgggcatgaggctggtcatgatacataggtgagtatctccggatggagggtgtcttagcaagggctccactccaggacgtatacagcaggaaagtgacttaggctcccacgacgaacttcgcaccccaaacgacccgcatttcaacttcggttccctggacatgcttgaggcttgcctcccaaggccatgcactttcacaatatagtgaaggatctgtttatgacttaaattagtatacatcgtactgtagtgcagcgctagcaatagagttgcggggtgactgaattgaaatatggtgatgtccgtatgttggggcgttcaacttgcctccacttctttatccggatatagcagctaaaatcgatgcgtagtcttgggatcaggaagcggactggcatcggtacggagactgcgcgcatagcatctctaggaggcgggcagggtctctagttaatccagcacgaccatgttgtaattcggaatccattcgcctaaacaaagg
		</sequence>
		<sequence>
			<taxon idref="UM526-HE"/>
			tgcaggccacgagacggaaaggcgtccatctgcctggcttctagctgtcctaggatagtgagttcctcgagccccgccttcctgggccttctcaccgggctatggcaaggtggggagccaggcgcgcggccactggctctaatgccacctggacgcgcctaggggccggcggcgagtgcttactccactcgacgtataccgacgactcgcacagcggcgggcatgaggctggtcatgatacatgggtgagtatcgccggatggagggtggtttagcaagggctccactccagaacgtatacagcaggaaagtgacttaggctcccacgacgaactccgcaccccaaacgacccgcatttcaacttcggttccctggacatgcttggggcttgcctcccaaggccatgcactttcataatatagtgaaggatttgtttatgacttaaattagtatacatcgtactgtaatgcagcgctagcaatagatttgcggggtgactgaactgaaatatggtgatgtccgtatgttggggcgttcaacttacctccacttctttatccggatatagcagctaaaatcgatgcgtagtcctgggatcaggaagcggactggcatcggcacggagactgcgcgcatagtatctctaggaggcgggcagagtctctagttaatccagcacgaccatgttgtaattcggaatccattcgtctaaacaaagg
		</sequence>
		<sequence>
			<taxon idref="ED6N-HE"/>
			tgcaggccacgagacggaagagcattcagctacccggcttttagctgtcctagaatagtgagttcctcgagttctgccttcctgggccttctcaccgggctatggcgaggtggggggccgagcgcgcggccactggctccgatgccacctggatgcgcctaggggccggcgtcgagtgcttactccgctcgacgtgtaccgacgactcgcacagcggcgggtatgaggctggtcatgatacataagtgagcatcgccggatggaggatggttcagcaagggctccactccagaacgtatacagtaagaaggtgacctaggctcccacgacgaacttcgcgccccaagcgacccgcattttaacttcgrtcccctggacatgcttgaggcttgtctcccaaggccatgtactttcacaatatggtaaaggatttgtttatgacttaaaccaatatacatcgtactgtgatgctgcgctagcaatagagttgcggggtgaccgaattgaaatacggcgatgttcgcatgttggggtgttcaacttacctccacttctttatccggatatagcagctaaaatcgatgcgtagtcctgagatcaggaagcggactggcatcggtacggagaccaggcgcatagtatctctaggaggcggccacagtctctagtcrrtccrgcacgaccatgttgtaattcggaatccattcgtctaaacgaagt
		</sequence>
		<sequence>
			<taxon idref="ED10N"/>
			tgcaggccacgagacggaaaggcattcagctactcggcttttagctgtcctaaaatagtgagttcctcgagttctgccttcctgggccttctcaccgggctatggcgaggtggggggccgagcgcgcggccactggccccgatgccacctggatgcgcctaggggccggcgtcgagtgcttaccccgctcgacgtataccgacgactcgcacagcggcgggcatgaagctggtcatgatacataagtgagcatcgccggatggagggtggttcagcaagggctccactccagaacgtatacagtgaagaggtgacctaggctcccacgacgaacttcgcgccccaagcgacccgcattttaacttcggttccctggacatgcttgaggcttgcctcccaaggccatgtactttcgcaatatggtaaaggatttgtttatgacttaaatcaatatacatcgtactgtgatgcagcgctagcaatagagttgcggggtgaccgaattgaaatatggcgatgttcgcatgttggggcgttcaacttacctccacttctttatccggatatagcagctaaaatcgatgcgwagtcctgagatcaggaagcggactgacatcggtacggagacygggcgcatagtatctctaggaggcgaccacaatctctagtcrrtccagcacgaccatgwtgtaattcggaatccattcgtctaaacgaagt
		</sequence>
		<sequence>
			<taxon idref="RG38N-HE"/>
			tgcaggccacgagacggaaaggcgttcatctgcctggcttctagctgtcctagaatagtgagttcctcgagccccgccttcctgggccttctcaccgggctatggcaaggtggggagccaggcgcgcggccactggctctgatgccacctggacgcgcctaggggccggcggcgagtgcttactccactcgacgtataccgacgactcgcacagcggcgggcgtgaggctggtcatgatacataggtgagtatcgccggatggagggtggtttagcaagtgctccactccagaacgtatacagcaggaaagtgacttaggctcccacgacgaacttcgcaccccaaacgacccgcatttcaacttcggttccctggacatgcttgaggcttgcctcccaaggccatgcattttcacaatatagtgaaggatttgtttatgacttaaattagtatacatcgtactgtaatgcagcgctagcaatagagttgcggggtgactgagttgaaatatggtgatgtccgtatgttggggcgttcaacttacctccacttctttatccggatatagcagctaaaatcgatgcgtagtcctgggatcaggaagcggactggcatcggtacggagactgcacgcatagtatctctaggaggcgggcagagtctctagctaatccagcacgaccatgttgtaattcggaatccattcgtctaaacaaagg
		</sequence>
		<sequence>
			<taxon idref="ZI91-HE"/>
			tgcaggccacgagacggaaaggcgttcatctgcctggcttctagctgtcctagaatagtgagttcctcgagccccgccttcctgggccttctcaccgggctatggcaaggtggggagccaggagcgcggccactggctctgatgccacctggacgcgcctaggggccggcggcgagtgcttactccactcgacgtataccgacgactcgcacagcggcgggcgtgaggctggtcatgatacataggtgagtatcgccggatggagggtggtttagcaagtgctccactccagaacgtatacagcaggaaagtgacttaggctcccacgacgaacttcgcaccccaaacgacccgcatttcaacttcggttccctggacatgcttgaggcttgcctcccgaggccatgcactttcacaatatagtgaaggatttgtttatgacttaaattagtatacatcgtactgtaatgcagcgctagcaatagagttgcggggtgactgagttgaaatatggtgatgtccgtatgttggggcgttcaacttacctccacttctttatccggatatagcagctaaaatcgatgcgtagtcctgggatcaggaagcggactggcatcggtacggagactgcacgcatagtatctctaggaggcgggcagagtctctagctaatccagcacgaccatgttgtaattcggaatccattcgtctaaacaaagg
		</sequence>
		<sequence>
			<taxon idref="RG4N-HE"/>
			tgcaggccacgagacggaaaggcgttcatctgcctggcttctaactgtcctagaatagtgagttcctcgagccccgccttcctgggccttctcaccgggctatggcaaggtggggagccaggcgcgcggccactggctctgatgccacctggacgcgcctaggggccggcggcgagtgcttactccactcgacgtataccgacgactcgcacagtggcgagcatgaggctggtcatgatacataggtgagtatctccggatggagggtggcttagcaagggctccactccaggacgtatacagcaggaaagtgacttaggctcccacgacgaacttcgcaccccaaacgacccgcatttcaacttcggttccctggacatgcttgaggcttgcctcccaaggccatgcactttcacaatatagtgaaggatttgtttatgacttaaattagtatacatcgtactgtaatgcagcgctagcaatagagttgcggggtgactgaattgaaatatggtgatgtccgtatgttggggcgttcaacttgcctccacttctttatccggatatagcagctaaaatcgatgcgtagtcttgggatcaggaagcggactggcatcggtacggagactgcgcgcatagcatctctaggaggcgggtagagtctctagttaatccagcacgaccatgttgtaattcggaatccattcgcctaaacaaagg
		</sequence>
		<sequence>
			<taxon idref="CK2-HE"/>
			tgcaggccacgagacggaaaggtgtccatctgcctggcttctagcygtcctaggatagtgagttcctcgagccccgccttcctgggccttctcaccgggctatggcaaggtggggagccaggctcgcggccactggctctaatgccacctggacgcgccaaggggccggcggcgagtgcttactccactcgacgtataccgacgactcgcacagcggcgggcatgaggctggtcatgatacataggtgagtatcgccggatggagggtggtttagcaagggctccactccagaacgtatacagcaggaaagtgacttaggctcccacgacgaactccgcatcccaaacgacccgcatttcaacttcggttccctggacatgcttggggcttgcttcccaaggccatgcacttttacaatatagtgaaggatttgtttatgacttaaattagtatacatcgtactgtaatgcagcgctagcaatagagttgcggggtgactgaattgaaatatggtgatgtccgtatgttggggcgttcagcttacctccacttctttatccggatatagcagctaaaatcgatgcgtagtcctgggatcaggaagcggactggcatcggtacggagactgcgcgcatagtatctctaggaggcgggcagagtctctagttaatccagcacgaccatgttgtaattcggaatccattcgtctaaacaaagg
		</sequence>
		<sequence>
			<taxon idref="KN6-HE"/>
			tgcaggccacgagacggaaaggcgttcatctgcctggcttctagctgtcctagaatagtgagttcctcgagccccgccttcctgggccttctcaccgggctatggtaaggtggggagccaggcgcgcggccactggctctgatgccacctggacgcgcctaggggccggcggcgagtgcttactccacttgacgtataccgacgactcgcacagcggcgggcgtgaggctggtcatgatacataggtgagtatcgccggatggagggtggtttagcaagggctccactccagaacgtatacagcaggaaagtgacttaggctcccacgacgaacttcgcaccccaaacgacccgcatttcaactttggttccctggacatgcttgaggcttgcctcccaaggccatgcactttcacaatatagtgaaggatttgtttatgacttaaattagtatacatcgtactgtaatgcagcgctaacaatagagttgcggggtgactgagttgaaatatggtgatgtccgtatgttggggcgttcaacttacctccacttctttatccggatatagcagctaaaatagatgcgtagtcctgggatcagaaagcggactggcatcggtacggagactgcgcgcatagtatctctaggaggcgggcagagtttctagctaatccagcacgaccatgttgtaattcggaatccattcgtctaaacaaagg
		</sequence>
	</alignment>

	<!-- The unique patterns for codon positions 1 & 2                           -->
	<mergePatterns id="mt123.CP1+2.mt123.patterns">

		<patterns from="1" to="86">
			<alignment idref="alignment1"/>
		</patterns>

        <constantPatterns>
            <alignment idref="alignment1"/>
				<counts>
                    <parameter value="2153 1156 980 2233 "/>
                </counts>
        </constantPatterns>
	</mergePatterns>

	<!-- The unique patterns for codon positions 3                               -->
	<mergePatterns id="mt123.CP3.mt123.patterns">
	
		<patterns from="87" to="235">
			<alignment idref="alignment1"/>
		</patterns>

        <constantPatterns>
            <alignment idref="alignment1"/>
				<counts>
                    <parameter value="1551 113 22 1465 "/>
                </counts>
        </constantPatterns>
	</mergePatterns>

	<!-- The unique patterns for codon positions 1 & 2                           -->
	<mergePatterns id="mel1235.CP1+2.mel1235.patterns">


		<patterns from="1" to="345">
			<alignment idref="alignment2"/>
		</patterns>

        <constantPatterns>
            <alignment idref="alignment2"/>
				<counts>
                    <parameter value="154685 103734 102209 156912 "/>
                </counts>
        </constantPatterns>
	</mergePatterns>

	<!-- The unique patterns for codon positions 3                               -->
	<mergePatterns id="mel1235.CP3.mel1235.patterns">


		<patterns from="346" to="540">
			<alignment idref="alignment2"/>
		</patterns>

        <constantPatterns>
            <alignment idref="alignment2"/>
				<counts>
                    <parameter value="92846 36471 36101 93438 "/>
                </counts>
        </constantPatterns>
	</mergePatterns>
	
	<!-- Wolbachia non-coding sites                              -->
	<mergePatterns id="mel1235.CP5.mel1235.patterns">

		<patterns from="541" to="720">
			<alignment idref="alignment2"/>
		</patterns>

        <constantPatterns>
            <alignment idref="alignment2"/>
				<counts>
                    <parameter value="58488 30859 30796 58416 "/>
                </counts>
        </constantPatterns>
	</mergePatterns>

	<!-- A prior assumption that the population size has remained constant       -->
	<!-- throughout the time spanned by the genealogy.                           -->
	<constantSize id="mt123.constant" units="substitutions">
		<populationSize>
			<parameter id="mt123.constant.popSize" value="50000" lower="0.0" upper="Infinity"/>
		</populationSize>
	</constantSize>

	<!-- A prior assumption that the population size has remained constant       -->
	<!-- throughout the time spanned by the genealogy.                           -->
	<constantSize id="mel1235.constant" units="substitutions">
		<populationSize>
			<parameter id="mel1235.constant.popSize" value="50000" lower="0.0" upper="Infinity"/>
		</populationSize>
	</constantSize>

	<!-- Generate a random starting tree under the coalescent process            -->
	<coalescentTree id="mt123.startingTree">
		<taxa idref="taxa"/>
		<constantSize idref="mt123.constant"/>
	</coalescentTree>

	<!-- Generate a random starting tree under the coalescent process            -->
	<coalescentTree id="mel1235.startingTree">
		<taxa idref="taxa"/>
		<constantSize idref="mel1235.constant"/>
	</coalescentTree>

	<!-- Generate a tree model                                                   -->
	<treeModel id="mt123.treeModel">
		<coalescentTree idref="mt123.startingTree"/>
		<rootHeight>
			<parameter id="mt123.treeModel.rootHeight"/>
		</rootHeight>
		<nodeHeights internalNodes="true">
			<parameter id="mt123.treeModel.internalNodeHeights"/>
		</nodeHeights>
		<nodeHeights internalNodes="true" rootNode="true">
			<parameter id="mt123.treeModel.allInternalNodeHeights"/>
		</nodeHeights>
	</treeModel>

	<!-- Generate a tree model                                                   -->
	<treeModel id="mel1235.treeModel">
		<coalescentTree idref="mel1235.startingTree"/>
		<rootHeight>
			<parameter id="mel1235.treeModel.rootHeight"/>
		</rootHeight>
		<nodeHeights internalNodes="true">
			<parameter id="mel1235.treeModel.internalNodeHeights"/>
		</nodeHeights>
		<nodeHeights internalNodes="true" rootNode="true">
			<parameter id="mel1235.treeModel.allInternalNodeHeights"/>
		</nodeHeights>
	</treeModel>

	<!-- Generate a coalescent likelihood                                        -->
	<coalescentLikelihood id="mt123.coalescent">
		<model>
			<constantSize idref="mt123.constant"/>
		</model>
		<populationTree>
			<treeModel idref="mt123.treeModel"/>
		</populationTree>
	</coalescentLikelihood>

	<!-- Generate a coalescent likelihood                                        -->
	<coalescentLikelihood id="mel1235.coalescent">
		<model>
			<constantSize idref="mel1235.constant"/>
		</model>
		<populationTree>
			<treeModel idref="mel1235.treeModel"/>
		</populationTree>
	</coalescentLikelihood>

	<!-- The strict clock (Uniform rates across branches)                        -->
	<strictClockBranchRates id="mt123.branchRates">
		<rate>
			<parameter id="mt123.clock.rate" value="6.0E-8" lower="0.0" upper="1.0"/>
		</rate>
	</strictClockBranchRates>

	<!-- The strict clock (Uniform rates across branches)                        -->
	<strictClockBranchRates id="mel1235.branchRates">
		<rate>
			<parameter id="mel1235.clock.rate" value="6.0E-10" lower="0.0" upper="1.0"/>
		</rate>
	</strictClockBranchRates>

	<!-- The HKY substitution model (Hasegawa, Kishino & Yano, 1985)             -->
	<HKYModel id="mt123.CP1+2.hky">
		<frequencies>
			<frequencyModel dataType="nucleotide">
				<frequencies>
					<parameter id="mt123.CP1+2.frequencies" value="0.25 0.25 0.25 0.25"/>
				</frequencies>
			</frequencyModel>
		</frequencies>
		<kappa>
			<parameter id="mt123.CP1+2.kappa" value="2.0" lower="0.0" upper="Infinity"/>
		</kappa>
	</HKYModel>

	<!-- The HKY substitution model (Hasegawa, Kishino & Yano, 1985)             -->
	<HKYModel id="mt123.CP3.hky">
		<frequencies>
			<frequencyModel dataType="nucleotide">
				<frequencies>
					<parameter id="mt123.CP3.frequencies" value="0.25 0.25 0.25 0.25"/>
				</frequencies>
			</frequencyModel>
		</frequencies>
		<kappa>
			<parameter id="mt123.CP3.kappa" value="2.0" lower="0.0" upper="Infinity"/>
		</kappa>
	</HKYModel>

	<!-- site model                                                              -->
	<siteModel id="mt123.CP1+2.siteModel">
		<substitutionModel>
			<HKYModel idref="mt123.CP1+2.hky"/>
		</substitutionModel>
		<relativeRate>
			<parameter id="mt123.CP1+2.mu" value="1.0" lower="0.0" upper="100000.0"/>
		</relativeRate>
		<gammaShape gammaCategories="4">
			<parameter id="mt123.CP1+2.alpha" value="0.5" lower="0.0" upper="1000.0"/>
		</gammaShape>
	</siteModel>

	<!-- site model                                                              -->
	<siteModel id="mt123.CP3.siteModel">
		<substitutionModel>
			<HKYModel idref="mt123.CP3.hky"/>
		</substitutionModel>
		<relativeRate>
			<parameter id="mt123.CP3.mu" value="1.0" lower="0.0" upper="100000.0"/>
		</relativeRate>
		<gammaShape gammaCategories="4">
			<parameter id="mt123.CP3.alpha" value="0.5" lower="0.0" upper="1000.0"/>
		</gammaShape>
	</siteModel>
	
	

	<compoundParameter id="mt123.allMus">
		<parameter idref="mt123.CP1+2.mu"/>
		<parameter idref="mt123.CP3.mu"/>
	</compoundParameter>

	<!-- The HKY substitution model (Hasegawa, Kishino & Yano, 1985)             -->
	<HKYModel id="mel1235.CP1+2.hky">
		<frequencies>
			<frequencyModel dataType="nucleotide">
				<frequencies>
					<parameter id="mel1235.CP1+2.frequencies" value="0.25 0.25 0.25 0.25"/>
				</frequencies>
			</frequencyModel>
		</frequencies>
		<kappa>
			<parameter id="mel1235.CP1+2.kappa" value="2.0" lower="0.0" upper="Infinity"/>
		</kappa>
	</HKYModel>

	<!-- The HKY substitution model (Hasegawa, Kishino & Yano, 1985)             -->
	<HKYModel id="mel1235.CP3.hky">
		<frequencies>
			<frequencyModel dataType="nucleotide">
				<frequencies>
					<parameter id="mel1235.CP3.frequencies" value="0.25 0.25 0.25 0.25"/>
				</frequencies>
			</frequencyModel>
		</frequencies>
		<kappa>
			<parameter id="mel1235.CP3.kappa" value="2.0" lower="0.0" upper="Infinity"/>
		</kappa>
	</HKYModel>
	
		<!-- The HKY substitution model (Hasegawa, Kishino & Yano, 1985)             -->
	<HKYModel id="mel1235.CP5.hky">
		<frequencies>
			<frequencyModel dataType="nucleotide">
				<frequencies>
					<parameter id="mel1235.CP5.frequencies" value="0.25 0.25 0.25 0.25"/>
				</frequencies>
			</frequencyModel>
		</frequencies>
		<kappa>
			<parameter id="mel1235.CP5.kappa" value="2.0" lower="0.0" upper="Infinity"/>
		</kappa>
	</HKYModel>

	<!-- site model                                                              -->
	<siteModel id="mel1235.CP1+2.siteModel">
		<substitutionModel>
			<HKYModel idref="mel1235.CP1+2.hky"/>
		</substitutionModel>
		<relativeRate>
			<parameter id="mel1235.CP1+2.mu" value="1" lower="0.0" upper="100000.0"/>
		</relativeRate>
		<gammaShape gammaCategories="4">
			<parameter id="mel1235.CP1+2.alpha" value="0.5" lower="0.0" upper="1000.0"/>
		</gammaShape>
	</siteModel>

	<!-- site model                                                              -->
	<siteModel id="mel1235.CP3.siteModel">
		<substitutionModel>
			<HKYModel idref="mel1235.CP3.hky"/>
		</substitutionModel>
		<relativeRate>
			<parameter id="mel1235.CP3.mu" value="1" lower="0.0" upper="100000.0"/>
		</relativeRate>
		<gammaShape gammaCategories="4">
			<parameter id="mel1235.CP3.alpha" value="0.5" lower="0.0" upper="1000.0"/>
		</gammaShape>
	</siteModel>
	
		<!-- site model                                                              -->
	<siteModel id="mel1235.CP5.siteModel">
		<substitutionModel>
			<HKYModel idref="mel1235.CP5.hky"/>
		</substitutionModel>
		<relativeRate>
			<parameter id="mel1235.CP5.mu" value="1" lower="0.0" upper="100000.0"/>
		</relativeRate>
		<gammaShape gammaCategories="4">
			<parameter id="mel1235.CP5.alpha" value="0.5" lower="0.0" upper="1000.0"/>
		</gammaShape>
	</siteModel>

	<compoundParameter id="mel1235.allMus">
		<parameter idref="mel1235.CP1+2.mu"/>
		<parameter idref="mel1235.CP3.mu"/>
		<parameter idref="mel1235.CP5.mu"/>
	</compoundParameter>
	<treeLikelihood id="mt123.CP1+2.mt123.treeLikelihood" useAmbiguities="false">
		<mergePatterns idref="mt123.CP1+2.mt123.patterns"/>
		<treeModel idref="mt123.treeModel"/>
		<siteModel idref="mt123.CP1+2.siteModel"/>
		<strictClockBranchRates idref="mt123.branchRates"/>
	</treeLikelihood>
	<treeLikelihood id="mt123.CP3.mt123.treeLikelihood" useAmbiguities="false">
		<mergePatterns idref="mt123.CP3.mt123.patterns"/>
		<treeModel idref="mt123.treeModel"/>
		<siteModel idref="mt123.CP3.siteModel"/>
		<strictClockBranchRates idref="mt123.branchRates"/>
	</treeLikelihood>
	<treeLikelihood id="mel1235.CP1+2.mel1235.treeLikelihood" useAmbiguities="false">
		<mergePatterns idref="mel1235.CP1+2.mel1235.patterns"/>
		<treeModel idref="mel1235.treeModel"/>
		<siteModel idref="mel1235.CP1+2.siteModel"/>
		<strictClockBranchRates idref="mel1235.branchRates"/>
	</treeLikelihood>
	<treeLikelihood id="mel1235.CP3.mel1235.treeLikelihood" useAmbiguities="false">
		<mergePatterns idref="mel1235.CP3.mel1235.patterns"/>
		<treeModel idref="mel1235.treeModel"/>
		<siteModel idref="mel1235.CP3.siteModel"/>
		<strictClockBranchRates idref="mel1235.branchRates"/>
	</treeLikelihood>
	<treeLikelihood id="mel1235.CP5.mel1235.treeLikelihood" useAmbiguities="false">
		<mergePatterns idref="mel1235.CP5.mel1235.patterns"/>
		<treeModel idref="mel1235.treeModel"/>
		<siteModel idref="mel1235.CP5.siteModel"/>
		<strictClockBranchRates idref="mel1235.branchRates"/>
	</treeLikelihood>

	<!-- Define operators                                                        -->
	<operators id="operators">
		<scaleOperator scaleFactor="0.75" weight="0.1">
			<parameter idref="mt123.CP1+2.kappa"/>
		</scaleOperator>
		<scaleOperator scaleFactor="0.75" weight="0.1">
			<parameter idref="mt123.CP3.kappa"/>
		</scaleOperator>
		<deltaExchange delta="0.01" weight="0.1">
			<parameter idref="mt123.CP1+2.frequencies"/>
		</deltaExchange>
		<deltaExchange delta="0.01" weight="0.1">
			<parameter idref="mt123.CP3.frequencies"/>
		</deltaExchange>
		<scaleOperator scaleFactor="0.75" weight="0.1">
			<parameter idref="mt123.CP1+2.alpha"/>
		</scaleOperator>
		<scaleOperator scaleFactor="0.75" weight="0.1">
			<parameter idref="mt123.CP3.alpha"/>
		</scaleOperator>
		<deltaExchange delta="0.75" parameterWeights="6608 3300" weight="4">
			<parameter idref="mt123.allMus"/>
		</deltaExchange>
		<scaleOperator scaleFactor="0.75" weight="0.1">
			<parameter idref="mel1235.CP1+2.kappa"/>
		</scaleOperator>
		<scaleOperator scaleFactor="0.75" weight="0.1">
			<parameter idref="mel1235.CP3.kappa"/>
		</scaleOperator>
		<scaleOperator scaleFactor="0.75" weight="0.1">
			<parameter idref="mel1235.CP5.kappa"/>
		</scaleOperator>
		<deltaExchange delta="0.01" weight="0.1">
			<parameter idref="mel1235.CP1+2.frequencies"/>
		</deltaExchange>
		<deltaExchange delta="0.01" weight="0.1">
			<parameter idref="mel1235.CP3.frequencies"/>
		</deltaExchange>
		<deltaExchange delta="0.01" weight="0.1">
			<parameter idref="mel1235.CP5.frequencies"/>
		</deltaExchange>
		<scaleOperator scaleFactor="0.75" weight="0.1">
			<parameter idref="mel1235.CP1+2.alpha"/>
		</scaleOperator>
		<scaleOperator scaleFactor="0.75" weight="0.1">
			<parameter idref="mel1235.CP3.alpha"/>
		</scaleOperator>
		<scaleOperator scaleFactor="0.75" weight="0.1">
			<parameter idref="mel1235.CP5.alpha"/>
		</scaleOperator>
		<deltaExchange delta="0.75" parameterWeights="517885 259051 178739" weight="4">
			<parameter idref="mel1235.allMus"/>
		</deltaExchange>
		<scaleOperator scaleFactor="0.75" weight="3">
			<parameter idref="mt123.clock.rate"/>
		</scaleOperator>
		<scaleOperator scaleFactor="0.75" weight="3">
			<parameter idref="mel1235.clock.rate"/>
		</scaleOperator>
		<subtreeSlide size="0.0054" gaussian="true" weight="15">
			<treeModel idref="mt123.treeModel"/>
		</subtreeSlide>
		<narrowExchange weight="15">
			<treeModel idref="mt123.treeModel"/>
		</narrowExchange>
		<wideExchange weight="3">
			<treeModel idref="mt123.treeModel"/>
		</wideExchange>
		<wilsonBalding weight="3">
			<treeModel idref="mt123.treeModel"/>
		</wilsonBalding>
		<scaleOperator scaleFactor="0.75" weight="3">
			<parameter idref="mt123.treeModel.rootHeight"/>
		</scaleOperator>
		<uniformOperator weight="30">
			<parameter idref="mt123.treeModel.internalNodeHeights"/>
		</uniformOperator>
		<subtreeSlide size="0.0027" gaussian="true" weight="15">
			<treeModel idref="mel1235.treeModel"/>
		</subtreeSlide>
		<narrowExchange weight="15">
			<treeModel idref="mel1235.treeModel"/>
		</narrowExchange>
		<wideExchange weight="3">
			<treeModel idref="mel1235.treeModel"/>
		</wideExchange>
		<wilsonBalding weight="3">
			<treeModel idref="mel1235.treeModel"/>
		</wilsonBalding>
		<scaleOperator scaleFactor="0.75" weight="3">
			<parameter idref="mel1235.treeModel.rootHeight"/>
		</scaleOperator>
		<uniformOperator weight="30">
			<parameter idref="mel1235.treeModel.internalNodeHeights"/>
		</uniformOperator>
		<scaleOperator scaleFactor="0.75" weight="3">
			<parameter idref="mt123.constant.popSize"/>
		</scaleOperator>
		<scaleOperator scaleFactor="0.75" weight="3">
			<parameter idref="mel1235.constant.popSize"/>
		</scaleOperator>
		<upDownOperator scaleFactor="0.75" weight="3">
			<up>
				<parameter idref="mt123.clock.rate"/>
			</up>
			<down>
				<parameter idref="mt123.treeModel.allInternalNodeHeights"/>
			</down>
		</upDownOperator>
		<upDownOperator scaleFactor="0.75" weight="3">
			<up>
				<parameter idref="mel1235.clock.rate"/>
			</up>
			<down>
				<parameter idref="mel1235.treeModel.allInternalNodeHeights"/>
			</down>
		</upDownOperator>
	</operators>

	<!-- Define MCMC                                                             -->
	<mcmc id="mcmc" chainLength="1000000000" autoOptimize="true">
		<posterior id="posterior">
			<prior id="prior">
				<logNormalPrior mean="1.0" stdev="1.25" offset="0.0" meanInRealSpace="false">
					<parameter idref="mt123.CP1+2.kappa"/>
				</logNormalPrior>
				<logNormalPrior mean="1.0" stdev="1.25" offset="0.0" meanInRealSpace="false">
					<parameter idref="mt123.CP3.kappa"/>
				</logNormalPrior>
				<logNormalPrior mean="1.0" stdev="1.25" offset="0.0" meanInRealSpace="false">
					<parameter idref="mel1235.CP1+2.kappa"/>
				</logNormalPrior>
				<logNormalPrior mean="1.0" stdev="1.25" offset="0.0" meanInRealSpace="false">
					<parameter idref="mel1235.CP3.kappa"/>
				</logNormalPrior>
				<logNormalPrior mean="1.0" stdev="1.25" offset="0.0" meanInRealSpace="false">
					<parameter idref="mel1235.CP5.kappa"/>
				</logNormalPrior>
				<normalPrior mean="76287.0" stdev="10.0">
					<parameter idref="mt123.treeModel.rootHeight"/>
				</normalPrior>
				<normalPrior mean="76287.0" stdev="10.0">
					<parameter idref="mel1235.treeModel.rootHeight"/>
				</normalPrior>
				<oneOnXPrior>
					<parameter idref="mt123.constant.popSize"/>
				</oneOnXPrior>
				<oneOnXPrior>
					<parameter idref="mel1235.constant.popSize"/>
				</oneOnXPrior>
				<coalescentLikelihood idref="mt123.coalescent"/>
				<coalescentLikelihood idref="mel1235.coalescent"/>
			</prior>
			<likelihood id="likelihood">
				<treeLikelihood idref="mt123.CP1+2.mt123.treeLikelihood"/>
				<treeLikelihood idref="mt123.CP3.mt123.treeLikelihood"/>
				<treeLikelihood idref="mel1235.CP1+2.mel1235.treeLikelihood"/>
				<treeLikelihood idref="mel1235.CP3.mel1235.treeLikelihood"/>
				<treeLikelihood idref="mel1235.CP5.mel1235.treeLikelihood"/>
			</likelihood>
		</posterior>
		<operators idref="operators"/>

		<!-- write log to screen                                                     -->
		<log id="screenLog" logEvery="1000">
			<column label="Posterior" dp="4" width="12">
				<posterior idref="posterior"/>
			</column>
			<column label="Prior" dp="4" width="12">
				<prior idref="prior"/>
			</column>
			<column label="Likelihood" dp="4" width="12">
				<likelihood idref="likelihood"/>
			</column>
			<column label="mt123.rootHeight" sf="6" width="12">
				<parameter idref="mt123.treeModel.rootHeight"/>
			</column>
			<column label="mel1235.rootHeight" sf="6" width="12">
				<parameter idref="mel1235.treeModel.rootHeight"/>
			</column>
			<column label="mt123.clock.rate" sf="6" width="12">
				<parameter idref="mt123.clock.rate"/>
			</column>
			<column label="mel1235.clock.rate" sf="6" width="12">
				<parameter idref="mel1235.clock.rate"/>
			</column>
		</log>

		<!-- write log to file                                                       -->
		<log id="fileLog" logEvery="1000" fileName="mtmel.difftree.unlink.1.log" overwrite="false">
			<posterior idref="posterior"/>
			<prior idref="prior"/>
			<likelihood idref="likelihood"/>
			<parameter idref="mt123.treeModel.rootHeight"/>
			<parameter idref="mel1235.treeModel.rootHeight"/>
			<parameter idref="mt123.constant.popSize"/>
			<parameter idref="mel1235.constant.popSize"/>
			<parameter idref="mt123.CP1+2.kappa"/>
			<parameter idref="mt123.CP3.kappa"/>
			<parameter idref="mt123.CP1+2.frequencies"/>
			<parameter idref="mt123.CP3.frequencies"/>
			<parameter idref="mt123.CP1+2.alpha"/>
			<parameter idref="mt123.CP3.alpha"/>
			<compoundParameter idref="mt123.allMus"/>
			<parameter idref="mel1235.CP1+2.kappa"/>
			<parameter idref="mel1235.CP3.kappa"/>
			<parameter idref="mel1235.CP5.kappa"/>
			<parameter idref="mel1235.CP1+2.frequencies"/>
			<parameter idref="mel1235.CP3.frequencies"/>
			<parameter idref="mel1235.CP5.frequencies"/>
			<parameter idref="mel1235.CP1+2.alpha"/>
			<parameter idref="mel1235.CP3.alpha"/>
			<parameter idref="mel1235.CP5.alpha"/>
			<compoundParameter idref="mel1235.allMus"/>
			<parameter idref="mt123.clock.rate"/>
			<parameter idref="mel1235.clock.rate"/>
			<treeLikelihood idref="mt123.CP1+2.mt123.treeLikelihood"/>
			<treeLikelihood idref="mt123.CP3.mt123.treeLikelihood"/>
			<treeLikelihood idref="mel1235.CP1+2.mel1235.treeLikelihood"/>
			<treeLikelihood idref="mel1235.CP3.mel1235.treeLikelihood"/>
			<treeLikelihood idref="mel1235.CP5.mel1235.treeLikelihood"/>
			<coalescentLikelihood idref="mt123.coalescent"/>
			<coalescentLikelihood idref="mel1235.coalescent"/>
		</log>

		<!-- write tree log to file                                                  -->
		<logTree id="mt123.treeFileLog" logEvery="1000" nexusFormat="true" fileName="mtmel.difftree.unlink.1.mt123.trees" sortTranslationTable="true">
			<treeModel idref="mt123.treeModel"/>
			<strictClockBranchRates idref="mt123.branchRates"/>
			<posterior idref="posterior"/>
		</logTree>
		<logTree id="mel1235.treeFileLog" logEvery="1000" nexusFormat="true" fileName="mtmel.difftree.unlink.1.mel1235.trees" sortTranslationTable="true">
			<treeModel idref="mel1235.treeModel"/>
			<strictClockBranchRates idref="mel1235.branchRates"/>
			<posterior idref="posterior"/>
		</logTree>
	</mcmc>
	<report>
		<property name="timer">
			<mcmc idref="mcmc"/>
		</property>
	</report>
</beast>
