# Supplementary material for: Population Genomics of the Wolbachia Endosymbiont in Drosophila melanogaster
Source: PLoS Genet. 2012 Dec 20;8(12):e1003129. doi: 10.1371/journal.pgen.1003129 (PMC3527207; doi:10.1371/journal.pgen.1003129)
Supplement: Dataset S3 — Archive of Bayesian dated phylogenetic trees in Newick format and corresponding BEAST XML files based on a concatenated alignment of the Wolbachia and mitochondrial genomes. (ZIP) [file pgen.1003129.s003.zip › SupplementalFile3/InfectedStrains/mt123mel1235.179strains.noindels.nrev.0.mcc.tre]

#NEXUS
Begin taxa;
	Dimensions ntax=179;
	Taxlabels
		CK2
		CO1
		CO10N
		CO13N
		CO14
		CO16
		CO2
		CO9N
		DGRP136
		DGRP142
		DGRP149
		DGRP153
		DGRP176
		DGRP181
		DGRP21
		DGRP227
		DGRP237
		DGRP256
		DGRP272
		DGRP280
		DGRP287
		DGRP306
		DGRP310
		DGRP317
		DGRP318
		DGRP320
		DGRP321
		DGRP335
		DGRP336
		DGRP338
		DGRP352
		DGRP356
		DGRP360
		DGRP362
		DGRP365
		DGRP370
		DGRP374
		DGRP380
		DGRP383
		DGRP393
		DGRP398
		DGRP40
		DGRP405
		DGRP409
		DGRP440
		DGRP441
		DGRP461
		DGRP486
		DGRP49
		DGRP513
		DGRP531
		DGRP535
		DGRP554
		DGRP555
		DGRP589
		DGRP591
		DGRP595
		DGRP639
		DGRP646
		DGRP69
		DGRP705
		DGRP707
		DGRP712
		DGRP716
		DGRP721
		DGRP727
		DGRP73
		DGRP730
		DGRP737
		DGRP738
		DGRP75
		DGRP761
		DGRP776
		DGRP783
		DGRP786
		DGRP787
		DGRP790
		DGRP796
		DGRP801
		DGRP802
		DGRP804
		DGRP805
		DGRP818
		DGRP820
		DGRP822
		DGRP832
		DGRP837
		DGRP852
		DGRP853
		DGRP855
		DGRP859
		DGRP861
		DGRP879
		DGRP882
		DGRP884
		DGRP887
		DGRP890
		DGRP892
		DGRP897
		ED10N
		ED2
		ED3
		ED5N
		ED6N
		EZ2
		EZ25
		EZ5N
		EZ9N
		FR14
		FR310
		GA125
		GA145
		GA160
		GA191
		KN133N
		KN20N
		KN34
		KN6
		KR39
		KR42
		KR4N
		KR7
		KT1
		KT6
		NG6N
		RC1
		RC5
		RG10
		RG11N
		RG13N
		RG15
		RG18N
		RG19
		RG2
		RG21N
		RG22
		RG24
		RG25
		RG28
		RG3
		RG32N
		RG33
		RG34
		RG35
		RG36
		RG37N
		RG38N
		RG39
		RG4N
		RG5
		RG6N
		RG7
		RG9
		SP173
		SP188
		SP221
		SP235
		SP241
		SP254
		SP80
		TZ10
		TZ14
		UG19
		UG28N
		UG5N
		UG7
		UM118
		UM37
		UM526
		ZI261
		ZI268
		ZI468
		ZI91
		ZL130
		ZO12
		ZO65
		ZS11
		ZS37
		ZS56
		;
End;
Begin trees;
	Translate
		1 CK2,
		2 CO1,
		3 CO10N,
		4 CO13N,
		5 CO14,
		6 CO16,
		7 CO2,
		8 CO9N,
		9 DGRP136,
		10 DGRP142,
		11 DGRP149,
		12 DGRP153,
		13 DGRP176,
		14 DGRP181,
		15 DGRP21,
		16 DGRP227,
		17 DGRP237,
		18 DGRP256,
		19 DGRP272,
		20 DGRP280,
		21 DGRP287,
		22 DGRP306,
		23 DGRP310,
		24 DGRP317,
		25 DGRP318,
		26 DGRP320,
		27 DGRP321,
		28 DGRP335,
		29 DGRP336,
		30 DGRP338,
		31 DGRP352,
		32 DGRP356,
		33 DGRP360,
		34 DGRP362,
		35 DGRP365,
		36 DGRP370,
		37 DGRP374,
		38 DGRP380,
		39 DGRP383,
		40 DGRP393,
		41 DGRP398,
		42 DGRP40,
		43 DGRP405,
		44 DGRP409,
		45 DGRP440,
		46 DGRP441,
		47 DGRP461,
		48 DGRP486,
		49 DGRP49,
		50 DGRP513,
		51 DGRP531,
		52 DGRP535,
		53 DGRP554,
		54 DGRP555,
		55 DGRP589,
		56 DGRP591,
		57 DGRP595,
		58 DGRP639,
		59 DGRP646,
		60 DGRP69,
		61 DGRP705,
		62 DGRP707,
		63 DGRP712,
		64 DGRP716,
		65 DGRP721,
		66 DGRP727,
		67 DGRP73,
		68 DGRP730,
		69 DGRP737,
		70 DGRP738,
		71 DGRP75,
		72 DGRP761,
		73 DGRP776,
		74 DGRP783,
		75 DGRP786,
		76 DGRP787,
		77 DGRP790,
		78 DGRP796,
		79 DGRP801,
		80 DGRP802,
		81 DGRP804,
		82 DGRP805,
		83 DGRP818,
		84 DGRP820,
		85 DGRP822,
		86 DGRP832,
		87 DGRP837,
		88 DGRP852,
		89 DGRP853,
		90 DGRP855,
		91 DGRP859,
		92 DGRP861,
		93 DGRP879,
		94 DGRP882,
		95 DGRP884,
		96 DGRP887,
		97 DGRP890,
		98 DGRP892,
		99 DGRP897,
		100 ED10N,
		101 ED2,
		102 ED3,
		103 ED5N,
		104 ED6N,
		105 EZ2,
		106 EZ25,
		107 EZ5N,
		108 EZ9N,
		109 FR14,
		110 FR310,
		111 GA125,
		112 GA145,
		113 GA160,
		114 GA191,
		115 KN133N,
		116 KN20N,
		117 KN34,
		118 KN6,
		119 KR39,
		120 KR42,
		121 KR4N,
		122 KR7,
		123 KT1,
		124 KT6,
		125 NG6N,
		126 RC1,
		127 RC5,
		128 RG10,
		129 RG11N,
		130 RG13N,
		131 RG15,
		132 RG18N,
		133 RG19,
		134 RG2,
		135 RG21N,
		136 RG22,
		137 RG24,
		138 RG25,
		139 RG28,
		140 RG3,
		141 RG32N,
		142 RG33,
		143 RG34,
		144 RG35,
		145 RG36,
		146 RG37N,
		147 RG38N,
		148 RG39,
		149 RG4N,
		150 RG5,
		151 RG6N,
		152 RG7,
		153 RG9,
		154 SP173,
		155 SP188,
		156 SP221,
		157 SP235,
		158 SP241,
		159 SP254,
		160 SP80,
		161 TZ10,
		162 TZ14,
		163 UG19,
		164 UG28N,
		165 UG5N,
		166 UG7,
		167 UM118,
		168 UM37,
		169 UM526,
		170 ZI261,
		171 ZI268,
		172 ZI468,
		173 ZI91,
		174 ZL130,
		175 ZO12,
		176 ZO65,
		177 ZS11,
		178 ZS37,
		179 ZS56
		;
tree TREE1 = [&R] ((((((160[&height_95%_HPD={0.0,2.399610821157694E-8},length_range={1946.586257948,51283.50438699},length_95%_HPD={3839.18918164,20260.25311443},height_range={0.0,8.000642992556095E-8},states="Africa",rate_95%_HPD={3.7261598073107756E-10,1.548042814054887E-9},states.set.prob={1.0},states.prob=1.0,states.set={"Africa"},rate_range={2.224738131803793E-10,3.2146603540129673E-9},heigh…
End;
