# Supplementary material for: Population Genomics of the Wolbachia Endosymbiont in Drosophila melanogaster
Source: PLoS Genet. 2012 Dec 20;8(12):e1003129. doi: 10.1371/journal.pgen.1003129 (PMC3527207; doi:10.1371/journal.pgen.1003129)
Supplement: Dataset S4 — Tables of variable sites for Wolbachia and mitochondrial genomes. Variant sites were extracted from the alignments used for BEAST analysis (indels and fully ambiguous sites removed, no reference sequences, with annotation track). Coordinates are provided relative to reference genome (ref) and relative to the alignment with columns containing indels and fully ambiguous sites removed (aln). Classes of annotated sites (ann) are defined in the Materials and Methods. (ZIP) [file pgen.1003129.s004.zip]

Archive with 8 entries (5 files):
- SupplementalFile4/
- SupplementalFile4/.DS_Store
- __MACOSX/
- __MACOSX/SupplementalFile4/
- __MACOSX/SupplementalFile4/._.DS_Store
- SupplementalFile4/DGRP_DPGP_mtDNA_annotated_noindels.variants.txt
- SupplementalFile4/DGRP_DPGP_mtDNA_infected_annotated_noindels.variants.txt
- SupplementalFile4/DGRP_DPGP_wMel_infected_annotated_noindels.variants.txt
