# Supplementary material for: Population Genomics of the Wolbachia Endosymbiont in Drosophila melanogaster
Source: PLoS Genet. 2012 Dec 20;8(12):e1003129. doi: 10.1371/journal.pgen.1003129 (PMC3527207; doi:10.1371/journal.pgen.1003129)
Supplement: Dataset S4 — Tables of variable sites for Wolbachia and mitochondrial genomes. Variant sites were extracted from the alignments used for BEAST analysis (indels and fully ambiguous sites removed, no reference sequences, with annotation track). Coordinates are provided relative to reference genome (ref) and relative to the alignment with columns containing indels and fully ambiguous sites removed (aln). Classes of annotated sites (ann) are defined in the Materials and Methods. (ZIP) [file pgen.1003129.s004.zip › SupplementalFile4/DGRP_DPGP_mtDNA_annotated_noindels.variants.txt]

ref	473	557	735	740	791	862	867	989	1064	1068	1154	1164	1336	1366	1512	1554	1566	1674	1716	1737	1779	1801	1804	1812	1814	1836	1857	1861	1915	1917	1924	1929	1971	2007	2010	2071	2136	2148	2151	2160	2187	2190	2193	2223	2250	2280	2349	2515	2520
aln	386	459	495	500	551	592	597	667	722	726	812	821	949	979	1125	1167	1179	1287	1329	1350	1392	1414	1417	1425	1427	1449	1470	1474	1528	1530	1537	1542	1584	1620	1623	1684	1749	1761	1764	1773	1800	1803	1806	1836	1863	1893	1962	2128	2133
ann	3	3	1	3	3	2	1	3	3	1	3	1	4	4	3	3	3	3	3	3	3	1	1	3	2	3	3	1	1	3	1	3	3	3	3	1	3	3	3	3	3	3	3	3	3	3	3	1	3
DGRP256	a	a	t	t	g	c	g	a	a	c	c	a	c	a	c	t	a	a	g	t	t	c	t	t	g	g	a	c	c	a	g	a	a	t	a	c	g	t	t	c	t	t	a	a	a	a	c	g	a
DGRP801	a	a	t	t	g	c	g	a	a	c	t	a	c	a	t	t	a	a	g	t	t	c	t	t	g	g	a	c	c	a	g	a	a	t	a	c	g	t	t	c	t	t	a	a	a	a	t	g	a
DGRP776	a	a	t	t	g	c	g	a	a	c	t	a	c	a	t	t	a	a	g	t	t	c	t	t	g	g	a	c	c	a	g	a	a	t	a	c	g	t	t	c	t	t	a	a	a	a	t	g	a
DGRP441	a	a	t	t	g	c	g	a	a	c	t	a	c	a	t	t	a	a	g	t	t	c	t	t	g	g	a	c	c	a	g	a	a	t	a	c	g	t	t	c	t	t	a	a	a	a	c	g	a
DGRP88	a	a	t	t	g	c	g	a	a	c	t	a	c	a	t	t	a	a	g	t	t	c	t	t	g	g	a	c	c	a	g	a	a	t	a	c	g	t	t	c	t	t	a	a	a	a	c	g	a
DGRP73	a	a	t	t	a	c	g	a	a	c	c	a	c	a	t	t	a	a	a	t	t	c	t	t	g	g	a	c	c	a	g	a	a	t	a	c	g	t	t	c	t	t	a	a	a	a	c	g	a
DGRP336	a	a	t	t	g	c	g	a	a	c	t	a	c	a	t	t	a	a	g	t	t	c	t	t	g	g	a	c	c	a	g	a	a	t	a	c	g	t	t	c	t	t	a	a	a	a	c	g	a
DGRP287	a	a	t	t	g	c	g	a	a	c	t	a	c	a	t	t	a	a	g	t	t	c	t	t	g	g	a	c	c	a	g	a	a	t	a	c	g	t	t	c	t	t	a	a	a	a	c	g	a
DGRP554	a	a	t	t	g	c	g	a	a	c	t	a	c	a	t	t	a	a	g	t	t	c	t	t	g	g	a	c	c	a	g	a	a	t	a	c	g	t	t	c	t	t	a	a	a	a	t	g	a
DGRP409	a	a	t	t	a	c	g	a	a	c	t	a	t	a	t	t	a	a	g	t	t	c	t	t	g	g	a	c	c	a	g	a	a	t	a	c	g	t	t	c	t	t	a	a	a	a	c	g	a
DGRP852	a	a	t	t	g	c	g	a	a	c	t	a	c	a	t	t	a	a	g	t	t	c	t	t	g	g	a	c	c	a	g	a	a	t	a	t	g	t	t	c	t	t	a	a	a	a	c	g	a
DGRP820	a	a	t	t	g	c	g	a	a	c	t	a	c	a	t	t	a	a	g	t	t	c	t	t	g	g	a	c	c	a	g	a	a	t	a	c	g	t	t	c	t	t	a	a	a	a	c	g	a
DGRP427	a	a	t	t	g	c	g	a	a	c	t	a	c	a	t	t	a	a	g	t	t	c	t	t	g	g	a	c	c	a	g	a	a	t	a	c	g	t	t	c	t	t	a	a	a	a	t	g	a
DGRP595	a	a	t	t	g	c	g	a	a	c	t	a	c	a	t	t	a	a	g	t	t	c	t	t	g	g	a	c	c	a	g	a	a	t	a	c	g	t	t	c	t	t	a	a	a	a	c	g	a
DGRP227	a	a	t	t	g	c	g	a	a	c	t	a	c	a	t	t	a	a	g	t	t	c	t	t	g	g	a	c	c	a	g	a	a	t	a	c	g	t	t	c	t	t	a	a	g	a	c	g	a
DGRP373	a	a	t	t	g	c	g	a	a	c	t	a	c	a	t	t	a	a	g	t	t	c	t	t	g	g	a	c	c	a	g	a	a	t	a	c	g	t	t	c	t	t	a	a	g	a	c	g	a
DGRP857	a	a	t	t	a	c	g	a	a	c	t	a	c	a	t	t	a	a	g	t	t	c	t	t	g	g	a	c	c	a	g	a	a	t	a	c	g	t	t	c	t	t	a	a	a	a	c	g	a
DGRP317	a	a	t	t	g	c	g	a	a	c	t	a	c	a	t	t	a	a	g	t	t	c	t	t	g	a	a	c	c	a	g	a	a	t	a	c	g	t	t	c	t	t	a	a	a	a	c	g	a
DGRP49	a	a	t	t	g	c	g	a	a	c	t	a	c	a	t	t	a	a	g	t	t	c	t	t	g	g	a	c	c	a	g	a	a	t	a	c	g	t	t	c	t	k	a	a	a	a	c	g	a
DGRP765	a	a	t	t	g	c	g	a	a	c	t	a	c	a	t	t	a	a	g	t	t	c	t	t	g	g	a	c	c	a	g	a	a	t	a	c	g	t	t	c	t	t	a	a	a	a	c	g	a
DGRP555	a	a	t	t	g	c	g	a	a	c	t	a	c	a	t	t	a	a	g	t	t	c	t	t	g	g	a	c	c	a	g	a	a	t	a	c	g	t	t	c	t	t	a	a	a	a	t	g	a
DGRP208	a	a	t	t	g	c	g	a	a	c	t	a	c	a	t	t	a	a	g	t	t	c	t	t	g	g	a	c	c	a	g	a	a	t	a	c	g	t	t	c	t	t	a	a	a	a	c	g	a
DGRP26	a	a	t	t	g	c	g	a	a	c	t	a	c	a	t	t	a	a	g	t	t	c	t	t	g	g	a	c	c	a	g	a	a	t	a	c	g	t	t	c	t	t	a	a	a	a	c	g	a
DGRP563	a	a	t	t	g	c	g	a	a	c	t	a	c	a	t	t	a	a	g	t	t	c	t	t	g	g	a	c	c	a	g	a	a	t	a	c	g	t	t	c	t	t	a	a	a	a	c	g	a
DGRP787	a	a	t	t	g	c	g	a	a	c	t	a	c	a	t	t	a	a	g	t	t	c	t	t	g	g	a	c	c	a	g	a	a	t	a	c	g	t	t	c	t	t	a	a	a	a	c	g	a
DGRP307	a	a	t	t	g	c	g	a	a	c	t	a	c	a	t	t	a	a	g	t	t	c	t	t	g	g	a	c	c	a	g	a	a	t	a	c	g	t	t	c	t	t	a	a	a	a	c	g	a
DGRP332	a	a	t	t	g	c	g	a	a	c	t	a	c	a	t	t	a	a	g	t	t	c	t	t	g	g	a	c	c	a	g	a	a	t	a	c	g	t	t	c	t	t	a	a	a	a	c	g	a
DGRP309	a	a	t	t	g	c	g	a	a	c	t	a	c	a	t	t	a	a	g	t	t	c	t	t	g	g	a	c	c	a	g	a	a	t	a	c	g	t	t	c	t	t	a	a	a	a	c	g	a
DGRP69	a	a	t	t	g	c	g	a	a	c	c	a	c	a	c	t	a	a	g	t	t	c	t	t	g	g	a	c	c	a	g	a	a	t	a	c	g	t	t	c	t	t	a	a	a	a	c	g	a
DGRP855	a	a	t	t	g	c	g	a	a	c	t	a	c	a	t	t	a	a	g	t	t	c	t	t	g	g	a	c	c	a	g	a	a	t	a	t	g	t	t	c	t	t	a	a	a	a	c	g	a
DGRP437	a	a	t	t	g	c	g	a	a	c	t	a	c	a	t	t	a	a	g	t	t	c	t	t	g	g	a	c	c	a	g	a	a	t	a	c	g	t	t	c	t	t	a	a	a	a	c	g	a
DGRP799	a	a	t	t	g	c	g	a	a	c	t	a	c	a	t	t	a	a	g	t	t	c	t	t	g	g	a	c	c	a	g	a	a	t	a	c	g	t	t	c	t	t	a	a	a	a	c	g	a
DGRP405	a	a	t	t	g	c	g	a	a	c	t	a	c	a	t	t	a	a	g	t	t	c	t	t	g	g	a	c	c	a	g	a	a	t	a	c	g	t	t	c	t	t	a	a	a	a	c	g	a
DGRP359	a	a	t	t	g	c	g	a	a	c	t	a	c	a	t	t	a	a	g	t	t	c	t	a	g	g	a	c	c	a	g	a	a	t	a	c	g	t	t	c	t	t	a	a	a	a	c	g	a
DGRP59	a	a	t	t	g	c	g	a	a	c	y	a	c	a	t	t	a	a	g	t	t	c	t	t	g	g	a	c	c	a	g	a	a	t	a	c	g	t	t	c	t	t	a	a	a	a	c	g	a
DGRP228	a	a	t	t	g	c	g	a	a	c	t	a	c	a	t	t	a	a	g	t	t	c	t	t	g	g	a	c	c	g	g	a	a	t	a	t	g	t	t	c	t	t	a	a	a	a	c	g	a
DGRP310	a	a	t	t	g	c	g	a	a	c	t	a	c	a	t	t	a	a	g	t	t	c	t	t	g	g	a	c	c	a	g	a	a	t	a	c	g	t	t	c	t	t	a	a	a	a	c	g	a
DGRP491	a	a	t	t	g	c	g	a	a	c	t	a	c	a	t	t	a	a	g	t	t	c	t	t	g	g	a	c	c	a	g	a	a	t	a	c	g	t	t	c	t	t	a	a	a	a	c	g	a
DGRP853	a	a	t	t	g	c	g	a	a	c	t	a	c	a	t	t	a	a	g	t	t	c	t	t	g	g	a	c	c	a	g	a	a	t	a	c	g	t	t	c	t	t	a	a	a	a	c	g	a
DGRP350	a	a	t	t	g	c	g	a	a	c	t	a	c	a	t	t	a	a	g	t	t	c	t	t	g	g	a	c	c	a	g	a	a	t	a	c	g	t	c	c	t	t	a	g	a	a	c	g	a
DGRP639	a	a	t	t	g	c	g	a	a	c	t	a	c	a	t	t	a	a	g	t	t	c	t	t	g	g	a	c	c	a	g	a	a	t	a	c	g	t	t	c	t	t	a	a	a	a	c	g	a
DGRP732	a	a	t	t	g	c	g	a	a	c	t	a	c	a	t	t	a	a	g	t	t	c	t	t	g	g	a	c	c	a	g	a	a	t	a	c	g	t	t	c	t	t	a	a	a	a	c	g	a
DGRP40	a	a	t	t	g	c	g	a	a	c	t	a	c	a	t	t	a	a	g	t	t	c	t	t	g	g	a	c	c	a	g	a	a	t	a	c	g	t	t	c	t	t	a	a	a	a	c	g	a
DGRP392	a	a	t	t	g	c	g	a	a	c	t	a	c	a	t	t	a	a	g	t	t	c	t	t	g	g	r	c	c	a	g	a	a	t	a	c	g	t	t	c	t	t	a	a	a	a	c	g	a
DGRP272	a	a	t	t	g	c	g	a	a	c	t	a	c	a	t	t	a	a	g	t	t	c	t	t	g	g	a	c	c	a	g	a	a	t	a	c	g	t	t	c	t	t	a	a	a	a	c	g	a
DGRP884	a	a	t	t	g	c	g	a	a	c	t	a	c	a	t	t	a	a	g	t	t	c	t	t	g	g	a	c	c	a	g	a	a	t	a	c	g	t	t	c	t	t	a	a	a	a	c	g	a
DGRP393	a	a	t	t	g	c	g	a	a	c	t	a	c	a	t	t	a	a	g	t	t	c	t	t	g	g	a	c	c	a	g	a	a	t	a	c	g	t	t	c	t	g	a	a	a	a	c	g	a
DGRP531	a	a	t	t	g	c	g	a	a	c	t	a	c	a	t	t	a	a	g	t	t	c	t	t	g	g	a	c	c	a	g	a	a	t	a	c	g	t	t	c	t	t	a	a	a	a	c	g	a
DGRP321	a	a	t	t	g	c	g	a	a	c	t	a	c	a	t	t	a	a	g	t	t	c	t	t	g	g	a	c	c	a	g	a	a	t	a	c	g	t	t	c	t	g	a	a	a	a	c	g	a
DGRP790	a	a	t	t	g	c	g	a	a	c	t	a	c	a	t	t	a	a	g	t	t	c	t	t	g	g	a	c	c	a	g	a	a	t	a	c	g	t	t	c	t	t	a	a	a	a	c	g	a
DGRP381	a	a	t	t	g	c	g	a	a	c	t	a	c	a	t	t	a	a	g	t	t	c	t	t	g	g	g	c	c	a	g	a	a	t	a	c	g	t	t	c	t	t	a	a	a	a	c	g	a
DGRP356	a	a	t	t	g	c	g	a	a	c	t	a	c	a	t	t	a	a	g	t	t	c	t	t	g	g	a	c	c	a	g	a	a	t	a	c	g	t	t	c	t	t	a	a	a	a	c	r	a
DGRP21	a	a	t	t	g	c	g	a	a	c	t	a	c	a	t	t	a	a	g	t	t	c	t	t	g	g	a	c	c	a	g	a	a	t	a	t	g	t	t	c	t	t	a	a	a	a	c	g	a
DGRP129	a	a	t	t	g	c	g	a	a	c	t	a	c	a	t	t	a	a	g	t	t	c	t	t	g	g	a	c	c	g	g	a	a	t	a	t	g	t	t	c	t	t	a	a	a	a	c	g	a
DGRP879	a	a	t	t	g	c	g	a	a	c	t	a	c	a	t	t	a	a	g	t	t	c	t	t	g	g	a	c	c	a	g	a	a	t	a	c	g	t	t	c	t	t	a	a	a	a	c	g	a
DGRP486	a	a	t	t	g	c	g	a	a	c	c	a	c	a	c	t	a	a	g	t	t	c	t	t	g	g	a	c	c	a	g	a	a	t	a	c	g	t	t	c	t	t	a	a	a	a	c	g	a
DGRP730	a	a	t	t	g	c	g	a	a	c	t	a	c	a	t	t	a	a	g	t	t	c	t	t	g	g	a	c	c	a	g	a	a	t	a	t	g	t	t	c	t	t	a	a	a	a	c	g	a
DGRP786	a	a	t	t	g	c	g	a	a	c	t	a	c	a	t	t	a	a	g	t	t	c	t	t	g	g	a	c	c	a	g	a	a	t	a	c	g	t	t	c	t	t	a	a	a	a	c	g	a
DGRP832	a	a	t	t	g	c	g	a	a	c	t	a	c	a	t	t	a	a	g	t	t	c	t	t	g	g	a	c	c	a	g	a	a	t	a	c	g	t	t	c	t	t	a	a	a	a	c	g	a
DGRP352	a	a	t	t	g	c	g	a	a	c	t	a	c	a	t	t	a	a	g	t	t	c	t	t	g	g	a	c	c	a	g	a	a	t	a	c	g	t	t	c	t	t	a	a	a	a	c	g	a
DGRP85	a	a	t	t	g	c	g	a	a	c	c	a	c	a	c	t	a	a	g	t	t	c	t	t	g	g	a	c	c	a	g	a	a	t	a	c	g	t	t	c	t	t	a	a	a	a	c	g	a
DGRP237	a	a	t	t	g	c	g	a	a	c	t	a	c	a	t	t	a	a	g	t	t	c	t	t	g	g	a	c	c	a	g	a	a	t	a	c	g	t	t	c	t	t	a	g	a	a	c	g	a
DGRP492	a	a	t	t	g	c	g	a	a	c	t	a	c	a	t	t	a	a	g	t	t	c	t	t	g	g	a	c	c	a	g	a	a	t	a	c	g	t	t	c	t	t	a	a	a	a	c	g	a
DGRP822	a	a	t	t	a	c	g	a	a	c	t	a	c	a	t	t	a	a	g	t	t	c	t	t	g	g	a	c	c	a	g	a	a	t	a	c	g	t	t	c	t	t	a	a	a	a	c	g	a
DGRP280	a	a	t	t	g	c	g	a	a	c	t	a	c	a	t	t	a	a	g	t	t	c	t	t	g	g	a	c	c	a	g	a	a	t	a	c	g	t	t	c	t	t	a	a	a	a	c	g	a
DGRP57	a	a	t	t	g	c	g	a	a	c	t	a	c	a	t	t	a	a	g	t	t	c	t	t	g	g	a	c	c	a	g	a	a	t	a	c	g	t	c	c	t	t	a	g	a	a	c	g	a
DGRP338	a	a	c	t	a	c	g	a	a	a	t	a	c	a	t	t	a	g	g	t	a	c	t	t	g	a	a	t	c	a	g	g	a	t	a	c	g	t	t	t	c	t	a	a	a	a	c	g	a
DGRP535	a	a	t	t	g	c	g	a	a	c	t	a	c	a	t	t	a	a	g	t	t	c	t	t	g	g	a	c	c	a	g	a	a	t	a	c	g	t	t	c	t	t	a	a	a	a	c	g	a
DGRP374	a	a	t	t	g	c	g	a	a	c	t	a	c	a	t	t	a	a	g	t	t	c	t	t	g	g	a	c	c	a	g	a	a	t	a	c	g	t	t	c	t	t	a	a	a	a	c	g	a
DGRP882	a	a	t	t	g	c	g	a	a	c	t	a	c	a	t	t	a	a	g	t	t	c	t	t	g	g	a	c	c	a	g	a	a	t	a	c	g	t	t	c	t	t	a	a	a	a	t	g	a
DGRP383	a	a	t	t	g	c	g	a	a	c	t	a	c	a	t	t	a	a	g	t	t	c	t	t	g	g	a	c	c	a	g	a	a	t	a	c	g	t	t	c	t	t	a	a	a	a	c	g	a
DGRP461	a	a	t	t	g	c	g	a	a	c	t	a	c	a	t	t	a	a	g	t	t	c	t	t	g	g	a	c	c	a	g	a	a	t	a	c	g	t	t	c	t	t	a	a	a	a	c	g	a
DGRP377	a	a	t	t	g	c	c	a	a	c	t	a	c	a	t	t	a	a	g	t	t	c	t	t	g	g	a	c	c	a	g	a	a	t	a	c	g	t	t	c	t	t	a	a	a	a	c	g	a
DGRP796	a	a	t	t	g	c	g	a	a	c	t	a	c	a	t	t	a	a	g	t	t	c	t	t	g	g	a	c	c	a	g	a	a	t	a	c	g	t	t	c	t	t	a	a	a	a	c	g	a
DGRP859	a	a	t	t	g	c	g	a	a	c	t	a	c	a	t	t	a	a	g	t	t	c	t	t	g	g	a	c	c	a	g	a	a	t	a	c	g	t	t	c	t	t	a	a	a	a	c	g	a
DGRP861	a	a	t	t	g	c	g	a	a	c	c	a	c	a	c	t	a	a	g	t	t	c	t	t	g	g	a	c	c	a	g	a	a	t	a	c	g	t	t	c	t	t	a	a	a	a	c	g	a
DGRP217	a	a	t	t	a	c	g	a	a	c	t	a	c	a	t	t	a	a	a	t	t	c	t	t	g	g	a	c	c	a	g	a	a	t	a	c	g	t	t	c	t	t	a	a	a	a	c	g	a
DGRP514	a	a	t	t	g	c	g	a	a	c	t	a	c	a	t	t	a	a	g	t	t	c	t	t	g	g	a	c	c	a	g	a	a	t	a	c	g	t	t	c	t	t	a	a	a	a	c	g	a
DGRP28	a	a	t	t	g	c	g	a	a	c	t	a	c	a	t	t	a	a	g	t	t	c	t	t	g	g	a	c	c	a	g	a	a	t	a	c	g	t	t	c	t	t	a	a	a	a	c	g	a
DGRP360	a	a	t	t	g	c	g	a	a	c	t	a	c	a	t	t	a	a	g	t	t	c	t	t	g	g	a	c	c	a	g	a	a	t	a	c	g	t	t	c	t	t	a	a	a	a	c	g	a
DGRP158	a	a	t	t	g	y	g	a	a	c	t	a	c	a	t	t	a	a	g	t	t	c	t	t	g	g	a	c	c	a	g	a	a	t	a	c	g	t	t	c	t	t	a	a	a	a	c	g	a
DGRP774	a	a	t	t	g	c	g	a	a	c	t	a	c	a	t	t	a	a	g	t	t	c	t	t	g	g	a	c	c	a	g	a	a	t	a	c	g	t	t	c	t	t	a	a	a	a	c	g	a
DGRP818	a	a	t	t	a	c	g	a	a	c	t	a	c	a	t	t	a	a	g	t	t	c	t	t	g	g	a	c	c	a	g	a	a	t	a	c	g	t	t	c	t	t	a	a	a	a	c	g	a
DGRP502	a	a	t	t	a	c	g	a	a	c	t	a	c	a	t	t	a	a	g	t	t	c	t	t	g	g	a	c	c	a	g	a	a	t	a	c	g	t	t	c	t	t	a	a	a	a	c	g	a
DGRP233	a	a	t	t	g	c	g	a	a	c	t	a	c	a	t	t	a	a	g	t	t	c	t	t	g	g	a	c	c	a	g	a	a	t	a	c	g	t	t	c	t	t	a	a	g	a	c	g	a
DGRP45	a	a	t	t	a	c	g	a	a	c	t	a	c	a	t	t	a	a	g	t	t	c	t	t	g	g	a	c	c	a	g	a	a	t	a	c	g	t	t	c	t	t	a	a	a	a	c	g	a
DGRP738	a	a	t	t	g	c	g	a	a	c	c	a	c	a	c	t	a	a	g	t	t	c	t	t	g	g	a	c	c	a	g	a	a	t	a	c	g	t	t	c	t	t	a	a	a	a	c	g	a
DGRP83	a	a	t	t	g	c	g	a	a	c	t	a	c	a	t	t	a	a	g	t	t	c	t	t	g	g	a	c	c	a	g	a	a	t	a	c	g	t	t	c	t	t	a	a	a	a	c	g	a
DGRP907	a	a	t	t	a	c	g	a	a	c	t	a	c	a	t	t	a	a	a	t	t	c	t	t	g	g	a	c	c	a	g	a	a	t	a	c	g	t	t	c	t	t	a	a	a	a	c	g	a
DGRP138	a	a	t	t	g	c	g	a	a	c	t	a	c	a	t	t	a	a	g	t	t	c	t	t	g	g	a	c	c	a	g	a	a	t	a	c	g	t	t	c	t	t	a	a	a	a	c	g	a
DGRP93	a	a	t	t	g	c	g	a	a	c	t	a	c	a	t	t	a	a	g	t	t	c	t	t	g	g	a	c	c	a	g	a	a	t	a	c	g	t	t	c	t	t	a	a	g	a	c	g	a
DGRP303	a	a	t	t	g	c	g	a	a	c	t	a	c	a	t	t	a	a	g	t	t	c	t	t	g	g	a	c	c	a	g	a	a	t	a	c	g	t	t	c	t	t	a	a	g	a	c	g	a
DGRP181	g	a	t	t	g	c	g	a	a	c	c	a	c	a	c	t	a	a	g	t	t	c	t	t	g	g	a	c	c	a	g	a	a	t	a	c	g	t	t	c	t	t	a	a	a	a	c	g	a
DGRP335	a	a	c	t	a	c	g	a	a	a	t	a	c	a	t	t	a	g	g	t	a	c	t	t	g	a	a	t	c	a	g	g	a	t	a	c	g	t	t	t	c	t	a	a	a	a	c	g	a
DGRP802	a	a	t	t	g	c	g	a	a	c	t	a	c	a	t	t	a	a	g	t	t	c	t	t	g	g	a	c	c	a	g	a	a	t	a	c	g	t	t	c	t	t	a	a	a	a	t	g	a
DGRP508	a	a	t	t	a	c	g	a	a	c	t	a	c	a	t	t	a	a	a	t	t	c	t	t	g	g	a	c	c	a	g	a	a	t	a	c	g	t	t	c	t	t	a	a	a	a	c	g	a
DGRP367	a	a	t	t	g	c	g	a	a	c	t	a	c	a	t	t	a	a	g	t	t	c	t	a	g	g	a	c	c	a	g	a	a	t	a	c	g	t	t	c	t	t	a	a	a	a	c	g	a
DGRP707	a	a	t	t	g	c	g	a	a	c	t	a	c	a	t	t	a	a	g	t	t	c	t	t	g	g	a	c	c	a	g	a	a	t	a	c	g	t	t	c	t	t	a	a	a	a	c	g	a
DGRP357	a	a	t	t	g	c	g	a	a	c	t	a	c	a	t	t	a	a	g	t	t	c	t	t	g	g	a	c	c	a	g	a	a	t	a	c	g	t	t	c	t	t	a	a	a	a	t	g	a
DGRP142	a	a	t	t	g	c	g	a	a	c	t	a	c	a	t	t	a	a	g	t	t	c	t	t	g	g	a	c	c	a	g	a	a	t	a	c	g	t	t	c	t	t	a	a	g	a	c	g	a
DGRP894	a	a	t	t	g	c	g	a	a	c	t	a	c	a	t	t	a	a	g	t	t	c	t	t	g	g	a	c	c	a	g	a	a	t	a	c	g	t	t	c	t	t	a	a	g	a	c	g	a
DGRP365	a	a	t	t	g	c	g	a	a	c	t	a	c	a	t	t	a	a	g	t	t	c	t	t	g	g	a	c	c	a	g	a	a	t	a	c	g	t	t	c	t	t	a	a	a	a	c	g	a
DGRP325	a	a	t	t	a	c	g	a	a	c	t	a	c	a	t	t	a	a	g	t	t	c	t	t	g	g	a	c	c	a	g	a	a	t	a	c	g	t	t	c	t	t	a	a	a	a	c	g	a
DGRP837	a	a	t	t	g	c	g	a	a	c	t	a	c	a	t	t	a	a	g	t	t	c	t	t	g	g	a	c	c	a	g	a	a	t	a	c	g	t	t	c	t	t	a	a	a	a	c	g	a
DGRP426	a	a	t	t	g	c	g	a	a	c	t	a	c	a	t	t	a	a	g	t	t	c	t	t	g	g	a	c	c	a	g	a	a	t	a	c	g	t	t	c	t	t	a	a	a	a	c	g	a
DGRP371	a	a	t	t	g	c	g	a	a	c	t	a	c	a	t	t	a	a	g	t	t	c	t	t	g	g	a	c	c	a	g	a	a	t	a	c	g	t	t	c	t	t	a	a	a	a	t	g	a
DGRP75	a	a	t	t	g	c	g	a	a	c	t	a	c	a	t	t	a	a	g	t	t	c	t	t	g	g	a	c	c	a	g	a	a	t	a	c	a	t	t	c	t	t	a	a	a	a	c	g	a
DGRP378	a	a	t	t	g	c	g	a	a	c	t	a	c	a	t	t	a	a	g	t	t	c	t	t	g	g	a	c	c	a	g	a	a	t	a	c	g	t	t	c	t	t	a	a	a	a	c	g	a
DGRP443	a	a	t	t	g	c	g	a	a	c	t	a	c	a	t	t	a	a	g	t	t	c	t	t	g	g	a	c	c	a	g	a	a	t	a	c	g	t	t	c	t	t	a	g	a	a	c	g	a
DGRP812	a	a	t	t	g	c	g	a	a	c	t	a	c	a	t	t	a	a	g	t	t	c	t	t	g	g	a	c	c	a	g	a	a	t	a	c	g	t	t	c	t	t	a	a	a	a	c	g	a
DGRP890	a	a	t	t	a	c	g	a	a	c	t	a	c	a	t	t	a	a	g	t	t	c	t	t	g	g	a	c	c	a	g	a	a	t	a	c	g	t	t	c	t	t	a	a	a	a	c	g	a
DGRP783	a	a	t	t	g	c	g	a	a	c	t	a	c	a	t	t	a	a	g	t	t	c	t	t	g	g	a	c	c	a	g	a	a	t	a	c	g	t	t	c	t	t	a	a	a	a	c	g	a
DGRP513	a	a	t	t	g	c	g	a	a	c	t	a	c	a	t	t	a	a	g	t	t	c	t	t	g	g	a	c	c	a	g	a	a	t	a	c	g	t	t	c	t	t	a	a	a	a	c	g	a
DGRP229	a	a	t	t	g	c	g	a	a	c	t	a	c	a	t	t	a	a	g	t	t	c	t	t	g	g	a	c	c	a	g	a	a	t	a	c	g	t	t	c	t	t	a	g	a	a	c	g	a
DGRP91	a	a	t	t	g	c	g	a	a	c	c	a	c	a	c	t	a	a	g	t	t	c	t	t	g	g	a	c	c	a	g	a	a	t	a	c	g	t	t	c	t	t	a	a	a	a	c	g	a
DGRP136	a	a	t	t	g	c	g	a	a	c	t	a	c	a	t	t	a	a	g	t	t	c	t	t	g	g	a	c	c	a	g	a	a	t	a	c	g	t	t	c	t	t	a	a	a	a	c	g	a
DGRP38	a	a	t	t	g	c	g	a	a	c	t	a	c	a	t	t	a	a	g	t	t	c	t	t	g	g	a	c	c	a	g	a	a	t	a	c	g	t	t	c	t	t	a	a	a	a	c	g	a
DGRP306	a	a	t	t	g	c	g	a	a	c	t	a	c	a	t	t	a	a	g	t	t	c	t	t	g	g	a	c	c	a	g	a	a	t	a	c	g	t	t	c	t	t	a	a	a	a	c	g	a
DGRP153	a	a	t	t	g	c	g	a	a	c	t	a	c	a	t	t	a	a	g	t	t	c	t	t	g	g	a	c	c	a	g	a	a	t	a	c	g	t	t	c	t	t	a	a	a	a	c	g	a
DGRP358	a	a	t	t	g	c	g	a	a	c	t	a	c	a	t	t	a	a	g	t	t	c	t	t	g	g	a	c	c	a	g	a	a	t	a	c	g	t	c	c	t	t	a	g	a	a	c	g	a
DGRP805	a	a	t	t	g	c	g	a	a	c	t	a	c	a	t	t	a	a	g	t	t	c	t	t	g	g	a	c	c	a	g	a	a	t	a	c	g	t	t	c	t	t	a	a	a	a	c	g	a
DGRP509	a	a	t	t	a	c	g	a	a	c	t	a	c	a	t	t	a	a	g	t	t	c	t	t	g	g	a	c	c	a	g	a	a	t	a	c	g	t	t	c	t	t	a	a	a	a	c	g	a
DGRP320	a	a	t	t	g	c	g	a	a	c	t	a	c	a	t	t	a	a	g	t	t	c	t	t	g	g	a	c	c	a	g	a	a	t	a	c	g	t	t	c	t	t	a	a	a	a	t	g	a
DGRP705	a	a	t	t	g	c	g	a	a	c	t	a	c	a	t	t	a	a	g	t	t	c	t	t	g	g	a	c	c	a	g	a	a	t	a	c	g	t	t	c	t	t	a	a	a	a	c	g	a
DGRP716	a	a	t	t	g	c	g	a	a	c	t	a	c	a	t	t	a	a	g	t	t	c	t	t	g	g	a	c	c	a	g	a	a	t	a	t	g	t	t	c	t	t	a	a	a	a	c	g	a
DGRP370	a	a	t	t	g	c	g	a	a	c	t	a	c	a	t	t	a	a	g	t	t	c	t	t	g	g	a	c	c	a	g	a	a	t	a	c	g	t	t	c	t	t	a	a	a	a	c	g	a
DGRP439	a	a	t	t	g	c	g	a	a	c	c	a	c	a	c	t	a	a	g	t	t	c	t	t	g	g	a	c	c	a	g	a	a	t	a	c	g	t	t	c	t	t	a	a	a	a	c	g	a
DGRP42	a	a	t	t	a	c	g	a	a	c	t	a	c	a	t	t	a	a	g	t	t	c	t	t	g	g	a	c	c	a	g	a	a	t	a	c	g	t	t	c	t	t	a	a	a	a	c	g	a
DGRP149	a	a	t	t	a	c	g	a	a	c	t	a	c	a	t	t	a	a	a	t	t	c	t	t	g	g	a	c	c	a	g	a	a	t	a	c	g	t	t	c	t	t	a	a	a	a	c	g	a
DGRP375	a	a	t	t	g	c	g	a	a	c	t	a	c	a	t	t	a	a	g	t	t	c	t	t	g	g	a	c	c	a	g	a	a	t	a	c	g	t	c	c	t	t	a	g	a	a	c	g	a
DGRP386	a	a	t	t	a	c	g	a	a	c	t	a	c	a	t	t	a	a	g	t	t	c	t	t	g	g	a	c	c	a	g	a	a	t	a	c	g	t	t	c	t	t	a	a	a	a	c	g	a
DGRP379	a	a	t	t	g	c	g	a	a	c	t	a	c	a	t	t	a	a	g	t	t	c	t	t	g	g	a	c	c	a	g	a	a	t	a	c	g	t	t	c	t	t	a	a	a	a	c	g	a
DGRP887	a	a	t	t	g	c	g	a	a	c	t	a	c	a	t	t	a	a	g	t	t	c	t	t	g	g	a	c	c	a	g	a	a	t	a	c	g	t	t	c	t	t	a	a	a	a	t	g	a
DGRP646	a	a	t	t	g	c	g	a	a	c	t	a	c	a	t	t	a	a	g	t	t	c	t	t	g	g	a	c	c	a	g	a	a	t	a	t	g	t	t	c	t	t	a	a	a	a	c	g	a
DGRP105	a	a	t	t	g	c	g	a	a	c	t	a	c	a	t	t	a	a	g	t	t	c	t	t	g	g	a	c	c	a	g	a	a	t	a	c	g	t	t	c	t	t	a	a	g	a	c	g	a
DGRP911	a	a	t	t	g	c	g	a	a	c	t	a	c	a	t	t	a	a	g	t	t	c	t	t	g	g	a	c	c	a	g	a	a	t	a	c	g	t	t	c	t	t	a	a	a	a	c	g	a
DGRP589	a	a	t	t	g	c	g	a	a	c	t	a	c	a	t	t	a	a	g	t	t	c	t	t	g	g	a	c	c	a	g	a	a	t	a	c	g	t	t	c	t	t	a	a	a	a	c	g	a
DGRP757	a	a	t	t	g	c	g	a	a	c	t	a	c	a	t	t	a	a	g	t	t	c	t	t	g	g	a	c	c	a	g	a	a	t	a	c	g	t	t	c	t	t	a	a	a	a	c	g	a
DGRP315	a	a	t	t	g	c	g	a	a	c	t	a	c	a	t	t	a	a	g	t	t	c	t	t	g	g	a	c	c	a	g	a	a	t	a	c	g	t	t	c	t	t	a	a	a	a	c	g	a
DGRP195	a	a	t	t	g	c	g	a	a	c	t	a	c	a	t	t	a	a	g	t	t	c	t	t	g	g	a	c	c	a	g	a	a	t	a	c	g	t	t	c	t	t	a	a	a	a	c	g	a
DGRP235	a	a	t	t	g	c	g	a	a	c	t	a	c	a	t	t	a	a	g	t	t	c	t	t	g	g	a	c	c	a	g	a	a	t	a	c	g	t	t	c	t	t	a	a	a	a	c	g	a
DGRP406	a	a	t	t	g	c	g	a	a	c	t	a	c	a	t	t	a	a	g	t	t	c	t	t	g	g	a	c	c	a	g	a	a	t	a	c	g	t	t	c	t	t	a	a	a	a	c	g	a
DGRP161	a	a	t	t	a	c	g	a	a	c	t	a	c	a	t	t	a	a	a	t	t	c	t	t	g	g	a	c	c	a	g	a	a	t	a	c	g	t	t	c	t	t	a	a	a	a	c	g	a
DGRP714	a	a	t	t	g	c	g	a	a	c	t	a	c	a	t	t	a	a	g	t	t	c	t	t	g	g	a	c	c	a	g	a	a	t	a	c	g	t	t	c	t	t	a	a	a	a	c	g	a
DGRP109	a	a	t	t	g	c	g	a	a	c	t	a	c	a	t	t	a	a	g	t	t	c	t	t	g	g	a	c	c	a	g	a	a	t	a	c	g	t	t	c	t	t	a	a	a	a	c	g	a
DGRP804	a	a	t	t	g	c	g	a	a	c	t	a	c	a	t	t	a	a	g	t	t	c	t	t	g	g	a	c	c	a	g	a	a	t	a	c	g	t	t	c	t	t	a	a	a	a	c	g	a
DGRP810	a	a	t	t	g	c	g	a	a	c	t	a	c	a	t	t	a	a	g	t	t	c	t	t	g	g	a	c	c	a	g	a	a	t	a	c	g	t	t	c	t	t	a	a	a	a	c	g	a
DGRP642	a	a	t	t	g	c	g	a	a	c	t	a	c	a	t	t	a	a	g	t	t	c	t	t	g	g	a	c	c	a	g	a	a	t	a	c	g	t	t	c	t	t	a	a	a	a	c	g	a
DGRP41	a	a	t	t	a	c	g	a	a	c	t	a	c	a	t	t	a	a	g	t	t	c	t	t	g	g	a	c	c	a	g	a	a	t	a	c	g	t	t	c	t	t	a	a	a	a	c	g	a
DGRP721	a	a	t	t	g	c	g	a	a	c	t	a	c	a	t	t	a	a	g	t	t	c	t	t	g	g	a	c	c	a	g	a	a	t	a	c	g	t	t	c	t	t	a	a	a	a	c	g	a
DGRP391	a	a	t	t	g	c	g	a	a	c	t	a	c	a	t	t	a	a	g	t	t	c	t	t	g	g	a	c	c	a	g	a	a	t	a	c	g	t	t	c	t	t	a	a	g	a	c	g	a
DGRP908	a	a	t	t	g	c	g	a	a	c	t	a	c	a	t	t	a	a	g	t	t	c	t	t	g	g	a	c	c	a	g	a	a	t	a	c	g	t	t	c	t	t	a	a	a	a	c	g	a
DGRP737	a	a	t	t	g	c	g	a	a	c	t	a	c	a	t	t	a	a	g	t	t	c	t	t	g	g	a	c	c	a	g	a	a	t	a	c	g	t	t	c	t	t	a	a	a	a	c	g	a
DGRP318	a	a	t	t	g	c	g	a	a	c	t	a	c	a	t	t	a	a	g	t	t	c	t	t	g	g	a	c	c	a	g	a	a	t	a	c	g	t	t	c	t	t	a	a	a	a	c	g	a
DGRP362	a	a	t	t	a	c	g	a	a	c	t	a	c	a	t	t	a	a	a	t	t	c	t	t	g	g	a	c	c	a	g	a	a	t	a	c	g	t	t	c	t	t	a	a	a	a	c	g	a
DGRP761	a	a	t	t	g	c	g	a	a	c	t	a	c	a	t	t	a	a	g	t	t	c	t	t	g	g	a	c	c	a	g	a	a	t	a	c	g	t	t	c	t	t	a	a	a	a	c	g	a
DGRP324	a	a	t	t	g	c	g	a	a	c	t	a	c	a	t	t	a	a	g	t	t	c	t	t	g	g	a	c	c	a	g	a	a	t	a	c	g	t	c	c	t	t	a	g	a	a	c	g	a
DGRP892	a	a	t	t	g	c	g	a	a	c	t	a	c	a	t	t	a	a	g	t	t	c	t	t	g	g	a	c	c	a	g	a	a	t	a	c	g	t	t	c	t	t	a	a	g	a	c	g	a
DGRP177	a	a	t	t	a	c	g	a	a	c	t	a	c	a	t	t	a	a	a	t	t	c	t	t	g	g	a	c	c	a	g	a	a	t	a	c	g	t	t	c	t	t	a	a	a	a	c	g	a
DGRP517	a	a	t	t	a	c	g	a	a	c	t	a	c	a	t	t	a	a	a	t	t	c	t	t	g	g	a	c	c	a	g	a	a	t	a	c	g	t	t	c	t	t	a	a	a	a	c	g	a
DGRP313	a	a	t	t	g	c	g	a	a	c	t	a	c	a	t	t	a	a	g	t	t	c	t	t	g	g	a	c	c	a	g	a	a	t	a	c	g	t	c	c	t	t	a	g	a	a	c	g	a
DGRP239	a	a	t	t	g	c	g	a	a	c	t	a	c	a	t	t	a	a	g	t	t	c	t	t	g	g	a	c	c	a	g	a	a	t	a	c	g	t	t	c	t	t	a	a	a	a	c	g	a
DGRP897	a	a	t	t	g	c	g	a	a	c	t	a	c	a	t	t	a	a	g	t	t	c	t	t	g	g	a	c	c	a	g	a	a	t	a	c	g	t	t	c	t	t	a	a	a	a	c	g	a
DGRP712	a	a	t	t	g	c	g	a	a	c	t	a	c	a	t	t	a	a	g	t	t	c	t	t	g	g	a	c	c	a	g	a	a	t	a	c	g	t	t	c	t	t	a	a	a	a	c	g	a
DGRP176	a	a	t	t	g	c	g	a	a	c	t	a	c	a	t	t	a	a	g	t	t	c	t	t	g	g	a	c	c	a	g	a	a	t	a	c	g	t	t	c	t	t	a	a	g	a	c	g	a
DGRP703	a	a	t	t	g	c	g	a	a	c	t	a	c	a	t	t	a	a	g	t	t	c	t	t	g	g	a	c	c	a	g	a	a	t	a	t	g	t	t	c	t	t	a	a	a	a	c	g	a
DGRP398	a	a	t	t	g	c	g	a	a	c	t	a	c	a	t	t	a	a	g	t	t	c	t	t	g	g	a	c	c	a	g	a	a	t	a	c	g	t	t	c	t	t	a	a	a	a	c	g	a
DGRP101	a	a	t	t	g	c	g	a	a	c	t	a	c	a	t	t	a	a	g	t	t	c	t	t	g	g	a	c	c	a	g	a	a	t	a	c	g	t	t	c	t	t	a	a	a	a	c	g	a
DGRP591	a	a	t	t	g	c	g	a	a	c	t	a	c	a	t	t	a	a	g	t	t	c	t	t	g	g	a	c	c	a	g	a	a	t	a	c	g	t	t	c	t	t	a	a	a	a	t	g	a
DGRP808	a	a	t	t	g	c	g	a	a	c	t	a	c	a	t	t	a	a	g	t	t	c	t	t	g	g	a	c	c	a	g	a	a	t	a	c	g	t	t	c	t	t	a	a	a	a	c	g	a
DGRP440	a	a	t	t	g	c	g	a	a	c	t	a	c	a	t	t	a	a	g	t	t	c	t	t	r	g	a	c	c	a	g	a	a	t	a	c	g	t	t	c	t	t	a	a	a	a	c	g	a
DGRP380	a	a	t	t	a	c	g	a	a	c	t	a	c	a	t	t	a	a	a	t	t	c	t	t	g	g	a	c	c	a	g	a	a	t	a	c	g	t	t	c	t	t	a	a	a	a	c	g	a
DGRP727	a	a	t	t	g	c	g	a	a	c	t	a	c	a	t	t	a	a	g	t	t	c	t	t	g	g	a	c	c	a	g	a	a	t	a	c	g	t	t	c	t	t	a	a	a	a	c	g	a
DGRP399	a	a	t	t	g	c	g	a	a	c	t	a	c	a	t	t	a	a	g	t	t	c	t	t	g	g	a	c	c	a	a	a	a	t	a	c	g	t	t	c	t	t	a	a	a	a	c	g	a
RG11N-HE	a	a	t	t	g	c	g	a	a	c	c	a	c	a	t	t	a	a	g	t	t	c	t	t	g	g	a	c	c	a	g	a	a	t	a	c	g	t	t	c	t	t	a	a	a	a	c	g	a
RG32N-HE	a	a	t	t	g	c	g	a	a	c	t	a	c	a	t	t	a	a	g	t	t	c	t	t	g	g	a	c	t	a	g	a	a	t	a	c	g	t	t	c	t	t	a	a	a	a	c	g	a
RG18N-HE	a	a	t	t	g	c	g	a	a	c	t	a	c	a	t	t	a	a	g	t	t	t	t	t	g	g	a	c	c	a	g	a	a	t	g	c	g	c	t	c	t	t	a	a	a	a	c	g	g
RG24-HE	a	a	t	t	g	c	g	a	a	c	t	a	c	a	t	t	a	a	g	t	t	t	t	t	g	g	a	c	c	a	g	a	a	t	g	c	g	c	t	c	t	t	a	a	a	a	c	g	g
RG13N-HE	a	a	t	t	g	c	g	a	a	c	c	a	c	a	t	t	a	a	g	t	t	c	t	t	g	g	a	c	c	a	g	a	a	t	a	c	g	t	t	c	t	t	a	a	a	a	c	g	a
ZS37-HE	a	a	t	t	g	c	g	a	a	c	t	a	c	a	t	t	a	a	g	t	t	t	t	t	g	g	a	c	c	a	g	a	a	t	g	c	g	c	t	c	t	t	a	a	a	a	c	g	g
KR7-HE	a	a	t	t	g	c	g	a	a	c	c	a	c	a	t	t	a	a	g	t	t	c	t	t	g	g	a	c	c	a	g	a	a	t	a	c	g	t	t	c	t	t	a	a	a	a	c	g	a
CO15N	a	a	t	t	g	c	g	a	a	c	t	a	c	a	t	t	a	a	g	t	t	c	t	t	g	g	a	c	c	a	g	a	a	t	a	c	g	t	t	c	t	t	a	a	a	a	c	g	a
RG35-HE	a	a	t	t	g	c	g	a	a	c	c	a	c	a	t	t	a	a	g	t	t	c	t	t	g	g	a	c	c	a	g	a	a	t	a	c	g	t	t	c	t	t	a	a	a	a	c	g	a
ZI261-HE	a	a	t	t	g	c	g	a	a	c	c	a	c	a	t	t	a	a	g	t	t	c	t	t	g	g	a	c	c	a	g	a	a	t	a	c	g	t	t	c	t	t	a	a	a	a	c	g	a
RG37N-HE	a	a	t	t	g	c	g	a	a	c	c	a	c	a	t	t	a	a	g	t	t	c	t	t	g	g	a	c	c	a	g	a	a	t	a	c	g	t	t	c	t	t	g	a	a	a	c	g	a
GA145-HE	a	a	t	t	g	c	g	a	a	c	t	a	c	a	t	t	a	a	g	t	t	c	t	t	g	g	a	c	c	a	g	a	a	t	a	c	g	t	t	c	t	t	a	a	a	a	c	g	a
CO4N	a	a	t	t	g	c	g	a	a	c	t	a	c	a	t	t	a	a	g	t	t	c	t	t	g	g	a	c	c	a	g	a	a	t	a	c	g	t	t	c	t	t	a	a	a	a	c	g	a
RG33-HE	a	a	t	t	g	c	g	a	g	c	t	a	c	a	t	a	a	a	g	t	t	t	t	t	g	g	a	c	c	a	g	a	a	t	g	c	g	c	t	c	t	t	a	a	a	a	c	g	g
RG10-HE	a	a	t	t	g	c	g	a	a	c	c	a	c	a	t	t	a	a	g	t	t	c	t	t	g	g	a	c	c	a	g	a	a	t	a	c	g	t	t	c	t	t	a	a	a	a	c	g	a
SP221-HE	a	a	t	t	g	c	g	a	a	c	c	a	c	a	t	t	a	a	g	t	t	c	t	t	g	g	a	c	c	a	g	a	a	t	a	c	g	t	t	c	t	t	a	a	a	a	c	g	a
KR4N-HE	a	a	t	t	g	c	g	a	a	c	t	a	c	a	t	t	a	a	g	t	t	c	t	t	g	g	a	c	c	a	g	a	a	t	a	c	g	c	t	c	t	t	a	a	a	g	c	g	g
KN20N-HE	a	a	t	t	g	c	g	a	a	c	t	a	c	a	t	t	a	a	g	t	t	c	t	t	g	g	a	c	c	a	g	a	a	t	a	c	g	c	t	c	t	t	a	a	a	a	c	g	g
ZO12-HE	a	a	t	t	g	c	g	a	a	c	t	a	c	a	t	t	a	a	g	t	t	c	t	t	g	g	a	c	c	a	g	a	a	t	a	c	g	c	t	c	t	t	a	a	a	a	c	g	g
SP254-HE	a	a	t	t	g	c	g	a	a	c	c	a	c	a	t	t	a	a	g	t	t	c	t	t	g	g	a	c	c	a	g	a	a	t	a	c	g	t	t	c	t	t	a	a	a	a	c	g	a
UG19-HE	a	a	t	t	g	c	g	a	a	c	t	a	c	a	t	t	a	a	g	t	t	c	t	t	g	g	a	c	c	a	g	a	a	t	a	c	g	c	t	c	t	t	a	a	a	a	c	g	g
RG25-HE	a	a	t	t	g	c	g	a	a	c	c	a	c	a	t	t	a	a	g	t	t	c	t	t	g	g	a	c	c	a	g	a	a	t	a	c	g	t	t	c	t	t	a	a	a	a	c	g	a
ZS11-HE	a	a	t	t	g	c	g	a	a	c	c	a	c	a	t	t	a	a	g	t	t	c	t	t	g	g	a	c	c	a	g	a	a	t	a	c	g	t	t	c	t	t	a	a	a	a	c	g	a
CO14	a	a	t	t	g	c	g	a	a	c	t	a	c	a	t	t	a	a	g	t	t	c	t	t	g	g	a	c	c	a	g	a	a	t	a	c	g	t	t	c	t	t	a	a	a	a	c	g	a
KT1-HE	a	a	t	t	g	c	g	a	a	c	t	a	c	a	t	t	a	a	g	t	t	c	t	t	g	g	a	c	c	a	g	a	a	t	a	c	g	t	t	c	t	t	a	a	a	a	c	g	a
SP173-HE	a	a	t	t	g	c	g	a	a	c	c	a	c	a	t	t	a	a	g	t	t	c	t	t	g	g	a	c	c	a	g	a	a	t	a	c	g	t	t	c	t	t	a	a	a	a	c	g	a
ZI268-HE	a	a	t	t	g	c	g	a	a	c	c	a	c	a	t	t	a	a	g	t	t	c	t	t	g	g	a	c	c	a	g	a	a	t	a	c	g	t	t	c	t	t	a	a	a	a	c	g	a
RG36-HE	a	a	t	t	g	c	g	a	a	c	c	a	c	a	t	t	a	a	g	t	t	c	t	t	g	g	a	c	c	a	g	a	a	t	a	c	g	t	t	c	t	t	a	a	a	a	c	g	a
GA160-HE	a	a	t	t	g	c	g	a	a	c	t	a	c	a	t	t	a	a	g	t	t	c	t	t	g	g	a	c	c	a	g	a	a	t	a	c	g	t	t	c	t	t	a	a	a	a	c	g	a
KR42-HE	a	a	t	t	g	c	g	a	a	c	t	a	c	a	t	t	a	a	g	t	t	c	t	t	g	g	a	c	c	a	g	a	a	t	a	c	g	t	t	c	t	t	a	a	a	a	c	g	a
TZ8-HE	a	a	t	t	g	c	g	a	a	c	t	a	c	a	t	t	a	r	g	t	t	t	t	t	g	g	a	c	c	a	g	a	a	t	g	c	g	c	t	c	t	t	a	a	a	a	c	g	g
CO8N	a	a	t	t	g	c	g	a	a	c	t	a	c	a	t	t	a	a	g	t	t	c	t	t	g	g	a	c	t	a	g	a	a	t	a	c	a	t	t	c	t	t	a	a	a	a	c	g	a
RG15-HE	a	a	t	t	g	c	g	a	a	c	c	a	c	a	t	t	a	a	g	t	t	c	t	t	g	g	a	c	c	a	g	a	a	t	a	c	g	t	t	c	t	t	a	a	a	a	c	g	a
RG28-HE	a	a	t	t	g	c	g	a	a	c	t	a	c	a	t	t	a	a	g	t	t	c	t	t	g	g	a	c	c	a	g	a	a	t	a	c	g	t	t	c	t	t	a	a	a	a	c	g	a
EZ5N-HE	a	a	t	t	g	c	g	a	a	c	t	a	c	a	t	t	a	a	g	t	t	c	t	t	g	g	a	c	c	a	g	a	a	t	a	c	g	t	t	c	t	t	a	a	a	a	c	g	a
ZS56-HE	a	a	t	t	g	c	g	a	a	c	t	a	c	a	t	t	a	a	g	t	t	t	t	t	g	g	a	c	c	a	g	a	a	t	g	c	g	c	t	c	t	t	a	a	a	a	c	g	g
KT6-HE	a	a	t	t	g	c	g	a	a	c	c	a	c	a	t	t	a	a	g	t	t	c	t	t	g	g	a	c	c	a	g	a	a	t	a	c	g	t	t	c	t	t	a	a	a	a	c	g	a
CO13N	a	a	t	t	g	c	g	a	a	c	c	a	c	a	t	t	a	a	g	t	t	c	t	t	g	g	a	c	c	a	g	a	a	t	a	c	g	c	t	c	t	t	a	a	a	a	c	g	g
KN34-HE	a	a	t	t	g	c	g	a	a	c	t	g	c	a	t	t	a	a	g	t	t	c	t	t	g	g	a	c	c	a	g	a	a	t	a	c	g	t	t	c	t	t	a	a	a	a	c	g	a
FR361-HE	a	a	c	t	a	c	g	g	a	c	t	a	a	a	t	t	a	g	g	t	a	c	t	t	g	g	a	c	c	a	g	a	a	t	a	c	g	t	t	c	t	t	a	a	a	a	c	g	a
RG9-HE	a	a	t	t	g	c	g	a	a	c	t	a	c	a	t	t	a	a	g	t	t	t	t	t	g	g	a	c	c	a	g	a	a	t	g	c	g	c	t	c	t	t	a	a	a	a	c	g	g
GA132-HE	a	a	t	t	g	c	g	a	a	c	t	a	c	a	t	t	a	a	g	t	t	c	t	t	g	g	a	c	c	a	g	a	a	t	a	c	g	t	t	c	t	t	a	a	a	a	c	g	a
RG34-HE	a	a	t	t	g	c	g	a	a	c	t	a	c	a	t	t	a	a	g	t	t	t	t	t	g	g	a	c	c	a	g	a	a	t	g	c	g	c	t	c	t	t	a	a	a	a	c	g	g
CO2	a	a	t	t	g	c	g	a	a	c	t	a	c	a	t	t	a	a	g	t	t	c	c	t	g	g	a	c	c	a	g	a	a	t	a	c	g	t	t	c	t	t	a	a	a	a	c	g	a
ZI468-HE	a	a	t	t	g	c	g	a	a	c	c	a	c	a	t	t	a	a	g	t	t	c	t	t	g	g	a	c	c	a	g	a	a	t	a	c	g	t	t	c	t	t	a	a	a	a	c	g	a
KR39-HE	a	a	t	t	g	c	g	a	a	c	t	a	c	a	t	t	a	a	g	t	t	c	t	t	g	g	a	c	c	a	g	a	a	t	a	c	g	t	t	c	t	t	a	a	a	a	c	g	a
SP241-HE	a	a	t	t	g	c	g	a	a	c	c	a	c	a	t	t	a	a	g	t	t	c	t	t	g	g	a	c	c	a	g	a	a	t	a	c	g	t	t	c	t	t	a	a	a	a	c	g	a
RG3-HE	a	a	t	t	g	c	g	a	a	c	t	a	c	a	t	t	a	a	g	t	t	t	t	t	g	g	a	c	c	a	g	a	a	t	g	c	g	c	t	c	t	t	a	a	a	a	c	g	g
ZL130-HE	a	a	t	t	g	c	g	a	a	c	c	a	c	a	t	t	a	a	g	t	t	c	t	t	g	g	a	c	c	a	g	a	a	t	a	c	g	t	t	c	t	t	a	a	a	a	c	g	a
EZ25-HE	a	a	t	t	g	c	g	a	a	c	c	a	c	a	t	t	a	a	g	t	t	c	t	t	g	g	a	c	c	a	g	a	a	t	a	c	g	t	t	c	t	t	a	a	a	a	c	g	a
CO10N	a	a	t	t	g	c	g	a	a	c	t	a	c	a	t	t	a	a	g	t	t	c	t	t	g	g	a	c	c	a	g	a	a	t	a	c	g	t	t	c	t	t	a	a	a	a	c	g	a
NG10N-HE	a	a	t	t	g	c	g	a	a	c	t	a	c	a	t	t	a	a	g	t	t	c	t	t	g	g	a	c	c	a	g	a	a	t	a	c	g	t	t	c	t	t	a	a	a	a	c	g	a
GA191-HE	a	a	t	t	g	c	g	a	a	c	t	a	c	a	t	t	a	a	g	t	t	c	t	t	g	g	a	c	c	a	g	a	a	t	a	c	g	t	t	c	t	t	a	a	a	a	c	g	a
KN133N-HE	a	a	t	t	g	c	g	a	a	c	t	a	c	a	t	t	a	a	g	t	t	c	t	t	g	g	a	c	c	a	g	a	a	t	a	c	g	c	t	c	t	t	a	a	a	a	c	g	g
GA141-HE	a	a	t	t	g	c	g	a	a	c	t	a	c	a	t	t	a	a	g	t	t	c	t	t	g	g	a	c	c	a	g	a	a	t	a	c	g	t	t	c	t	t	a	a	a	a	c	g	a
FR310-HE	a	a	t	t	g	c	g	a	a	c	c	a	c	a	t	t	a	a	g	t	t	c	t	t	g	g	a	c	c	a	g	a	a	t	a	c	g	t	t	c	t	t	a	a	a	a	c	g	a
RG8-HE	a	a	c	t	a	c	g	a	a	a	t	a	c	a	t	t	a	g	g	t	a	c	t	t	g	a	a	t	c	a	a	g	a	t	a	c	g	t	t	t	c	t	a	a	a	a	c	g	a
CO16	a	a	t	t	g	c	g	a	a	c	t	a	c	a	t	t	a	a	g	t	t	c	t	t	g	g	a	c	c	a	g	a	a	t	a	c	g	t	t	c	t	t	a	a	a	a	c	g	a
GU10-HE	a	a	t	t	g	c	g	a	a	c	t	a	c	a	t	t	a	a	g	t	t	c	t	t	g	g	a	c	c	a	g	a	t	t	a	c	g	c	t	c	t	t	a	a	a	a	c	g	a
UM118-HE	a	a	t	t	g	c	g	a	a	c	t	a	c	a	t	t	a	a	g	t	t	c	t	t	g	g	a	c	c	a	g	a	a	t	a	c	g	t	t	c	t	t	a	a	a	a	c	g	a
EZ2-HE	a	a	t	t	g	c	g	a	a	c	t	a	c	a	t	t	a	a	g	t	t	c	t	t	g	g	a	c	c	a	g	a	a	t	a	c	g	t	t	c	t	t	a	a	a	a	c	g	a
EZ9N-HE	a	a	t	t	g	c	g	a	a	c	c	a	c	a	t	t	a	r	g	t	t	c	t	t	g	g	a	c	c	a	g	a	a	t	a	c	g	t	t	c	t	t	a	a	a	a	c	g	a
ZO65-HE	a	a	t	t	a	c	g	a	a	c	c	a	c	a	t	t	a	a	g	t	t	c	t	t	g	g	a	c	c	a	g	a	a	t	a	c	g	t	t	c	t	t	a	a	a	a	c	g	a
RG39-HE	a	a	t	t	g	c	g	a	a	c	c	a	c	a	t	t	a	a	g	t	t	t	t	t	g	g	a	c	c	a	g	a	a	t	g	c	g	c	t	c	t	t	a	a	a	a	c	g	g
ED3	a	a	t	t	g	c	g	a	a	c	t	a	c	r	t	t	a	a	g	t	t	c	t	t	g	g	a	c	c	a	g	a	a	t	a	c	g	t	t	c	t	t	a	a	a	a	c	g	a
RG19-HE	a	a	t	t	g	c	g	a	a	c	t	a	c	a	t	t	a	a	g	t	t	t	t	t	g	g	a	c	c	a	g	a	a	t	g	c	g	c	t	c	t	t	a	a	a	a	c	g	g
TZ10-HE	a	a	t	t	g	c	g	a	a	c	c	a	c	a	t	t	a	a	g	t	t	c	t	t	g	g	a	c	c	a	g	a	a	t	a	c	a	t	t	c	t	t	a	a	a	a	c	g	a
FR151-HE	a	a	t	t	g	c	g	a	a	c	c	a	c	a	t	t	a	a	g	t	t	c	t	t	g	g	a	c	c	a	g	a	a	t	a	c	g	t	t	c	t	t	a	a	a	a	c	g	a
NG9-HE	a	a	t	t	g	c	g	a	a	c	t	a	c	a	t	t	a	a	g	t	t	c	t	t	g	g	a	c	t	a	g	a	a	a	a	c	g	t	t	c	t	t	a	a	a	a	c	g	a
GA130-HE	a	a	c	t	a	c	g	a	a	a	t	a	c	a	t	t	a	g	g	t	a	c	t	t	g	a	a	t	c	a	g	g	a	t	a	c	g	t	t	t	c	t	a	a	a	a	c	g	a
FR229-HE	a	a	t	t	g	c	g	a	a	c	c	a	c	a	c	t	a	a	g	t	t	c	t	t	g	g	a	c	c	a	g	a	a	t	a	c	g	t	t	c	t	t	a	a	a	a	c	g	a
KN35-HE	a	a	t	t	g	c	g	a	a	c	t	a	c	a	t	t	a	a	g	t	t	c	t	t	g	g	a	c	c	a	g	a	a	t	a	c	g	c	t	c	t	t	a	a	a	a	c	g	g
NG1N-HE	a	a	t	t	g	c	g	a	a	c	t	a	c	a	t	t	a	a	g	t	t	c	t	t	g	g	a	c	c	a	g	a	a	t	a	c	g	c	t	c	t	t	a	a	a	a	c	g	a
GA185-HE	a	a	t	t	g	c	g	a	a	c	t	a	c	a	t	t	a	a	g	t	t	c	t	t	g	g	a	c	c	a	g	a	a	t	a	c	g	t	t	c	t	t	a	a	a	a	c	g	a
UG7-HE	a	a	t	t	g	c	g	a	a	c	t	a	c	a	t	t	a	a	g	t	t	c	t	t	g	g	a	c	c	a	g	a	a	t	a	c	g	c	t	c	t	t	a	a	a	a	c	g	g
RG2-HE	a	a	t	t	g	c	g	a	a	c	c	a	c	a	t	t	a	r	g	t	t	c	t	t	g	g	a	c	c	a	g	a	a	t	a	c	g	t	t	c	t	t	a	a	a	a	c	g	a
ED2	a	a	t	t	g	c	g	a	a	c	t	a	c	a	t	t	a	a	g	t	t	c	t	t	g	g	a	c	c	a	g	a	a	t	a	c	g	t	t	c	t	t	a	a	a	a	c	g	a
SP235-HE	a	a	t	t	g	c	g	a	a	c	c	a	c	a	t	t	a	a	g	t	t	c	t	t	g	g	a	c	c	a	g	a	a	t	a	c	g	t	t	c	t	t	a	a	a	a	c	g	a
TZ14-HE	a	a	t	t	g	c	g	a	a	c	t	a	c	a	t	t	a	a	g	t	t	t	t	t	g	g	a	c	c	a	g	a	a	t	g	c	g	c	t	c	t	t	a	a	a	a	c	g	g
FR14-HE	a	a	t	t	g	c	g	a	a	c	c	a	c	a	t	t	a	a	g	t	t	c	t	t	g	g	a	c	c	a	g	a	a	t	a	c	g	t	t	c	t	t	a	a	a	a	c	g	a
RC1-HE	a	a	t	t	g	c	g	a	a	c	t	a	c	a	t	t	a	a	g	t	t	t	t	t	g	g	a	c	c	a	g	a	a	t	g	c	g	c	t	c	t	t	a	a	a	a	c	g	g
GU9-HE	a	a	t	t	g	c	g	a	a	c	c	a	c	a	t	t	a	a	g	t	t	c	t	t	g	g	a	c	c	a	g	a	a	t	a	c	g	t	t	c	t	t	a	a	a	a	c	g	a
FR217-HE	a	a	t	t	g	c	g	a	a	c	c	a	c	a	t	t	a	a	g	t	t	c	t	t	g	g	a	c	c	a	g	a	a	t	a	c	g	t	t	c	t	t	a	a	a	a	c	g	a
RG7-HE	a	a	t	t	g	c	g	a	a	c	c	a	c	a	t	t	a	a	g	t	t	c	t	t	g	g	a	c	c	a	g	a	a	t	a	c	g	t	t	c	t	t	a	a	a	a	c	g	a
UG28N_HE	a	a	t	t	g	c	g	a	a	c	t	a	c	a	t	t	a	a	g	t	t	c	t	t	g	g	a	c	c	a	g	a	a	t	a	c	g	c	t	c	t	t	a	a	a	a	c	g	g
SP188-HE	a	a	t	t	g	c	g	a	a	c	c	a	c	a	t	t	a	a	g	t	t	c	t	t	g	g	a	c	c	a	g	a	a	t	a	c	g	t	t	c	t	t	a	a	a	a	c	g	a
SP80-HE	a	a	t	c	g	c	g	a	a	c	c	a	c	a	t	t	a	a	g	t	t	c	t	t	g	g	a	c	c	a	g	a	a	t	a	c	g	t	t	c	t	t	a	a	a	a	c	g	a
RG21N-HE	a	a	t	t	g	c	g	a	a	c	c	a	c	a	t	t	a	a	g	t	t	c	t	t	g	g	a	c	c	a	g	a	a	t	a	c	g	t	t	c	t	t	a	a	a	a	c	g	a
UG5N-HE	a	a	t	t	g	c	g	a	a	c	t	a	c	a	t	t	a	a	g	t	t	c	t	t	g	g	a	c	c	a	g	a	a	t	a	c	g	c	t	c	t	t	a	a	a	a	c	g	g
ED5N-HE	a	a	t	t	g	c	g	a	a	c	c	a	c	a	t	t	a	a	g	t	t	c	t	t	g	g	a	c	c	a	g	a	a	t	a	c	g	t	t	c	t	t	a	a	a	a	c	g	a
CK1	a	a	t	t	g	c	g	a	a	c	t	a	c	a	t	t	a	a	g	t	t	c	t	t	g	g	a	c	c	a	g	a	a	t	a	c	g	t	t	c	t	t	a	a	a	a	c	g	a
RC5-HE	a	a	t	t	g	c	g	a	a	c	c	a	c	a	t	t	a	a	g	t	t	c	t	t	g	g	a	c	c	a	g	a	a	t	a	c	g	t	t	c	t	t	a	a	a	a	c	g	a
GA125-HE	a	a	t	t	g	c	g	a	a	c	t	a	c	a	t	t	a	a	g	t	t	c	t	t	g	g	a	c	c	a	g	a	a	t	a	c	g	t	t	c	t	t	a	a	a	a	c	g	a
FR207-HE	a	a	t	t	g	c	g	a	a	c	t	a	c	a	t	t	a	a	g	t	t	c	t	t	g	g	a	c	c	a	g	a	a	t	a	c	g	t	t	c	t	t	a	a	a	a	c	g	a
RG6N-HE	a	a	t	t	g	c	g	a	a	c	t	a	c	a	t	t	a	a	g	t	t	t	t	t	g	g	a	c	c	a	g	a	a	t	g	c	g	c	t	c	t	t	a	a	a	a	c	g	g
GU7-HE	a	a	t	t	g	c	g	a	a	c	t	a	c	a	t	t	a	a	g	t	t	c	t	t	g	g	a	c	c	a	g	a	a	t	a	c	g	t	t	c	t	t	a	a	a	a	c	g	a
CO1	a	a	t	t	g	c	g	a	a	c	t	a	c	a	t	t	g	a	g	t	t	c	t	t	g	g	a	c	c	a	g	a	a	t	a	c	g	t	t	c	t	t	a	a	a	a	c	g	a
RG5-HE	a	a	t	t	g	c	g	a	a	c	c	a	c	a	t	t	a	a	g	t	t	c	t	t	g	g	a	c	c	a	g	a	a	t	a	c	g	t	t	c	t	t	a	a	a	a	c	g	a
NG6N-HE	a	a	t	t	g	c	g	a	a	c	t	a	c	a	t	t	a	a	g	t	t	c	t	t	g	g	a	c	c	a	g	a	a	t	a	c	g	c	t	c	t	t	a	a	a	a	c	g	g
UM37-HE	a	a	t	t	g	c	g	a	a	c	t	a	c	a	t	t	a	a	g	t	t	c	t	t	g	g	a	c	c	a	g	a	a	t	a	c	g	t	t	c	t	t	a	a	a	a	c	g	a
RG22-HE	a	a	t	t	g	c	g	a	a	c	t	a	c	a	t	t	a	a	g	t	t	t	t	t	g	g	a	c	c	a	g	a	a	t	g	c	g	c	t	c	t	t	a	a	a	a	c	g	g
CO9N	a	a	t	t	g	c	g	a	a	c	t	a	c	a	t	t	a	a	g	t	t	c	t	t	g	g	a	c	c	a	g	a	a	t	a	c	g	c	t	c	t	t	a	a	a	a	c	g	g
NG3N-HE	a	a	t	t	g	c	g	a	a	c	t	a	c	a	t	t	a	a	g	t	t	c	t	t	g	g	a	c	c	a	g	a	a	t	a	c	g	t	t	c	t	t	a	a	a	a	c	g	a
GU2-HE	a	g	t	t	g	c	g	a	a	c	t	a	c	a	t	t	a	a	g	c	t	c	t	t	g	g	a	c	c	a	g	a	a	t	a	c	g	t	t	c	t	t	a	a	a	a	c	g	g
UM526-HE	a	a	t	t	g	c	g	a	a	c	t	a	c	a	t	t	a	a	g	t	t	c	t	t	g	g	a	c	c	a	g	a	a	t	a	c	g	t	t	c	t	t	a	a	a	a	c	g	a
ED6N-HE	a	a	t	t	g	c	g	a	a	c	t	a	c	a	t	t	a	a	g	t	t	c	t	t	g	g	a	c	c	a	g	a	a	t	a	c	g	t	t	c	t	t	a	a	a	a	c	g	a
ED10N	a	a	t	t	g	c	g	a	a	c	t	a	c	a	t	t	a	g	g	t	t	c	t	t	g	g	a	c	c	a	g	a	a	t	a	c	g	t	t	c	t	t	a	a	a	a	c	g	a
FR180-HE	a	a	c	t	a	c	g	g	a	c	t	a	m	a	t	t	a	g	g	t	a	c	t	t	g	g	a	c	c	a	g	a	a	t	a	c	g	t	t	c	t	t	a	a	a	a	c	g	a
GA129-HE	a	a	t	t	g	c	g	a	a	c	t	a	c	a	t	t	a	a	g	t	t	c	t	t	g	g	a	c	c	a	g	a	a	t	a	c	g	t	t	c	t	t	a	a	a	a	c	g	a
RG38N-HE	a	a	t	t	g	c	g	a	a	c	c	a	c	a	t	t	a	a	g	t	t	c	t	t	g	g	a	c	c	a	g	a	a	t	a	c	g	t	t	c	t	t	a	a	a	a	c	g	a
ZI91-HE	a	a	t	t	g	c	g	a	a	c	c	a	c	a	t	t	a	a	g	t	t	c	t	t	g	g	a	c	c	a	g	a	a	t	a	c	g	t	t	c	t	t	a	a	a	a	c	g	a
GU6-HE	a	a	t	t	g	c	g	a	a	c	t	a	c	a	t	t	a	a	g	t	t	c	t	t	g	g	a	c	c	a	g	a	a	t	a	c	g	t	t	c	t	t	a	a	a	a	c	g	a
RG4N-HE	a	a	t	t	g	c	g	a	a	c	t	a	c	a	t	t	a	a	g	t	t	t	t	t	g	g	a	c	c	a	g	a	a	t	g	c	g	c	t	c	t	t	a	a	a	a	c	g	g
NG7-HE	a	a	t	t	g	c	g	a	a	c	t	a	c	a	t	t	a	a	g	t	t	c	t	t	g	g	a	c	c	a	g	a	a	t	a	c	g	c	t	c	t	t	a	a	a	a	c	g	g
CK2-HE	a	a	t	t	g	c	g	a	a	c	t	a	c	a	t	t	a	a	g	t	t	c	t	t	g	g	a	c	c	a	g	a	a	t	a	c	g	t	t	c	t	t	a	a	a	a	c	g	a
KN6-HE	a	a	t	t	g	c	g	a	a	c	t	a	c	a	t	t	a	a	g	t	t	c	t	t	g	g	a	c	c	a	g	a	a	t	a	c	g	t	t	c	t	t	a	a	a	a	c	g	a
[truncated: 302 more columns]
