# Supplementary material for: Population Genomics of the Wolbachia Endosymbiont in Drosophila melanogaster
Source: PLoS Genet. 2012 Dec 20;8(12):e1003129. doi: 10.1371/journal.pgen.1003129 (PMC3527207; doi:10.1371/journal.pgen.1003129)
Supplement: Dataset S4 — Tables of variable sites for Wolbachia and mitochondrial genomes. Variant sites were extracted from the alignments used for BEAST analysis (indels and fully ambiguous sites removed, no reference sequences, with annotation track). Coordinates are provided relative to reference genome (ref) and relative to the alignment with columns containing indels and fully ambiguous sites removed (aln). Classes of annotated sites (ann) are defined in the Materials and Methods. (ZIP) [file pgen.1003129.s004.zip › SupplementalFile4/DGRP_DPGP_mtDNA_infected_annotated_noindels.variants.txt]

ref	473	735	740	791	1064	1068	1154	1164	1336	1366	1512	1554	1566	1674	1716	1779	1801	1804	1814	1836	1861	1915	1929	2010	2071	2136	2148	2160	2187	2190	2193	2223	2250	2280	2349	2515	2520	2562	2566	2569	2577	2586	2607	2638	2649	2661	2766	2847	2918
aln	386	495	500	551	727	731	817	826	954	984	1130	1172	1184	1292	1334	1397	1419	1422	1432	1454	1479	1533	1547	1628	1689	1754	1766	1778	1805	1808	1811	1841	1868	1898	1967	2133	2138	2180	2184	2187	2195	2204	2225	2256	2267	2279	2384	2465	2536
ann	3	1	3	3	3	1	3	1	4	4	3	3	3	3	3	3	1	1	2	3	1	1	3	3	1	3	3	3	3	3	3	3	3	3	3	1	3	3	1	1	3	3	3	1	3	3	3	3	2
DGRP256	a	t	t	g	a	c	c	a	c	a	c	t	a	a	g	t	c	t	g	g	c	c	a	a	c	g	t	c	t	t	a	a	a	a	c	g	a	t	t	c	t	a	t	g	t	c	g	t	a
DGRP801	a	t	t	g	a	c	t	a	c	a	t	t	a	a	g	t	c	t	g	g	c	c	a	a	c	g	t	c	t	t	a	a	a	a	t	g	a	t	t	c	t	a	t	g	t	t	g	t	a
DGRP776	a	t	t	g	a	c	t	a	c	a	t	t	a	a	g	t	c	t	g	g	c	c	a	a	c	g	t	c	t	t	a	a	a	a	t	g	a	t	t	c	t	a	t	g	t	t	g	t	a
DGRP441	a	t	t	g	a	c	t	a	c	a	t	t	a	a	g	t	c	t	g	g	c	c	a	a	c	g	t	c	t	t	a	a	a	a	c	g	a	t	t	c	t	a	t	g	t	t	g	t	a
DGRP73	a	t	t	a	a	c	c	a	c	a	t	t	a	a	a	t	c	t	g	g	c	c	a	a	c	g	t	c	t	t	a	a	a	a	c	g	a	t	t	c	t	a	t	g	t	t	g	t	a
DGRP336	a	t	t	g	a	c	t	a	c	a	t	t	a	a	g	t	c	t	g	g	c	c	a	a	c	g	t	c	t	t	a	a	a	a	c	g	a	t	t	c	t	a	t	g	t	t	g	t	a
DGRP287	a	t	t	g	a	c	t	a	c	a	t	t	a	a	g	t	c	t	g	g	c	c	a	a	c	g	t	c	t	t	a	a	a	a	c	g	a	t	t	c	t	a	t	g	t	t	g	t	a
DGRP554	a	t	t	g	a	c	t	a	c	a	t	t	a	a	g	t	c	t	g	g	c	c	a	a	c	g	t	c	t	t	a	a	a	a	t	g	a	t	t	c	t	a	t	g	t	t	g	t	a
DGRP409	a	t	t	a	a	c	t	a	t	a	t	t	a	a	g	t	c	t	g	g	c	c	a	a	c	g	t	c	t	t	a	a	a	a	c	g	a	t	t	c	t	a	t	g	t	t	g	t	a
DGRP852	a	t	t	g	a	c	t	a	c	a	t	t	a	a	g	t	c	t	g	g	c	c	a	a	t	g	t	c	t	t	a	a	a	a	c	g	a	t	t	c	t	a	t	g	t	t	g	t	a
DGRP820	a	t	t	g	a	c	t	a	c	a	t	t	a	a	g	t	c	t	g	g	c	c	a	a	c	g	t	c	t	t	a	a	a	a	c	g	a	t	t	c	t	a	t	g	t	t	g	t	a
DGRP595	a	t	t	g	a	c	t	a	c	a	t	t	a	a	g	t	c	t	g	g	c	c	a	a	c	g	t	c	t	t	a	a	a	a	c	g	a	t	t	c	t	a	t	g	t	t	g	t	a
DGRP227	a	t	t	g	a	c	t	a	c	a	t	t	a	a	g	t	c	t	g	g	c	c	a	a	c	g	t	c	t	t	a	a	g	a	c	g	a	t	t	c	t	a	t	g	t	t	g	t	a
DGRP317	a	t	t	g	a	c	t	a	c	a	t	t	a	a	g	t	c	t	g	a	c	c	a	a	c	g	t	c	t	t	a	a	a	a	c	g	a	t	t	c	t	a	t	g	t	t	g	t	a
DGRP49	a	t	t	g	a	c	t	a	c	a	t	t	a	a	g	t	c	t	g	g	c	c	a	a	c	g	t	c	t	k	a	a	a	a	c	g	a	t	t	c	t	a	t	g	t	t	g	t	a
DGRP555	a	t	t	g	a	c	t	a	c	a	t	t	a	a	g	t	c	t	g	g	c	c	a	a	c	g	t	c	t	t	a	a	a	a	t	g	a	t	t	c	t	a	t	g	t	t	g	t	a
DGRP787	a	t	t	g	a	c	t	a	c	a	t	t	a	a	g	t	c	t	g	g	c	c	a	a	c	g	t	c	t	t	a	a	a	a	c	g	a	t	t	c	t	a	t	g	t	t	g	t	a
DGRP69	a	t	t	g	a	c	c	a	c	a	c	t	a	a	g	t	c	t	g	g	c	c	a	a	c	g	t	c	t	t	a	a	a	a	c	g	a	t	t	c	t	a	t	g	t	c	g	t	a
DGRP855	a	t	t	g	a	c	t	a	c	a	t	t	a	a	g	t	c	t	g	g	c	c	a	a	t	g	t	c	t	t	a	a	a	a	c	g	a	t	t	c	t	a	t	g	t	t	g	t	a
DGRP405	a	t	t	g	a	c	t	a	c	a	t	t	a	a	g	t	c	t	g	g	c	c	a	a	c	g	t	c	t	t	a	a	a	a	c	g	a	t	t	c	t	a	t	g	t	t	g	t	a
DGRP310	a	t	t	g	a	c	t	a	c	a	t	t	a	a	g	t	c	t	g	g	c	c	a	a	c	g	t	c	t	t	a	a	a	a	c	g	a	t	t	c	t	a	t	g	t	t	g	t	a
DGRP853	a	t	t	g	a	c	t	a	c	a	t	t	a	a	g	t	c	t	g	g	c	c	a	a	c	g	t	c	t	t	a	a	a	a	c	g	a	t	t	c	t	a	t	g	t	c	g	t	a
DGRP639	a	t	t	g	a	c	t	a	c	a	t	t	a	a	g	t	c	t	g	g	c	c	a	a	c	g	t	c	t	t	a	a	a	a	c	g	a	t	t	c	t	a	t	g	t	t	g	t	a
DGRP40	a	t	t	g	a	c	t	a	c	a	t	t	a	a	g	t	c	t	g	g	c	c	a	a	c	g	t	c	t	t	a	a	a	a	c	g	a	t	t	c	t	a	t	g	t	t	g	t	a
DGRP272	a	t	t	g	a	c	t	a	c	a	t	t	a	a	g	t	c	t	g	g	c	c	a	a	c	g	t	c	t	t	a	a	a	a	c	g	a	t	t	c	t	a	t	g	t	t	g	t	a
DGRP884	a	t	t	g	a	c	t	a	c	a	t	t	a	a	g	t	c	t	g	g	c	c	a	a	c	g	t	c	t	t	a	a	a	a	c	g	a	t	t	c	t	a	t	g	t	c	g	t	a
DGRP393	a	t	t	g	a	c	t	a	c	a	t	t	a	a	g	t	c	t	g	g	c	c	a	a	c	g	t	c	t	g	a	a	a	a	c	g	a	t	t	c	t	a	t	g	t	t	g	t	a
DGRP531	a	t	t	g	a	c	t	a	c	a	t	t	a	a	g	t	c	t	g	g	c	c	a	a	c	g	t	c	t	t	a	a	a	a	c	g	a	t	t	c	t	a	t	g	t	t	g	t	a
DGRP321	a	t	t	g	a	c	t	a	c	a	t	t	a	a	g	t	c	t	g	g	c	c	a	a	c	g	t	c	t	g	a	a	a	a	c	g	a	t	t	c	t	a	t	g	t	t	g	t	a
DGRP790	a	t	t	g	a	c	t	a	c	a	t	t	a	a	g	t	c	t	g	g	c	c	a	a	c	g	t	c	t	t	a	a	a	a	c	g	a	t	t	c	t	a	t	g	t	t	g	t	a
DGRP356	a	t	t	g	a	c	t	a	c	a	t	t	a	a	g	t	c	t	g	g	c	c	a	a	c	g	t	c	t	t	a	a	a	a	c	r	a	t	t	c	t	a	t	g	t	t	g	t	a
DGRP21	a	t	t	g	a	c	t	a	c	a	t	t	a	a	g	t	c	t	g	g	c	c	a	a	t	g	t	c	t	t	a	a	a	a	c	g	a	t	t	c	t	a	t	g	t	t	g	t	a
DGRP879	a	t	t	g	a	c	t	a	c	a	t	t	a	a	g	t	c	t	g	g	c	c	a	a	c	g	t	c	t	t	a	a	a	a	c	g	a	t	t	c	t	a	t	g	t	t	g	t	a
DGRP486	a	t	t	g	a	c	c	a	c	a	c	t	a	a	g	t	c	t	g	g	c	c	a	a	c	g	t	c	t	t	a	a	a	a	c	g	a	t	t	c	t	a	t	g	t	c	g	t	a
DGRP730	a	t	t	g	a	c	t	a	c	a	t	t	a	a	g	t	c	t	g	g	c	c	a	a	t	g	t	c	t	t	a	a	a	a	c	g	a	t	t	c	t	a	t	g	t	t	g	t	a
DGRP786	a	t	t	g	a	c	t	a	c	a	t	t	a	a	g	t	c	t	g	g	c	c	a	a	c	g	t	c	t	t	a	a	a	a	c	g	a	t	t	c	t	a	t	g	t	t	g	t	a
DGRP832	a	t	t	g	a	c	t	a	c	a	t	t	a	a	g	t	c	t	g	g	c	c	a	a	c	g	t	c	t	t	a	a	a	a	c	g	a	t	t	c	t	a	t	g	t	t	g	t	a
DGRP352	a	t	t	g	a	c	t	a	c	a	t	t	a	a	g	t	c	t	g	g	c	c	a	a	c	g	t	c	t	t	a	a	a	a	c	g	a	t	t	c	t	a	t	g	t	t	g	t	a
DGRP237	a	t	t	g	a	c	t	a	c	a	t	t	a	a	g	t	c	t	g	g	c	c	a	a	c	g	t	c	t	t	a	g	a	a	c	g	a	t	t	c	t	a	t	g	t	t	g	t	a
DGRP822	a	t	t	a	a	c	t	a	c	a	t	t	a	a	g	t	c	t	g	g	c	c	a	a	c	g	t	c	t	t	a	a	a	a	c	g	a	t	t	c	t	a	t	g	t	t	g	t	a
DGRP280	a	t	t	g	a	c	t	a	c	a	t	t	a	a	g	t	c	t	g	g	c	c	a	a	c	g	t	c	t	t	a	a	a	a	c	g	a	t	t	c	t	a	t	g	t	t	g	t	a
DGRP338	a	c	t	a	a	a	t	a	c	a	t	t	a	g	g	a	c	t	g	a	t	c	g	a	c	g	t	t	c	t	a	a	a	a	c	g	a	t	t	c	t	a	t	g	t	c	g	t	a
DGRP535	a	t	t	g	a	c	t	a	c	a	t	t	a	a	g	t	c	t	g	g	c	c	a	a	c	g	t	c	t	t	a	a	a	a	c	g	a	t	t	c	t	a	t	g	t	t	g	t	a
DGRP374	a	t	t	g	a	c	t	a	c	a	t	t	a	a	g	t	c	t	g	g	c	c	a	a	c	g	t	c	t	t	a	a	a	a	c	g	a	t	t	c	t	a	t	g	t	c	g	t	a
DGRP882	a	t	t	g	a	c	t	a	c	a	t	t	a	a	g	t	c	t	g	g	c	c	a	a	c	g	t	c	t	t	a	a	a	a	t	g	a	t	t	c	t	a	t	g	t	t	g	t	a
DGRP383	a	t	t	g	a	c	t	a	c	a	t	t	a	a	g	t	c	t	g	g	c	c	a	a	c	g	t	c	t	t	a	a	a	a	c	g	a	t	t	c	t	a	t	g	t	c	g	t	a
DGRP461	a	t	t	g	a	c	t	a	c	a	t	t	a	a	g	t	c	t	g	g	c	c	a	a	c	g	t	c	t	t	a	a	a	a	c	g	a	t	t	c	t	a	t	g	t	t	g	t	a
DGRP796	a	t	t	g	a	c	t	a	c	a	t	t	a	a	g	t	c	t	g	g	c	c	a	a	c	g	t	c	t	t	a	a	a	a	c	g	a	t	t	c	t	a	t	g	t	t	g	t	a
DGRP859	a	t	t	g	a	c	t	a	c	a	t	t	a	a	g	t	c	t	g	g	c	c	a	a	c	g	t	c	t	t	a	a	a	a	c	g	a	t	t	c	t	a	t	g	t	t	g	t	a
DGRP861	a	t	t	g	a	c	c	a	c	a	c	t	a	a	g	t	c	t	g	g	c	c	a	a	c	g	t	c	t	t	a	a	a	a	c	g	a	t	t	c	t	a	t	g	t	c	g	t	a
DGRP360	a	t	t	g	a	c	t	a	c	a	t	t	a	a	g	t	c	t	g	g	c	c	a	a	c	g	t	c	t	t	a	a	a	a	c	g	a	t	t	c	t	a	t	g	t	t	g	t	a
DGRP818	a	t	t	a	a	c	t	a	c	a	t	t	a	a	g	t	c	t	g	g	c	c	a	a	c	g	t	c	t	t	a	a	a	a	c	g	a	t	t	c	t	a	t	g	t	t	g	t	a
DGRP738	a	t	t	g	a	c	c	a	c	a	c	t	a	a	g	t	c	t	g	g	c	c	a	a	c	g	t	c	t	t	a	a	a	a	c	g	a	t	t	c	t	a	t	g	t	c	g	t	a
DGRP181	g	t	t	g	a	c	c	a	c	a	c	t	a	a	g	t	c	t	g	g	c	c	a	a	c	g	t	c	t	t	a	a	a	a	c	g	a	t	t	c	t	a	t	g	t	c	g	t	a
DGRP335	a	c	t	a	a	a	t	a	c	a	t	t	a	g	g	a	c	t	g	a	t	c	g	a	c	g	t	t	c	t	a	a	a	a	c	g	a	t	t	c	t	a	t	g	t	c	g	t	a
DGRP802	a	t	t	g	a	c	t	a	c	a	t	t	a	a	g	t	c	t	g	g	c	c	a	a	c	g	t	c	t	t	a	a	a	a	t	g	a	t	t	c	t	a	t	g	t	t	g	t	a
DGRP707	a	t	t	g	a	c	t	a	c	a	t	t	a	a	g	t	c	t	g	g	c	c	a	a	c	g	t	c	t	t	a	a	a	a	c	g	a	t	t	c	t	a	t	g	t	t	g	t	a
DGRP142	a	t	t	g	a	c	t	a	c	a	t	t	a	a	g	t	c	t	g	g	c	c	a	a	c	g	t	c	t	t	a	a	g	a	c	g	a	t	t	c	t	a	t	g	t	t	g	t	a
DGRP365	a	t	t	g	a	c	t	a	c	a	t	t	a	a	g	t	c	t	g	g	c	c	a	a	c	g	t	c	t	t	a	a	a	a	c	g	a	t	t	c	t	a	t	g	t	t	g	t	a
DGRP837	a	t	t	g	a	c	t	a	c	a	t	t	a	a	g	t	c	t	g	g	c	c	a	a	c	g	t	c	t	t	a	a	a	a	c	g	a	t	t	c	t	a	t	g	t	t	g	t	a
DGRP75	a	t	t	g	a	c	t	a	c	a	t	t	a	a	g	t	c	t	g	g	c	c	a	a	c	a	t	c	t	t	a	a	a	a	c	g	a	t	t	c	t	a	t	g	t	t	g	t	a
DGRP890	a	t	t	a	a	c	t	a	c	a	t	t	a	a	g	t	c	t	g	g	c	c	a	a	c	g	t	c	t	t	a	a	a	a	c	g	a	t	t	c	t	a	t	g	t	t	g	t	a
DGRP783	a	t	t	g	a	c	t	a	c	a	t	t	a	a	g	t	c	t	g	g	c	c	a	a	c	g	t	c	t	t	a	a	a	a	c	g	a	t	t	c	t	a	t	g	t	t	g	t	a
DGRP513	a	t	t	g	a	c	t	a	c	a	t	t	a	a	g	t	c	t	g	g	c	c	a	a	c	g	t	c	t	t	a	a	a	a	c	g	a	t	t	c	t	a	t	g	t	t	g	t	a
DGRP136	a	t	t	g	a	c	t	a	c	a	t	t	a	a	g	t	c	t	g	g	c	c	a	a	c	g	t	c	t	t	a	a	a	a	c	g	a	t	t	c	t	a	t	g	t	t	g	t	a
DGRP306	a	t	t	g	a	c	t	a	c	a	t	t	a	a	g	t	c	t	g	g	c	c	a	a	c	g	t	c	t	t	a	a	a	a	c	g	a	t	t	c	t	a	t	g	t	t	g	t	a
DGRP153	a	t	t	g	a	c	t	a	c	a	t	t	a	a	g	t	c	t	g	g	c	c	a	a	c	g	t	c	t	t	a	a	a	a	c	g	a	t	t	c	t	a	t	g	t	t	g	t	a
DGRP805	a	t	t	g	a	c	t	a	c	a	t	t	a	a	g	t	c	t	g	g	c	c	a	a	c	g	t	c	t	t	a	a	a	a	c	g	a	t	t	c	t	a	t	g	t	t	g	t	a
DGRP320	a	t	t	g	a	c	t	a	c	a	t	t	a	a	g	t	c	t	g	g	c	c	a	a	c	g	t	c	t	t	a	a	a	a	t	g	a	t	t	c	t	a	t	g	t	t	g	t	a
DGRP705	a	t	t	g	a	c	t	a	c	a	t	t	a	a	g	t	c	t	g	g	c	c	a	a	c	g	t	c	t	t	a	a	a	a	c	g	a	t	t	c	t	a	t	g	t	t	g	t	a
DGRP716	a	t	t	g	a	c	t	a	c	a	t	t	a	a	g	t	c	t	g	g	c	c	a	a	t	g	t	c	t	t	a	a	a	a	c	g	a	t	t	c	t	a	t	g	t	t	g	t	a
DGRP370	a	t	t	g	a	c	t	a	c	a	t	t	a	a	g	t	c	t	g	g	c	c	a	a	c	g	t	c	t	t	a	a	a	a	c	g	a	t	t	c	t	a	t	g	t	t	g	t	a
DGRP149	a	t	t	a	a	c	t	a	c	a	t	t	a	a	a	t	c	t	g	g	c	c	a	a	c	g	t	c	t	t	a	a	a	a	c	g	a	t	t	c	c	a	t	g	t	t	g	t	a
DGRP887	a	t	t	g	a	c	t	a	c	a	t	t	a	a	g	t	c	t	g	g	c	c	a	a	c	g	t	c	t	t	a	a	a	a	t	g	a	t	t	c	t	a	t	g	t	t	g	t	a
DGRP646	a	t	t	g	a	c	t	a	c	a	t	t	a	a	g	t	c	t	g	g	c	c	a	a	t	g	t	c	t	t	a	a	a	a	c	g	a	t	t	c	t	a	t	g	t	t	g	t	a
DGRP589	a	t	t	g	a	c	t	a	c	a	t	t	a	a	g	t	c	t	g	g	c	c	a	a	c	g	t	c	t	t	a	a	a	a	c	g	a	t	t	c	t	a	t	g	t	t	g	t	a
DGRP804	a	t	t	g	a	c	t	a	c	a	t	t	a	a	g	t	c	t	g	g	c	c	a	a	c	g	t	c	t	t	a	a	a	a	c	g	a	t	t	c	t	a	t	g	t	t	g	t	a
DGRP721	a	t	t	g	a	c	t	a	c	a	t	t	a	a	g	t	c	t	g	g	c	c	a	a	c	g	t	c	t	t	a	a	a	a	c	g	a	t	t	c	t	a	t	g	t	t	g	t	a
DGRP737	a	t	t	g	a	c	t	a	c	a	t	t	a	a	g	t	c	t	g	g	c	c	a	a	c	g	t	c	t	t	a	a	a	a	c	g	a	t	t	c	t	a	t	g	t	t	g	t	a
DGRP318	a	t	t	g	a	c	t	a	c	a	t	t	a	a	g	t	c	t	g	g	c	c	a	a	c	g	t	c	t	t	a	a	a	a	c	g	a	t	t	c	t	a	t	g	t	t	g	t	a
DGRP362	a	t	t	a	a	c	t	a	c	a	t	t	a	a	a	t	c	t	g	g	c	c	a	a	c	g	t	c	t	t	a	a	a	a	c	g	a	t	t	c	t	a	t	g	t	t	g	t	a
DGRP761	a	t	t	g	a	c	t	a	c	a	t	t	a	a	g	t	c	t	g	g	c	c	a	a	c	g	t	c	t	t	a	a	a	a	c	g	a	t	t	c	t	a	t	g	t	t	g	t	a
DGRP892	a	t	t	g	a	c	t	a	c	a	t	t	a	a	g	t	c	t	g	g	c	c	a	a	c	g	t	c	t	t	a	a	g	a	c	g	a	t	t	c	t	a	t	g	t	t	g	t	a
DGRP897	a	t	t	g	a	c	t	a	c	a	t	t	a	a	g	t	c	t	g	g	c	c	a	a	c	g	t	c	t	t	a	a	a	a	c	g	a	t	t	c	t	a	t	g	t	c	g	t	a
DGRP712	a	t	t	g	a	c	t	a	c	a	t	t	a	a	g	t	c	t	g	g	c	c	a	a	c	g	t	c	t	t	a	a	a	a	c	g	a	t	t	c	t	a	t	g	t	t	g	t	a
DGRP176	a	t	t	g	a	c	t	a	c	a	t	t	a	a	g	t	c	t	g	g	c	c	a	a	c	g	t	c	t	t	a	a	g	a	c	g	a	t	t	c	t	a	t	g	t	t	g	t	a
DGRP398	a	t	t	g	a	c	t	a	c	a	t	t	a	a	g	t	c	t	g	g	c	c	a	a	c	g	t	c	t	t	a	a	a	a	c	g	a	t	t	c	t	a	t	g	t	c	g	t	a
DGRP591	a	t	t	g	a	c	t	a	c	a	t	t	a	a	g	t	c	t	g	g	c	c	a	a	c	g	t	c	t	t	a	a	a	a	t	g	a	t	t	c	t	a	t	g	t	t	g	t	a
DGRP440	a	t	t	g	a	c	t	a	c	a	t	t	a	a	g	t	c	t	r	g	c	c	a	a	c	g	t	c	t	t	a	a	a	a	c	g	a	t	t	c	t	a	t	g	t	t	g	t	a
DGRP380	a	t	t	a	a	c	t	a	c	a	t	t	a	a	a	t	c	t	g	g	c	c	a	a	c	g	t	c	t	t	a	a	a	a	c	g	a	t	t	c	t	a	t	g	t	t	g	t	a
DGRP727	a	t	t	g	a	c	t	a	c	a	t	t	a	a	g	t	c	t	g	g	c	c	a	a	c	g	t	c	t	t	a	a	a	a	c	g	a	t	t	c	t	a	t	g	t	t	g	t	a
RG11N-HE	a	t	t	g	a	c	c	a	c	a	t	t	a	a	g	t	c	t	g	g	c	c	a	a	c	g	t	c	t	t	a	a	a	a	c	g	a	t	t	c	t	a	t	g	t	c	g	t	a
RG32N-HE	a	t	t	g	a	c	t	a	c	a	t	t	a	a	g	t	c	t	g	g	c	t	a	a	c	g	t	c	t	t	a	a	a	a	c	g	a	t	t	c	t	a	t	g	t	c	g	t	a
RG18N-HE	a	t	t	g	a	c	t	a	c	a	t	t	a	a	g	t	t	t	g	g	c	c	a	g	c	g	c	c	t	t	a	a	a	a	c	g	g	t	t	c	t	a	t	g	t	c	g	t	a
RG24-HE	a	t	t	g	a	c	t	a	c	a	t	t	a	a	g	t	t	t	g	g	c	c	a	g	c	g	c	c	t	t	a	a	a	a	c	g	g	t	t	c	t	a	t	g	t	c	g	t	a
RG13N-HE	a	t	t	g	a	c	c	a	c	a	t	t	a	a	g	t	c	t	g	g	c	c	a	a	c	g	t	c	t	t	a	a	a	a	c	g	a	t	t	c	t	a	t	g	t	c	g	t	a
ZS37-HE	a	t	t	g	a	c	t	a	c	a	t	t	a	a	g	t	t	t	g	g	c	c	a	g	c	g	c	c	t	t	a	a	a	a	c	g	g	t	t	c	t	a	t	g	t	c	g	t	a
KR7-HE	a	t	t	g	a	c	c	a	c	a	t	t	a	a	g	t	c	t	g	g	c	c	a	a	c	g	t	c	t	t	a	a	a	a	c	g	a	t	t	c	t	a	t	g	t	c	g	t	a
RG35-HE	a	t	t	g	a	c	c	a	c	a	t	t	a	a	g	t	c	t	g	g	c	c	a	a	c	g	t	c	t	t	a	a	a	a	c	g	a	t	t	c	t	a	t	g	y	c	g	t	a
ZI261-HE	a	t	t	g	a	c	c	a	c	a	t	t	a	a	g	t	c	t	g	g	c	c	a	a	c	g	t	c	t	t	a	a	a	a	c	g	a	t	t	c	t	a	t	g	t	c	g	t	a
RG37N-HE	a	t	t	g	a	c	c	a	c	a	t	t	a	a	g	t	c	t	g	g	c	c	a	a	c	g	t	c	t	t	g	a	a	a	c	g	a	t	t	c	t	a	t	g	t	c	g	t	a
GA145-HE	a	t	t	g	a	c	t	a	c	a	t	t	a	a	g	t	c	t	g	g	c	c	a	a	c	g	t	c	t	t	a	a	a	a	c	g	a	t	t	c	t	a	t	g	t	t	g	t	a
RG33-HE	a	t	t	g	g	c	t	a	c	a	t	a	a	a	g	t	t	t	g	g	c	c	a	g	c	g	c	c	t	t	a	a	a	a	c	g	g	t	t	c	t	a	t	g	t	c	g	t	a
RG10-HE	a	t	t	g	a	c	c	a	c	a	t	t	a	a	g	t	c	t	g	g	c	c	a	a	c	g	t	c	t	t	a	a	a	a	c	g	a	t	t	c	t	a	t	g	t	c	g	t	a
SP221-HE	a	t	t	g	a	c	c	a	c	a	t	t	a	a	g	t	c	t	g	g	c	c	a	a	c	g	t	c	t	t	a	a	a	a	c	g	a	t	t	c	t	a	t	g	t	c	g	t	a
KR4N-HE	a	t	t	g	a	c	t	a	c	a	t	t	a	a	g	t	c	t	g	g	c	c	a	a	c	g	c	c	t	t	a	a	a	g	c	g	g	t	t	c	t	a	t	g	t	c	g	t	a
KN20N-HE	a	t	t	g	a	c	t	a	c	a	t	t	a	a	g	t	c	t	g	g	c	c	a	a	c	g	c	c	t	t	a	a	a	a	c	g	g	t	t	c	t	a	t	g	t	c	g	t	a
ZO12-HE	a	t	t	g	a	c	t	a	c	a	t	t	a	a	g	t	c	t	g	g	c	c	a	a	c	g	c	c	t	t	a	a	a	a	c	g	g	t	t	c	t	a	t	g	t	c	g	t	a
SP254-HE	a	t	t	g	a	c	c	a	c	a	t	t	a	a	g	t	c	t	g	g	c	c	a	a	c	g	t	c	t	t	a	a	a	a	c	g	a	t	t	c	t	a	t	g	t	c	g	t	a
UG19-HE	a	t	t	g	a	c	t	a	c	a	t	t	a	a	g	t	c	t	g	g	c	c	a	a	c	g	c	c	t	t	a	a	a	a	c	g	g	t	t	c	t	a	t	g	t	c	g	t	a
RG25-HE	a	t	t	g	a	c	c	a	c	a	t	t	a	a	g	t	c	t	g	g	c	c	a	a	c	g	t	c	t	t	a	a	a	a	c	g	a	t	t	c	t	a	t	g	t	c	g	t	a
ZS11-HE	a	t	t	g	a	c	c	a	c	a	t	t	a	a	g	t	c	t	g	g	c	c	a	a	c	g	t	c	t	t	a	a	a	a	c	g	a	t	t	s	t	a	k	k	t	c	g	t	a
CO14	a	t	t	g	a	c	t	a	c	a	t	t	a	a	g	t	c	t	g	g	c	c	a	a	c	g	t	c	t	t	a	a	a	a	c	g	a	t	t	c	t	a	t	g	t	t	g	t	a
KT1-HE	a	t	t	g	a	c	t	a	c	a	t	t	a	a	g	t	c	t	g	g	c	c	a	a	c	g	t	c	t	t	a	a	a	a	c	g	a	t	t	c	t	a	t	g	t	c	g	t	a
SP173-HE	a	t	t	g	a	c	c	a	c	a	t	t	a	a	g	t	c	t	g	g	c	c	a	a	c	g	t	c	t	t	a	a	a	a	c	g	a	t	t	c	t	a	t	g	t	c	g	t	a
ZI268-HE	a	t	t	g	a	c	c	a	c	a	t	t	a	a	g	t	c	t	g	g	c	c	a	a	c	g	t	c	t	t	a	a	a	a	c	g	a	t	t	c	t	a	t	g	t	c	g	t	a
RG36-HE	a	t	t	g	a	c	c	a	c	a	t	t	a	a	g	t	c	t	g	g	c	c	a	a	c	g	t	c	t	t	a	a	a	a	c	g	a	t	t	c	t	a	t	g	t	c	g	t	a
GA160-HE	a	t	t	g	a	c	t	a	c	a	t	t	a	a	g	t	c	t	g	g	c	c	a	a	c	g	t	c	t	t	a	a	a	a	c	g	a	t	t	c	t	a	t	g	t	t	g	t	a
KR42-HE	a	t	t	g	a	c	t	a	c	a	t	t	a	a	g	t	c	t	g	g	c	c	a	a	c	g	t	c	t	t	a	a	a	a	c	g	a	t	t	c	t	a	t	g	t	c	g	t	a
RG15-HE	a	t	t	g	a	c	c	a	c	a	t	t	a	a	g	t	c	t	g	g	c	c	a	a	c	g	t	c	t	t	a	a	a	a	c	g	a	t	t	c	t	a	t	g	c	c	g	t	a
RG28-HE	a	t	t	g	a	c	t	a	c	a	t	t	a	a	g	t	c	t	g	g	c	c	a	a	c	g	t	c	t	t	a	a	a	a	c	g	a	t	t	c	t	a	t	g	t	c	g	t	a
EZ5N-HE	a	t	t	g	a	c	t	a	c	a	t	t	a	a	g	t	c	t	g	g	c	c	a	a	c	g	t	c	t	t	a	a	a	a	c	g	a	t	t	c	t	a	t	g	t	c	g	t	a
ZS56-HE	a	t	t	g	a	c	t	a	c	a	t	t	a	a	g	t	t	t	g	g	c	c	a	g	c	g	c	c	t	t	a	a	a	a	c	g	g	t	t	c	t	a	t	g	t	c	g	t	a
KT6-HE	a	t	t	g	a	c	c	a	c	a	t	t	a	a	g	t	c	t	g	g	c	c	a	a	c	g	t	c	t	t	a	a	a	a	c	g	a	t	t	c	t	a	t	g	t	c	g	t	a
CO13N	a	t	t	g	a	c	c	a	c	a	t	t	a	a	g	t	c	t	g	g	c	c	a	a	c	g	c	c	t	t	a	a	a	a	c	g	g	t	t	c	t	a	t	g	t	c	g	c	a
KN34-HE	a	t	t	g	a	c	t	g	c	a	t	t	a	a	g	t	c	t	g	g	c	c	a	a	c	g	t	c	t	t	a	a	a	a	c	g	a	t	t	c	t	g	t	g	t	c	g	t	a
RG9-HE	a	t	t	g	a	c	t	a	c	a	t	t	a	a	g	t	t	t	g	g	c	c	a	g	c	g	c	c	t	t	a	a	a	a	c	g	g	t	t	c	t	a	t	g	t	c	a	t	a
RG34-HE	a	t	t	g	a	c	t	a	c	a	t	t	a	a	g	t	t	t	g	g	c	c	a	g	c	g	c	c	t	t	a	a	a	a	c	g	g	t	t	c	t	a	t	g	t	c	g	t	a
CO2	a	t	t	g	a	c	t	a	c	a	t	t	a	a	g	t	c	c	g	g	c	c	a	a	c	g	t	c	t	t	a	a	a	a	c	g	a	t	t	c	t	a	t	g	t	t	g	t	a
ZI468-HE	a	t	t	g	a	c	c	a	c	a	t	t	a	a	g	t	c	t	g	g	c	c	a	a	c	g	t	c	t	t	a	a	a	a	c	g	a	t	t	c	t	a	t	g	t	c	g	t	a
KR39-HE	a	t	t	g	a	c	t	a	c	a	t	t	a	a	g	t	c	t	g	g	c	c	a	a	c	g	t	c	t	t	a	a	a	a	c	g	a	t	t	c	t	a	t	g	t	c	g	t	a
SP241-HE	a	t	t	g	a	c	c	a	c	a	t	t	a	a	g	t	c	t	g	g	c	c	a	a	c	g	t	c	t	t	a	a	a	a	c	g	a	t	t	c	t	a	t	g	t	c	g	t	a
RG3-HE	a	t	t	g	a	c	t	a	c	a	t	t	a	a	g	t	t	t	g	g	c	c	a	g	c	g	c	c	t	t	a	a	a	a	c	g	g	t	t	c	t	a	t	g	t	c	g	t	a
ZL130-HE	a	t	t	g	a	c	c	a	c	a	t	t	a	a	g	t	c	t	g	g	c	c	a	a	c	g	t	c	t	t	a	a	a	a	c	g	a	t	t	c	t	a	t	g	t	t	g	t	a
EZ25-HE	a	t	t	g	a	c	c	a	c	a	t	t	a	a	g	t	c	t	g	g	c	c	a	a	c	g	t	c	t	t	a	a	a	a	c	g	a	t	t	c	t	a	t	g	t	c	g	t	a
CO10N	a	t	t	g	a	c	t	a	c	a	t	t	a	a	g	t	c	t	g	g	c	c	a	a	c	g	t	c	t	t	a	a	a	a	c	g	a	t	t	c	t	a	t	g	t	t	g	t	a
GA191-HE	a	t	t	g	a	c	t	a	c	a	t	t	a	a	g	t	c	t	g	g	c	c	a	a	c	g	t	c	t	t	a	a	a	a	c	g	a	t	t	c	t	a	t	g	t	t	g	t	a
KN133N-HE	a	t	t	g	a	c	t	a	c	a	t	t	a	a	g	t	c	t	g	g	c	c	a	a	c	g	c	c	t	t	a	a	a	a	c	g	g	t	t	c	t	a	t	g	t	c	g	t	a
FR310-HE	a	t	t	g	a	c	c	a	c	a	t	t	a	a	g	t	c	t	g	g	c	c	a	a	c	g	t	c	t	t	a	a	a	a	c	g	a	t	t	c	t	a	t	g	t	c	g	t	a
CO16	a	t	t	g	a	c	t	a	c	a	t	t	a	a	g	t	c	t	g	g	c	c	a	a	c	g	t	c	t	t	a	a	a	a	c	g	a	t	t	c	t	a	t	g	t	t	g	t	g
UM118-HE	a	t	t	g	a	c	t	a	c	a	t	t	a	a	g	t	c	t	g	g	c	c	a	a	c	g	t	c	t	t	a	a	a	a	c	g	a	t	t	c	t	a	t	g	t	t	g	t	a
EZ2-HE	a	t	t	g	a	c	t	a	c	a	t	t	a	a	g	t	c	t	g	g	c	c	a	a	c	g	t	c	t	t	a	a	a	a	c	g	a	t	t	c	t	a	t	g	t	c	g	t	a
EZ9N-HE	a	t	t	g	a	c	c	a	c	a	t	t	a	r	g	t	c	t	g	g	c	c	a	a	c	g	t	c	t	t	a	a	a	a	c	g	a	t	t	c	t	a	t	g	t	c	g	t	a
ZO65-HE	a	t	t	a	a	c	c	a	c	a	t	t	a	a	g	t	c	t	g	g	c	c	a	a	c	g	t	c	t	t	a	a	a	a	c	g	a	t	t	c	t	a	t	g	t	c	g	t	a
RG39-HE	a	t	t	g	a	c	c	a	c	a	t	t	a	a	g	t	t	t	g	g	c	c	a	g	c	g	c	c	t	t	a	a	a	a	c	g	g	t	t	c	t	a	t	g	t	c	g	t	a
ED3	a	t	t	g	a	c	t	a	c	r	t	t	a	a	g	t	c	t	g	g	c	c	a	a	c	g	t	c	t	t	a	a	a	a	c	g	a	t	t	c	t	a	t	g	t	c	g	t	a
RG19-HE	a	t	t	g	a	c	t	a	c	a	t	t	a	a	g	t	t	t	g	g	c	c	a	g	c	g	c	c	t	t	a	a	a	a	c	g	g	t	t	c	t	a	t	g	t	c	g	t	a
TZ10-HE	a	t	t	g	a	c	c	a	c	a	t	t	a	a	g	t	c	t	g	g	c	c	a	a	c	a	t	c	t	t	a	a	a	a	c	g	a	t	t	c	t	a	t	g	t	c	g	t	a
UG7-HE	a	t	t	g	a	c	t	a	c	a	t	t	a	a	g	t	c	t	g	g	c	c	a	a	c	g	c	c	t	t	a	a	a	a	c	g	g	t	t	c	t	a	t	g	t	c	g	t	a
RG2-HE	a	t	t	g	a	c	c	a	c	a	t	t	a	r	g	t	c	t	g	g	c	c	a	a	c	g	t	c	t	t	a	a	a	a	c	g	a	t	t	c	t	a	t	g	t	c	g	t	a
ED2	a	t	t	g	a	c	t	a	c	a	t	t	a	a	g	t	c	t	g	g	c	c	a	a	c	g	t	c	t	t	a	a	a	a	c	g	a	t	t	c	t	a	t	g	t	c	g	t	a
SP235-HE	a	t	t	g	a	c	c	a	c	a	t	t	a	a	g	t	c	t	g	g	c	c	a	a	c	g	t	c	t	t	a	a	a	a	c	g	a	t	t	c	t	a	t	g	t	c	g	t	a
TZ14-HE	a	t	t	g	a	c	t	a	c	a	t	t	a	a	g	t	t	t	g	g	c	c	a	g	c	g	c	c	t	t	a	a	a	a	c	g	g	t	t	c	t	a	t	g	t	c	g	t	a
FR14-HE	a	t	t	g	a	c	c	a	c	a	t	t	a	a	g	t	c	t	g	g	c	c	a	a	c	g	t	c	t	t	a	a	a	a	c	g	a	t	t	c	t	a	t	g	t	c	g	t	a
RC1-HE	a	t	t	g	a	c	t	a	c	a	t	t	a	a	g	t	t	t	g	g	c	c	a	g	c	g	c	c	t	t	a	a	a	a	c	g	g	t	t	c	t	a	t	g	t	c	g	t	a
RG7-HE	a	t	t	g	a	c	c	a	c	a	t	t	a	a	g	t	c	t	g	g	c	c	a	a	c	g	t	c	t	t	a	a	a	a	c	g	a	t	t	c	t	a	t	g	t	c	g	t	a
UG28N_HE	a	t	t	g	a	c	t	a	c	a	t	t	a	a	g	t	c	t	g	g	c	c	a	a	c	g	c	c	t	t	a	a	a	a	c	g	g	t	t	c	t	a	t	g	t	c	g	t	a
SP188-HE	a	t	t	g	a	c	c	a	c	a	t	t	a	a	g	t	c	t	g	g	c	c	a	a	c	g	t	c	t	t	a	a	a	a	c	g	a	t	t	c	t	a	t	g	t	c	g	t	a
SP80-HE	a	t	c	g	a	c	c	a	c	a	t	t	a	a	g	t	c	t	g	g	c	c	a	a	c	g	t	c	t	t	a	a	a	a	c	g	a	t	t	c	t	a	t	g	t	c	g	t	a
RG21N-HE	a	t	t	g	a	c	c	a	c	a	t	t	a	a	g	t	c	t	g	g	c	c	a	a	c	g	t	c	t	t	a	a	a	a	c	g	a	t	t	c	t	a	t	g	t	c	g	t	a
UG5N-HE	a	t	t	g	a	c	t	a	c	a	t	t	a	a	g	t	c	t	g	g	c	c	a	a	c	g	c	c	t	t	a	a	a	a	c	g	g	t	t	c	t	a	t	g	t	c	g	t	a
ED5N-HE	a	t	t	g	a	c	c	a	c	a	t	t	a	a	g	t	c	t	g	g	c	c	a	a	c	g	t	c	t	t	a	a	a	a	c	g	a	t	t	c	t	a	t	g	t	c	g	t	a
RC5-HE	a	t	t	g	a	c	c	a	c	a	t	t	a	a	g	t	c	t	g	g	c	c	a	a	c	g	t	c	t	t	a	a	a	a	c	g	a	t	t	c	t	a	t	g	t	c	g	t	a
GA125-HE	a	t	t	g	a	c	t	a	c	a	t	t	a	a	g	t	c	t	g	g	c	c	a	a	c	g	t	c	t	t	a	a	a	a	c	g	a	t	t	c	t	a	t	g	t	t	g	t	a
RG6N-HE	a	t	t	g	a	c	t	a	c	a	t	t	a	a	g	t	t	t	g	g	c	c	a	g	c	g	c	c	t	t	a	a	a	a	c	g	g	t	t	c	t	a	t	g	t	c	g	t	a
CO1	a	t	t	g	a	c	t	a	c	a	t	t	g	a	g	t	c	t	g	g	c	c	a	a	c	g	t	c	t	t	a	a	a	a	c	g	a	t	t	c	t	a	t	g	t	t	g	t	a
RG5-HE	a	t	t	g	a	c	c	a	c	a	t	t	a	a	g	t	c	t	g	g	c	c	a	a	c	g	t	c	t	t	a	a	a	a	c	g	a	t	t	c	t	a	t	g	t	c	g	t	a
NG6N-HE	a	t	t	g	a	c	t	a	c	a	t	t	a	a	g	t	c	t	g	g	c	c	a	a	c	g	c	c	t	t	a	a	a	a	c	g	g	t	t	c	t	a	t	g	t	c	g	t	a
UM37-HE	a	t	t	g	a	c	t	a	c	a	t	t	a	a	g	t	c	t	g	g	c	c	a	a	c	g	t	c	t	t	a	a	a	a	c	g	a	t	t	c	t	a	t	g	t	t	g	t	a
RG22-HE	a	t	t	g	a	c	t	a	c	a	t	t	a	a	g	t	t	t	g	g	c	c	a	g	c	g	c	c	t	t	a	a	a	a	c	g	g	t	t	c	t	a	t	g	t	c	g	t	a
CO9N	a	t	t	g	a	c	t	a	c	a	t	t	a	a	g	t	c	t	g	g	c	c	a	a	c	g	c	c	t	t	a	a	a	a	c	g	g	t	t	c	t	a	t	g	t	c	g	c	a
UM526-HE	a	t	t	g	a	c	t	a	c	a	t	t	a	a	g	t	c	t	g	g	c	c	a	a	c	g	t	c	t	t	a	a	a	a	c	g	a	t	t	c	t	a	t	g	t	t	g	t	a
ED6N-HE	a	t	t	g	a	c	t	a	c	a	t	t	a	a	g	t	c	t	g	g	c	c	a	a	c	g	t	c	t	t	a	a	a	a	c	g	a	t	t	c	t	a	t	g	t	t	g	t	a
ED10N	a	t	t	g	a	c	t	a	c	a	t	t	a	g	g	t	c	t	g	g	c	c	a	a	c	g	t	c	t	t	a	a	a	a	c	g	a	c	t	c	t	a	t	g	t	c	g	t	a
RG38N-HE	a	t	t	g	a	c	c	a	c	a	t	t	a	a	g	t	c	t	g	g	c	c	a	a	c	g	t	c	t	t	a	a	a	a	c	g	a	t	t	c	t	a	t	g	t	c	g	t	a
ZI91-HE	a	t	t	g	a	c	c	a	c	a	t	t	a	a	g	t	c	t	g	g	c	c	a	a	c	g	t	c	t	t	a	a	a	a	c	g	a	t	t	c	t	a	t	g	t	c	g	t	a
RG4N-HE	a	t	t	g	a	c	t	a	c	a	t	t	a	a	g	t	t	t	g	g	c	c	a	g	c	g	c	c	t	t	a	a	a	a	c	g	g	t	t	c	t	a	t	g	t	c	g	t	a
CK2-HE	a	t	t	g	a	c	t	a	c	a	t	t	a	a	g	t	c	t	g	g	c	c	a	a	c	g	t	c	t	t	a	a	a	a	c	g	a	t	t	c	t	a	t	g	t	t	g	t	a
KN6-HE	a	t	t	g	a	c	t	a	c	a	t	t	a	a	g	t	c	t	g	g	c	c	a	a	c	g	t	c	t	t	a	a	a	a	c	g	a	t	w	s	t	a	k	k	t	c	g	t	a
[truncated: 202 more columns]
