# Supplementary material for: Population Genomics of the Wolbachia Endosymbiont in Drosophila melanogaster
Source: PLoS Genet. 2012 Dec 20;8(12):e1003129. doi: 10.1371/journal.pgen.1003129 (PMC3527207; doi:10.1371/journal.pgen.1003129)
Supplement: Dataset S4 — Tables of variable sites for Wolbachia and mitochondrial genomes. Variant sites were extracted from the alignments used for BEAST analysis (indels and fully ambiguous sites removed, no reference sequences, with annotation track). Coordinates are provided relative to reference genome (ref) and relative to the alignment with columns containing indels and fully ambiguous sites removed (aln). Classes of annotated sites (ann) are defined in the Materials and Methods. (ZIP) [file pgen.1003129.s004.zip › SupplementalFile4/DGRP_DPGP_wMel_infected_annotated_noindels.variants.txt]

ref	1005	1114	5504	10452	12225	12632	12863	12971	15742	18552	19501	20105	20192	21952	25259	25603	26870	28012	30701	32536	34528	35624	35839	36114	38055	38240	38610	39135	41215	42599	45207	45292	46829	48703	54772	54805	59196	59540	62515	64885	66236	69287	69491	71630	76729	78321	79175	79898	82508
aln	110	161	739	4362	5877	6174	6381	6449	8345	11026	11916	12442	12529	14018	17283	17627	18803	19908	22591	24375	26362	27290	27505	27779	29570	29755	30098	30597	32668	34008	36482	36567	37760	39075	40716	40748	43844	44170	47006	48796	49548	51739	51943	53960	58606	59692	60546	61148	63545
ann	1	2	1	2	5	2	5	5	3	2	3	1	1	3	1	3	1	3	3	2	2	2	3	1	1	3	5	1	2	3	2	5	2	5	5	5	1	3	1	3	3	1	1	2	5	1	2	2	1
DGRP256	t	c	g	t	c	t	t	t	a	a	a	c	a	c	g	g	g	a	c	c	t	c	c	c	c	c	a	a	c	g	a	c	c	c	t	c	c	c	g	a	t	a	g	t	c	a	c	g	c
DGRP801	t	c	g	g	c	t	t	t	a	a	a	c	a	c	g	g	g	a	c	c	t	c	c	c	c	c	a	a	c	g	a	c	c	c	t	c	c	c	g	a	t	a	g	t	c	a	c	g	c
DGRP776	t	c	g	g	c	t	t	t	a	a	a	c	a	c	g	g	g	a	c	c	t	c	c	c	c	c	a	a	c	g	a	c	c	c	t	c	c	c	g	a	t	a	g	t	c	a	c	g	c
DGRP441	t	c	g	g	c	t	t	t	a	a	a	c	a	c	g	g	g	a	c	c	t	c	c	c	c	c	a	a	c	g	a	c	c	c	t	c	c	c	g	a	t	a	g	t	c	a	c	g	c
DGRP73	t	c	g	g	c	t	t	t	a	a	a	c	a	c	g	g	g	a	c	c	t	c	c	c	c	c	a	a	c	g	a	c	c	c	t	c	c	c	g	a	t	a	g	t	c	a	c	g	c
DGRP336	t	c	g	g	c	t	t	t	a	a	a	c	a	c	g	g	g	a	c	c	t	c	c	c	c	c	a	a	c	g	a	c	c	c	t	c	c	c	g	a	t	a	g	t	c	a	c	g	c
DGRP287	t	c	g	g	c	t	t	t	a	a	a	c	a	c	g	g	g	a	c	c	t	c	c	c	c	c	a	a	c	g	a	c	c	c	t	c	c	c	g	a	t	a	g	t	c	a	c	g	c
DGRP554	t	c	g	g	c	t	t	t	a	a	a	c	a	c	g	g	g	a	c	c	t	c	c	c	c	c	a	a	c	g	a	c	c	c	t	c	c	c	g	a	t	a	g	t	c	a	c	g	c
DGRP409	t	c	g	g	c	t	t	t	a	a	a	c	a	c	g	g	g	a	c	c	t	c	c	c	c	c	a	a	c	g	a	c	c	c	t	c	c	c	g	a	t	a	g	t	c	a	c	g	c
DGRP852	t	c	g	g	c	t	t	t	a	a	a	c	a	c	g	g	g	a	c	c	t	c	c	c	c	c	a	a	c	g	a	c	c	c	t	c	c	c	g	a	t	a	g	t	c	a	c	g	c
DGRP820	t	c	g	g	c	t	t	t	a	a	a	c	a	c	g	g	g	a	c	c	t	c	c	c	c	c	a	a	c	g	a	c	c	c	t	c	c	c	g	a	t	a	g	t	c	a	c	g	c
DGRP595	t	c	g	g	c	t	t	t	a	a	a	c	a	c	g	g	g	a	c	c	t	c	c	c	c	c	a	a	c	g	a	c	c	c	t	c	c	c	g	a	t	a	g	t	c	a	c	g	c
DGRP227	t	c	g	g	c	t	t	t	a	a	a	c	a	c	g	g	g	a	c	c	t	c	c	c	c	c	a	a	c	g	a	c	c	c	t	c	c	c	g	a	t	a	g	t	c	a	c	g	c
DGRP317	t	c	g	g	c	t	t	t	a	a	a	c	a	c	g	g	g	a	c	c	t	c	c	c	c	c	a	a	c	g	a	c	c	c	t	c	c	c	g	a	t	a	g	t	c	a	c	g	c
DGRP49	t	c	g	g	c	t	t	t	a	a	a	c	a	c	g	g	g	a	c	c	t	c	c	c	c	c	a	a	c	g	a	c	c	c	t	c	c	c	g	a	t	a	g	t	c	a	c	g	c
DGRP555	t	c	g	g	c	t	t	t	a	a	a	c	a	c	g	g	g	a	c	c	t	c	c	c	c	c	a	a	c	g	a	c	c	c	t	c	c	c	g	a	t	a	g	t	c	a	c	g	c
DGRP787	t	c	g	g	c	t	t	t	a	a	a	c	a	c	g	g	g	a	c	c	t	c	c	c	c	c	a	a	c	g	a	c	c	c	t	c	c	c	g	a	t	a	g	t	c	a	c	g	c
DGRP69	t	c	g	t	c	t	t	t	a	a	a	c	a	c	g	g	g	a	c	c	t	y	c	c	c	c	a	a	c	g	a	c	c	c	t	c	c	c	g	a	t	a	g	t	c	a	c	g	c
DGRP855	t	c	g	g	c	t	t	t	a	a	a	c	a	c	g	g	g	a	c	c	t	c	c	c	c	c	a	a	c	g	a	c	c	c	t	c	c	c	g	a	t	a	g	t	c	a	c	g	c
DGRP405	t	c	g	g	c	t	t	t	a	a	a	c	a	c	g	g	g	a	c	c	t	c	c	c	c	c	a	a	c	g	a	c	c	c	t	c	c	c	g	a	t	a	g	t	c	a	c	g	c
DGRP310	t	c	g	g	c	t	t	t	a	a	a	c	a	c	g	g	g	a	c	c	t	c	c	c	c	c	a	a	c	g	a	c	c	c	t	c	c	c	g	a	t	a	g	t	c	a	c	g	c
DGRP853	t	c	g	g	c	t	t	t	a	a	a	c	a	c	g	g	g	a	c	c	t	c	c	c	c	c	a	a	c	g	a	c	c	c	t	c	c	c	g	a	t	a	g	t	c	a	c	g	c
DGRP639	t	c	g	g	c	t	t	t	a	a	a	c	a	c	g	g	g	a	c	c	t	c	c	c	c	c	a	a	c	g	a	c	c	c	t	c	c	c	g	a	t	a	g	t	c	a	c	g	c
DGRP40	t	c	g	g	c	t	t	t	a	a	a	c	a	c	g	g	g	a	c	c	t	c	c	c	c	c	a	a	c	g	a	c	c	c	t	c	c	c	g	a	t	a	g	t	c	a	c	g	c
DGRP272	t	c	g	g	c	t	t	t	a	a	a	c	a	c	g	g	g	a	c	c	t	c	c	c	c	c	a	a	c	g	a	c	c	c	t	c	c	c	g	a	t	a	g	t	c	a	c	g	c
DGRP884	t	c	g	g	c	t	t	t	a	a	a	c	a	c	g	g	g	a	c	c	t	c	c	c	c	c	a	a	c	g	a	c	c	c	t	c	c	c	g	a	t	a	g	t	c	a	c	g	c
DGRP393	t	c	g	g	c	t	t	t	a	a	a	c	a	c	g	g	g	a	c	c	t	c	c	c	c	c	a	a	c	g	a	c	c	c	t	c	c	c	g	a	t	a	g	t	c	a	c	g	c
DGRP531	t	c	g	g	c	t	t	t	a	a	a	c	a	c	g	g	g	a	c	c	t	c	c	c	c	c	a	a	c	g	a	c	c	c	t	c	c	c	g	a	t	a	g	t	c	a	c	g	c
DGRP321	t	c	g	g	c	t	t	t	a	a	a	c	a	c	g	g	g	a	c	c	t	c	c	c	c	c	a	a	c	g	a	c	c	c	t	c	c	c	g	a	t	a	g	t	c	a	c	g	c
DGRP790	t	c	g	g	c	t	t	t	a	a	a	c	a	c	g	g	g	a	c	c	t	c	c	c	c	c	a	a	c	g	a	c	c	c	t	c	c	c	g	a	t	a	g	t	c	a	c	g	c
DGRP356	t	c	g	g	c	t	t	t	a	a	a	c	a	c	g	g	g	a	c	c	t	c	c	c	c	c	a	a	c	g	a	c	c	c	t	c	c	c	g	a	t	a	g	t	c	a	c	g	c
DGRP21	t	c	g	g	c	t	t	t	a	a	a	c	a	c	g	g	g	a	c	c	t	c	c	c	c	c	a	a	c	g	a	c	c	c	t	c	c	c	g	a	t	a	g	t	c	a	c	g	c
DGRP879	t	c	g	g	c	t	t	t	a	a	a	c	a	c	g	g	g	a	c	c	t	c	c	c	c	c	a	a	c	g	a	c	c	c	t	c	c	c	g	a	t	a	g	t	c	a	c	g	c
DGRP486	t	c	g	t	c	t	t	t	a	a	a	c	a	c	g	g	g	a	c	c	t	c	c	c	c	c	a	a	c	g	a	c	c	c	t	c	c	c	g	a	t	a	g	t	c	a	c	g	c
DGRP730	t	c	g	g	c	t	t	t	a	a	a	c	a	c	g	g	g	a	c	c	t	c	c	c	c	c	a	a	c	g	a	c	c	c	t	c	c	c	g	a	t	a	g	t	c	a	c	g	c
DGRP786	t	c	g	g	c	t	t	t	a	a	a	c	a	c	g	g	g	a	c	c	t	c	c	c	c	c	a	a	c	g	a	c	c	c	t	c	c	c	g	a	t	a	g	t	c	a	c	g	c
DGRP832	t	c	g	g	c	t	t	t	a	a	a	c	a	c	g	g	g	a	c	c	t	c	c	c	c	c	a	a	c	g	a	c	c	c	t	c	c	c	g	a	t	a	g	t	c	a	c	g	c
DGRP352	t	c	g	g	c	t	t	t	a	a	a	c	a	c	g	g	g	a	c	c	t	c	c	c	c	c	a	a	c	g	a	c	c	c	t	c	c	c	g	a	t	a	g	t	c	a	c	g	c
DGRP237	t	c	g	g	c	t	t	t	a	a	a	c	a	c	g	g	g	a	c	c	t	c	c	c	c	c	a	a	c	g	a	c	c	c	t	c	c	c	g	a	t	a	g	t	c	a	c	g	c
DGRP822	t	c	g	g	c	t	t	t	a	a	a	c	a	c	g	g	g	a	c	c	t	c	c	c	c	c	a	a	c	g	a	c	c	c	t	c	c	c	g	a	t	a	g	t	c	a	c	g	c
DGRP280	t	c	g	g	c	t	t	t	a	a	a	c	a	c	g	g	g	a	c	c	t	c	c	c	c	c	a	a	c	g	a	c	c	c	t	c	c	c	g	a	t	a	g	t	c	a	c	g	c
DGRP338	t	c	g	t	c	t	c	t	g	g	a	c	a	c	g	a	a	a	c	c	t	c	c	t	c	c	a	c	c	g	g	t	m	c	t	c	c	c	g	a	t	g	g	t	c	a	c	a	c
DGRP535	t	c	g	g	c	t	t	t	a	a	a	c	a	c	g	g	g	a	c	c	t	c	c	c	c	c	a	a	c	g	a	c	c	c	t	c	c	c	g	a	t	a	g	t	c	a	c	g	c
DGRP374	t	c	g	g	c	t	t	t	a	a	a	c	a	c	g	g	g	a	c	c	t	c	c	c	c	c	a	a	c	g	a	c	c	c	t	c	c	c	g	a	t	a	g	t	c	a	c	g	c
DGRP882	t	c	g	g	c	t	t	t	a	a	a	c	a	c	g	g	g	a	c	c	t	c	c	c	c	c	a	a	c	g	a	c	c	c	t	c	c	c	g	a	t	a	g	t	c	a	c	g	c
DGRP383	t	c	g	g	c	t	t	t	a	a	a	c	a	c	g	g	g	a	c	c	t	c	c	c	c	c	a	a	c	g	a	c	c	c	t	c	c	c	g	a	t	a	g	t	c	a	c	g	c
DGRP461	t	c	g	g	c	t	t	t	a	a	a	c	a	c	g	g	g	a	c	c	t	c	c	c	c	c	a	a	c	g	a	c	c	c	t	c	c	c	g	a	t	a	g	t	c	a	c	g	c
DGRP796	t	c	g	g	c	t	t	t	a	a	a	c	a	c	g	g	g	a	c	c	t	c	c	c	c	c	a	a	c	g	a	c	c	c	t	c	c	c	g	a	t	a	g	t	c	a	c	g	c
DGRP859	t	c	g	g	c	t	t	t	a	a	a	c	a	c	g	g	g	a	c	c	t	c	c	c	c	c	a	a	c	g	a	c	c	c	t	c	c	c	g	a	t	a	g	t	c	a	c	g	c
DGRP861	t	c	g	t	c	t	t	t	a	a	a	c	a	c	g	g	g	a	c	c	t	c	c	c	c	c	a	a	c	g	a	c	c	c	t	c	c	c	g	a	t	a	g	t	c	a	c	g	c
DGRP360	t	c	g	g	c	t	t	t	a	a	a	c	a	c	g	g	g	a	c	c	t	c	c	c	c	c	a	a	c	g	a	c	c	c	t	c	c	c	g	a	t	a	g	t	c	a	c	g	c
DGRP818	t	c	g	g	c	t	t	t	a	a	a	c	a	c	g	g	g	a	c	c	t	c	c	c	c	c	a	a	c	g	a	c	c	c	t	c	c	c	g	a	t	a	g	t	c	a	c	g	c
DGRP738	t	c	g	t	c	t	t	t	a	a	a	c	a	c	g	g	g	a	c	c	t	c	c	c	c	c	a	a	c	g	a	c	c	c	t	c	c	c	g	a	t	a	g	t	c	a	c	g	c
DGRP181	t	c	g	t	c	t	t	t	a	a	a	c	a	c	g	g	g	a	c	c	t	c	c	c	c	c	a	a	c	g	a	c	c	c	t	c	c	c	g	a	t	a	g	t	c	a	c	g	c
DGRP335	t	c	g	t	c	t	c	t	g	g	a	c	a	c	g	a	a	a	c	c	t	c	c	t	c	c	a	c	c	g	g	t	c	c	t	c	c	c	g	a	t	g	g	t	c	a	c	a	c
DGRP802	t	c	g	g	c	t	t	t	a	a	a	c	a	c	g	g	g	a	c	c	t	c	c	c	c	c	a	a	c	g	a	c	c	c	t	c	c	c	g	a	t	a	g	t	c	a	c	g	c
DGRP707	t	c	g	g	c	t	t	t	a	a	a	c	a	c	g	g	g	a	c	c	t	c	c	c	c	c	a	a	c	g	a	c	c	c	t	c	c	c	g	a	t	a	g	t	c	a	c	g	c
DGRP142	t	c	g	g	c	t	t	t	a	a	a	c	a	c	g	g	g	a	c	c	t	c	c	c	c	c	a	a	c	g	a	c	c	c	t	c	c	c	g	a	t	a	g	t	c	a	c	g	c
DGRP365	t	c	g	g	c	t	t	t	a	a	a	c	a	c	g	g	g	a	c	c	t	c	c	c	c	c	a	a	c	g	a	c	c	c	t	c	c	c	g	a	t	a	g	t	c	a	c	g	c
DGRP837	t	c	g	g	c	t	t	t	a	a	a	c	a	c	g	g	g	a	c	c	t	c	c	c	c	c	a	a	c	g	a	c	c	c	t	c	c	c	g	a	t	a	g	t	c	a	c	g	c
DGRP75	t	c	g	g	c	t	t	t	a	a	a	c	a	c	g	g	g	a	c	c	t	c	c	c	c	c	a	a	c	g	a	c	c	c	t	c	y	c	g	a	t	a	g	t	c	m	c	g	c
DGRP890	t	c	g	g	c	t	t	t	a	a	a	c	a	c	g	g	g	a	c	c	t	c	c	c	c	c	a	a	c	g	a	c	c	c	t	c	c	c	g	a	t	a	g	t	c	a	c	g	c
DGRP783	t	c	g	g	c	t	t	t	a	a	a	c	a	c	g	g	g	a	c	c	t	c	c	c	c	c	a	a	c	g	a	c	c	c	t	c	c	c	g	a	t	a	g	t	c	a	c	g	c
DGRP513	t	c	g	g	c	t	t	t	a	a	a	c	a	c	g	g	g	a	c	c	t	c	c	c	c	c	a	a	c	g	a	c	c	c	t	c	c	c	g	a	t	a	g	t	c	a	c	g	c
DGRP136	t	c	g	g	c	t	t	t	a	a	a	c	a	c	g	g	g	a	c	c	t	c	c	c	c	c	a	a	c	g	a	c	c	c	t	c	c	c	g	a	t	a	g	t	c	a	c	g	c
DGRP306	t	c	g	g	c	t	t	t	a	a	a	c	a	c	g	g	g	a	c	c	t	c	c	c	c	c	a	a	c	g	a	c	c	c	t	c	c	c	g	a	t	a	g	t	c	a	c	g	c
DGRP153	t	c	g	g	c	t	t	t	a	a	a	c	a	c	g	g	g	a	c	c	t	c	c	c	c	c	a	a	c	g	a	c	c	c	t	c	c	c	g	a	t	a	g	t	y	a	c	g	c
DGRP805	t	c	g	g	c	t	t	t	a	a	a	c	a	c	g	g	g	a	c	c	t	c	c	c	c	c	a	a	c	g	a	c	c	c	t	c	c	c	g	a	t	a	g	t	c	a	c	g	c
DGRP320	t	c	g	g	c	t	t	t	a	a	a	c	a	c	g	g	g	a	c	c	t	c	c	c	c	c	a	a	c	g	a	c	c	c	t	c	c	c	g	a	t	a	g	t	c	a	c	g	c
DGRP705	t	c	g	g	c	t	t	t	a	a	a	c	a	c	g	g	g	a	c	c	t	c	c	c	c	c	a	a	c	g	a	c	c	c	t	c	c	c	g	a	t	a	g	t	c	a	c	g	c
DGRP716	t	c	g	g	c	t	t	t	a	a	a	c	a	c	g	g	g	a	c	c	t	c	c	c	c	c	a	a	c	g	a	c	c	c	t	c	c	c	g	a	t	a	g	t	c	a	c	g	c
DGRP370	t	c	g	g	c	t	t	t	a	a	a	c	a	c	g	g	g	a	c	c	t	c	c	c	c	c	a	a	c	g	a	c	c	c	t	c	c	c	g	a	t	a	g	t	c	a	c	g	c
DGRP149	t	c	g	g	c	t	t	t	a	a	a	c	a	c	g	g	g	a	c	c	t	c	c	c	c	c	a	a	c	g	a	c	c	c	t	c	c	c	g	a	t	a	g	t	c	a	c	g	c
DGRP887	t	c	g	g	c	t	t	t	a	a	a	c	a	c	g	g	g	a	c	c	t	c	c	c	c	c	a	a	c	g	a	c	c	c	t	c	c	c	g	a	t	a	g	t	c	a	c	g	c
DGRP646	t	c	g	g	c	t	t	t	a	a	a	c	a	c	g	g	g	a	c	c	t	c	c	c	c	c	a	a	c	g	a	c	c	c	t	c	c	c	g	a	t	a	g	t	c	a	c	g	c
DGRP589	k	c	g	g	c	t	t	t	a	a	a	c	a	c	g	g	g	a	c	c	t	c	c	c	c	c	a	a	c	g	a	c	c	c	t	c	c	c	g	a	t	a	g	t	c	a	c	g	c
DGRP804	t	c	g	g	c	t	t	t	a	a	a	c	a	c	g	g	g	a	c	c	t	c	c	c	c	c	a	a	c	g	a	c	c	c	t	c	c	c	g	a	t	a	g	t	c	a	c	g	c
DGRP721	t	c	g	g	c	t	t	t	a	a	a	c	a	c	g	g	g	a	c	c	t	c	c	c	c	c	a	a	c	g	a	c	c	c	t	c	c	c	g	a	t	a	g	t	c	a	c	g	c
DGRP737	t	c	g	g	c	t	t	t	a	a	a	c	a	c	g	g	g	a	c	c	t	c	c	c	c	c	a	a	c	g	a	c	c	c	t	c	c	c	g	a	t	a	g	t	c	a	c	g	c
DGRP318	t	c	g	g	c	t	t	t	a	a	a	c	a	c	g	g	g	a	c	c	t	c	c	c	c	c	a	a	c	g	a	c	c	c	t	c	c	c	g	a	t	a	g	t	c	a	c	g	c
DGRP362	t	c	g	g	c	t	t	t	a	a	a	c	a	c	g	g	g	a	c	c	t	c	c	c	c	c	a	a	c	g	a	c	c	c	t	c	c	c	g	a	t	a	g	t	c	a	c	g	c
DGRP761	t	c	g	g	c	t	t	t	a	a	a	c	a	c	g	g	g	a	c	c	t	c	c	c	c	c	a	a	c	g	a	c	c	c	t	c	c	c	g	a	t	a	g	t	c	a	c	g	c
DGRP892	t	c	g	g	c	t	t	t	a	a	a	c	a	c	g	g	g	a	c	c	t	c	c	c	c	c	a	a	c	g	a	c	c	c	t	c	c	c	g	a	t	a	g	t	c	a	c	g	c
DGRP897	t	c	g	g	c	t	t	t	a	a	a	c	a	c	g	g	g	a	c	c	t	c	c	c	c	c	a	a	c	g	a	c	c	c	t	c	c	c	g	a	t	a	g	t	c	a	c	g	c
DGRP712	t	c	g	g	c	t	t	t	a	a	a	c	a	c	g	g	g	a	c	c	t	c	c	c	c	c	a	a	c	g	a	c	c	c	t	c	c	c	g	a	t	a	g	t	c	a	c	g	c
DGRP176	t	c	g	g	c	t	t	t	a	a	a	c	a	c	g	g	g	a	c	c	t	c	c	c	c	c	a	a	c	g	a	c	c	c	t	c	c	c	g	a	t	a	g	t	c	a	c	g	c
DGRP398	t	c	g	g	c	y	t	t	a	a	a	c	w	c	g	g	g	a	c	c	t	c	c	c	c	c	a	a	c	g	a	c	c	c	t	c	c	c	g	a	t	a	g	t	c	a	c	g	c
DGRP591	t	c	g	g	c	t	t	t	a	a	a	c	a	c	g	g	g	a	c	c	t	c	c	c	c	c	a	a	c	g	a	c	c	c	t	c	c	c	g	a	t	a	g	t	c	a	c	g	c
DGRP440	t	c	g	g	c	t	t	t	a	a	a	c	a	c	g	g	g	a	c	c	t	c	c	c	c	c	a	a	c	g	a	c	c	c	t	c	c	c	g	a	t	a	g	t	c	a	c	g	c
DGRP380	t	c	g	g	c	t	t	t	a	a	a	c	a	c	g	g	g	a	c	c	t	c	c	c	c	c	a	a	c	g	a	c	c	c	t	c	c	c	g	a	t	a	g	t	c	a	c	g	c
DGRP727	t	c	g	g	c	t	t	t	a	a	a	c	a	c	g	g	g	a	c	c	t	c	c	c	c	c	a	a	c	g	a	c	c	c	t	c	c	c	g	a	t	a	g	t	c	a	c	g	c
RG11N-HE	t	c	g	t	c	t	t	t	a	a	a	c	a	c	g	g	g	a	c	c	t	c	c	c	c	c	a	a	c	g	a	c	c	c	t	c	c	c	g	a	t	a	g	t	c	a	c	g	c
RG32N-HE	t	c	g	t	c	t	t	c	a	a	a	c	a	c	g	g	g	a	c	c	t	c	c	c	c	c	a	a	c	g	a	c	c	c	t	c	c	c	g	a	t	a	g	t	c	a	c	g	c
RG18N-HE	t	c	g	t	t	t	t	t	a	a	a	c	a	c	g	g	g	a	c	c	t	c	c	c	c	c	g	a	c	g	a	c	c	c	t	c	c	c	g	a	t	a	g	t	c	a	c	g	c
RG24-HE	t	c	g	t	c	t	t	t	a	a	a	c	a	c	g	g	g	a	c	c	t	c	c	c	c	c	g	a	c	g	a	c	c	c	t	c	c	c	g	a	t	a	g	t	c	a	c	g	c
RG13N-HE	t	c	g	t	c	t	t	t	a	a	a	c	a	c	g	g	g	a	c	c	t	c	c	c	c	c	a	a	c	g	a	c	c	c	t	c	c	c	g	a	t	a	g	t	c	a	c	g	c
ZS37-HE	t	c	g	t	c	t	t	t	a	a	a	c	a	c	g	g	g	a	c	c	t	c	c	c	c	c	g	a	c	g	a	c	c	c	t	c	c	c	g	a	t	a	g	t	c	a	c	g	c
KR7-HE	t	c	g	t	c	t	t	t	a	a	a	c	a	c	g	g	g	a	c	c	t	c	c	c	c	c	a	a	c	g	a	c	c	c	t	c	c	c	g	a	t	a	g	t	c	a	c	g	c
RG35-HE	t	y	g	t	c	t	t	t	a	a	a	c	a	c	s	g	g	g	c	c	t	c	c	c	c	c	a	a	c	r	a	c	c	c	t	c	c	c	g	a	t	a	g	t	c	a	c	g	c
ZI261-HE	t	c	g	t	c	t	t	t	a	a	a	c	a	c	g	g	g	a	c	c	t	c	c	c	c	c	a	a	c	g	a	c	c	c	t	c	c	c	g	a	t	a	g	t	c	a	c	g	c
RG37N-HE	t	c	g	t	c	t	t	t	a	a	a	c	a	c	g	g	g	a	c	c	t	c	c	c	c	c	a	a	c	g	a	c	c	c	t	c	c	c	g	a	t	a	g	t	c	a	c	g	c
GA145-HE	t	c	g	t	c	t	t	t	a	a	a	c	a	c	g	g	g	a	c	c	t	c	c	c	c	c	a	a	c	g	a	c	c	c	t	c	c	c	g	a	t	a	g	t	c	a	c	g	c
RG33-HE	t	c	g	t	c	t	t	t	a	a	a	c	a	c	g	g	g	a	c	c	t	c	c	c	c	c	g	a	c	g	a	c	c	c	t	c	c	c	g	a	t	a	g	t	c	a	c	g	c
RG10-HE	t	c	g	t	c	t	t	t	a	a	a	c	a	c	g	g	g	a	c	c	t	c	c	c	c	c	a	a	c	g	a	c	c	c	y	c	c	c	g	a	t	a	g	t	c	a	c	g	c
SP221-HE	t	c	g	t	c	t	t	t	a	a	a	c	a	c	g	g	g	a	c	c	t	c	c	c	c	c	a	a	c	g	a	c	c	c	t	c	c	c	g	a	t	a	g	t	c	a	c	g	c
KR4N-HE	t	c	g	t	c	t	t	t	a	a	a	c	a	c	g	g	g	a	c	c	t	c	c	c	c	c	g	a	c	g	a	c	c	c	t	c	c	c	g	a	t	a	g	t	c	a	c	g	c
KN20N-HE	t	c	g	t	c	t	t	t	a	a	a	c	a	c	g	g	g	a	c	c	t	c	c	c	c	c	g	a	c	g	a	c	c	c	t	c	c	c	g	a	t	a	g	t	c	a	c	g	c
ZO12-HE	t	c	g	t	c	t	t	t	a	a	a	c	a	c	g	g	g	a	c	c	t	c	c	c	c	c	g	a	c	g	a	c	c	c	t	c	c	c	g	a	t	a	c	t	c	a	c	g	c
SP254-HE	t	c	g	t	c	t	t	t	a	a	a	c	a	c	g	g	g	a	c	c	t	c	c	c	c	c	a	a	c	g	a	c	c	c	t	c	c	c	g	a	t	a	g	t	c	a	c	g	c
UG19-HE	t	c	g	t	c	t	t	t	a	a	a	c	a	c	g	g	g	a	c	c	t	c	c	c	c	c	g	a	c	g	a	c	c	c	t	c	c	c	g	a	t	a	g	t	c	a	c	g	c
RG25-HE	t	c	g	t	c	t	t	t	a	a	a	c	a	c	g	g	g	a	c	c	t	c	c	c	c	c	a	a	c	g	a	c	c	c	t	c	c	c	g	a	t	a	g	t	c	a	c	g	c
ZS11-HE	t	c	g	t	c	t	t	t	a	a	a	c	a	c	g	g	g	a	c	c	t	c	c	c	c	c	a	a	c	g	a	c	c	c	t	c	c	c	g	a	t	a	g	t	c	a	c	g	c
CO14	t	c	k	t	c	t	t	t	a	a	a	c	a	c	g	g	g	a	c	c	t	c	c	c	c	c	a	a	c	g	a	c	c	c	t	c	c	c	g	a	t	a	g	t	c	a	c	g	c
KT1-HE	t	c	g	t	c	t	t	t	a	a	a	c	a	c	g	g	g	a	c	c	t	c	c	c	c	c	a	a	c	g	a	c	c	c	t	c	c	c	g	a	t	a	g	t	c	a	t	g	c
SP173-HE	t	c	g	t	c	t	t	t	a	a	a	c	a	c	g	g	g	a	c	c	t	c	c	c	c	c	a	a	c	g	a	c	c	c	t	c	c	c	g	a	t	a	g	t	c	a	c	g	c
ZI268-HE	t	c	g	t	c	t	t	t	a	a	a	c	a	c	g	g	g	a	c	c	t	c	c	c	c	c	a	a	c	g	a	c	c	c	t	c	c	c	g	a	t	a	g	t	c	a	c	g	c
RG36-HE	t	c	g	t	c	t	t	t	a	a	a	c	a	c	g	g	g	a	c	c	t	c	c	c	c	c	a	a	c	g	a	c	c	c	t	c	c	c	g	a	t	a	g	t	c	a	c	g	c
GA160-HE	t	c	g	t	c	t	t	t	a	a	a	c	a	c	g	g	g	a	c	c	t	c	c	c	c	c	a	a	c	g	a	c	c	c	t	c	c	c	g	a	t	a	g	t	c	a	c	g	c
KR42-HE	t	c	g	t	c	t	t	t	a	a	a	c	a	c	g	g	g	a	c	c	t	c	c	c	c	c	a	a	c	g	a	c	c	c	t	c	c	c	g	a	t	a	g	t	c	a	t	g	c
RG15-HE	t	c	g	t	c	t	t	t	a	a	a	c	a	c	g	g	g	g	c	c	t	c	c	c	c	c	a	a	c	g	a	c	c	c	t	c	c	c	g	a	t	a	g	t	c	a	c	g	c
RG28-HE	t	c	g	t	c	t	t	t	a	a	a	c	a	c	g	g	g	a	c	t	t	c	c	c	c	c	a	a	c	g	a	c	c	c	t	c	c	c	g	a	t	a	g	t	c	a	c	g	c
EZ5N-HE	t	c	g	t	c	t	t	t	a	a	a	c	a	c	g	g	g	a	c	c	t	c	c	c	c	c	a	a	c	g	a	c	c	c	t	c	c	c	g	a	t	a	g	t	c	a	t	g	c
ZS56-HE	t	c	g	t	c	t	t	t	a	a	a	c	a	c	g	g	g	a	c	c	t	c	c	c	c	c	g	a	c	g	a	c	c	c	t	c	c	c	g	a	t	a	g	t	c	a	c	g	c
KT6-HE	t	c	g	t	c	t	t	t	a	a	a	c	a	c	g	g	g	a	c	c	t	c	c	c	c	c	a	a	c	g	a	c	c	c	t	c	c	c	g	a	t	a	g	t	c	a	c	g	c
CO13N	t	c	g	t	c	t	t	t	a	a	a	c	a	c	g	g	g	a	c	c	t	c	c	c	c	c	g	a	c	g	a	c	c	c	t	c	c	c	g	a	t	a	g	t	c	a	c	g	c
KN34-HE	t	c	g	t	c	t	t	t	a	a	a	c	a	c	g	g	g	a	c	c	t	c	c	c	c	c	a	a	c	g	a	c	c	c	t	c	c	c	g	g	t	a	g	t	c	a	c	g	c
RG9-HE	t	c	g	t	c	t	t	t	a	a	a	c	a	c	g	g	g	a	c	c	t	c	c	c	c	c	g	a	c	g	a	c	c	c	t	c	c	c	g	a	t	a	g	t	c	a	c	g	c
RG34-HE	t	c	g	t	c	t	t	t	a	a	a	c	a	c	g	g	g	a	c	c	t	c	c	c	c	c	g	a	c	g	a	c	c	c	t	c	c	c	g	a	t	a	g	y	c	a	c	g	c
CO2	t	c	g	t	c	t	t	t	a	a	a	c	a	c	g	g	g	a	t	c	t	c	c	c	c	c	a	a	c	g	a	c	c	c	t	c	c	c	g	a	t	a	g	t	c	a	c	g	c
ZI468-HE	t	c	g	t	c	t	t	t	a	a	a	c	a	c	g	g	g	a	c	c	t	c	c	c	c	c	a	a	c	g	a	c	c	c	t	c	c	c	g	a	t	a	g	t	c	a	c	g	c
KR39-HE	t	c	g	t	c	t	t	t	a	a	a	c	a	c	g	g	g	a	c	c	t	c	c	c	c	c	a	a	c	g	a	c	c	c	t	c	c	c	g	a	t	a	g	t	c	a	c	g	c
SP241-HE	t	c	g	t	c	t	t	t	a	a	a	c	a	c	g	g	g	a	c	c	t	c	c	c	c	c	a	a	c	g	a	c	c	c	t	c	c	c	g	a	t	a	g	t	c	a	c	g	c
RG3-HE	t	c	g	t	c	t	t	t	a	a	a	c	a	c	g	g	g	a	c	c	t	c	c	c	c	c	g	a	c	g	a	c	c	c	t	c	c	c	g	a	t	a	g	t	c	a	c	g	c
ZL130-HE	t	c	g	t	c	t	t	t	a	a	a	c	a	c	g	g	g	a	c	c	t	c	c	c	c	c	a	a	c	g	a	c	c	c	t	c	c	c	g	a	t	a	g	t	c	a	c	g	c
EZ25-HE	t	c	g	t	c	t	t	t	a	a	a	c	a	c	g	g	g	a	c	c	t	c	c	c	c	c	a	a	c	g	a	c	c	c	t	c	c	c	g	a	t	a	g	t	c	a	c	g	c
CO10N	t	c	g	t	c	t	t	t	a	a	a	c	a	c	g	g	g	a	c	c	t	c	c	c	c	c	a	a	c	g	a	c	c	c	t	c	c	c	g	a	t	a	g	t	c	a	c	g	c
GA191-HE	t	c	g	t	c	t	t	t	a	a	a	c	a	c	g	g	g	a	c	c	t	c	c	c	c	c	a	a	c	g	a	c	c	c	t	c	c	c	g	a	t	a	g	t	c	a	c	g	c
KN133N-HE	t	c	g	t	c	t	t	t	a	a	a	c	a	c	g	g	g	a	c	c	t	c	c	c	c	c	g	a	c	g	a	c	c	c	t	c	c	c	g	a	t	a	g	t	c	a	c	g	c
FR310-HE	t	c	g	t	c	t	t	t	a	a	a	c	a	c	g	g	g	a	c	c	t	c	c	c	t	c	a	a	c	g	a	c	c	c	t	c	c	c	g	a	t	a	g	t	c	a	c	g	c
CO16	t	c	g	t	c	t	t	t	a	a	a	c	a	c	g	g	g	a	c	c	t	c	c	c	c	c	a	a	c	g	a	c	c	c	t	c	c	c	a	a	t	a	g	t	c	a	c	g	y
UM118-HE	t	c	g	t	c	t	t	t	a	a	a	c	a	c	g	g	g	a	c	c	t	c	c	c	c	c	a	a	c	g	a	c	c	m	t	c	c	c	g	a	t	a	g	t	c	a	c	g	c
EZ2-HE	t	c	g	t	c	t	t	t	a	a	g	c	a	c	g	g	g	a	c	c	t	c	c	c	c	c	a	a	c	g	g	c	c	c	t	c	c	c	g	a	t	a	g	t	c	a	c	g	c
EZ9N-HE	t	c	g	t	c	t	t	t	a	a	a	c	a	c	g	g	g	a	c	c	t	c	c	c	c	c	a	a	c	g	a	c	c	c	t	c	c	c	g	a	t	a	g	t	c	a	c	g	c
ZO65-HE	t	c	g	t	c	t	t	t	a	a	a	c	a	c	g	g	g	a	c	c	t	c	c	c	c	c	a	a	c	g	a	c	c	c	t	c	c	c	g	a	t	a	g	t	c	a	c	g	c
RG39-HE	t	c	g	t	c	t	t	t	a	a	a	c	a	c	g	g	g	a	c	c	t	c	c	c	c	c	g	a	c	g	a	c	c	c	t	c	c	c	g	a	y	a	g	t	c	a	c	g	c
ED3	t	c	g	t	c	t	t	t	a	a	g	c	a	c	g	g	g	a	c	c	t	c	c	c	c	c	a	a	c	g	g	c	c	c	t	c	c	c	g	a	t	a	g	t	c	a	c	g	c
RG19-HE	t	c	g	t	c	t	t	t	a	a	a	c	a	c	g	g	g	a	c	c	t	c	c	c	c	c	g	a	c	g	a	c	c	c	t	c	c	c	g	a	t	a	g	t	c	a	c	g	c
TZ10-HE	t	c	g	t	c	t	t	t	a	a	a	c	a	c	g	g	g	a	c	c	t	c	c	c	c	c	a	a	c	g	a	c	c	c	t	c	c	c	g	a	t	a	g	t	c	a	c	g	c
UG7-HE	t	c	g	t	c	t	t	t	a	a	a	c	a	c	g	g	g	a	c	c	t	c	c	c	c	c	g	a	g	g	a	c	c	c	t	c	c	c	g	a	t	a	g	t	c	a	c	g	c
RG2-HE	t	c	g	t	c	t	t	t	a	a	a	c	a	c	g	g	g	a	c	c	t	c	c	c	c	c	a	a	c	g	a	c	c	c	t	c	c	c	g	a	t	a	g	t	c	a	c	g	c
ED2	t	c	g	t	c	t	t	t	a	a	g	y	a	t	g	g	g	a	c	c	t	c	c	c	c	c	a	a	c	g	g	c	c	c	t	c	c	c	g	a	t	a	g	t	c	a	c	g	c
SP235-HE	t	c	g	t	c	t	t	t	a	a	a	c	a	c	g	g	g	a	c	c	t	c	c	c	c	c	a	a	c	g	a	c	c	c	t	c	c	c	g	a	t	a	g	t	c	a	c	g	c
TZ14-HE	t	c	g	t	c	t	t	t	a	a	a	c	a	c	g	g	g	a	c	c	t	c	c	c	c	c	g	a	c	g	a	c	c	c	t	c	c	c	g	a	t	a	g	t	c	a	c	g	c
FR14-HE	t	c	g	t	c	t	t	t	a	a	a	c	a	c	g	g	g	a	c	c	t	c	c	c	c	c	a	a	c	g	a	c	c	c	t	c	c	c	g	a	t	a	g	t	c	a	c	g	c
RC1-HE	t	c	g	t	c	t	t	t	a	a	a	c	a	c	g	g	g	a	c	c	t	c	c	c	c	c	g	a	c	g	a	c	c	c	t	c	c	c	g	a	t	a	g	t	c	a	c	g	c
RG7-HE	t	c	g	t	c	t	t	t	a	a	a	c	a	c	g	g	g	a	c	c	t	c	c	c	c	c	a	a	c	g	a	c	c	c	t	c	c	c	g	a	t	a	g	t	c	a	c	g	c
UG28N_HE	t	c	g	t	c	t	t	t	a	a	a	c	a	c	g	g	g	a	c	c	t	c	c	c	c	c	g	a	c	g	a	c	c	c	t	c	c	c	g	a	t	a	g	t	c	a	c	g	c
SP188-HE	t	c	g	t	c	t	t	t	a	a	a	c	a	c	g	g	g	a	c	c	t	c	c	c	c	c	a	a	c	g	a	c	c	c	t	c	c	c	g	a	t	a	g	t	c	a	c	g	c
SP80-HE	t	c	g	t	c	t	t	t	a	a	a	c	a	c	g	g	g	a	c	c	t	c	c	c	c	c	a	a	c	g	a	c	c	c	t	c	c	c	g	a	t	a	g	t	c	a	c	g	c
RG21N-HE	t	c	g	t	c	t	t	t	a	a	a	c	a	c	g	g	g	a	c	c	t	c	c	c	c	c	a	a	c	g	a	c	c	c	t	t	c	c	g	a	t	a	g	t	c	a	c	g	c
UG5N-HE	t	c	g	t	c	t	t	t	a	a	a	c	a	c	g	g	g	a	c	c	t	c	c	c	c	c	g	a	c	g	a	c	c	c	t	c	c	c	g	a	t	a	g	t	c	a	c	g	c
ED5N-HE	t	c	g	t	c	t	t	t	a	a	a	c	a	c	g	g	g	a	c	c	t	c	c	c	c	c	a	a	c	g	a	c	c	c	t	c	c	c	g	a	t	a	g	t	c	a	c	g	c
RC5-HE	t	c	g	t	c	t	t	t	a	a	a	c	a	c	g	g	g	a	c	c	t	c	c	c	c	c	a	a	c	g	a	c	c	c	t	c	c	c	g	a	t	a	g	t	c	a	c	g	c
GA125-HE	t	c	g	t	c	t	t	t	a	a	a	c	a	c	g	g	g	a	c	c	t	c	t	c	c	t	a	a	c	g	a	c	c	c	t	c	c	c	g	a	t	a	g	t	c	a	c	g	c
RG6N-HE	t	c	g	t	c	t	t	t	a	a	a	c	a	c	g	g	g	a	c	c	t	c	c	c	c	c	g	a	c	g	a	c	c	c	t	c	c	c	g	a	t	a	g	t	c	a	c	g	c
CO1	t	c	g	t	c	t	t	t	a	a	a	c	a	c	g	g	g	a	c	c	t	c	c	c	c	c	a	a	c	g	a	c	c	c	t	c	c	c	g	a	t	a	g	t	c	a	c	g	c
RG5-HE	t	c	g	t	c	t	t	t	a	a	a	c	a	c	g	g	g	a	c	c	t	c	c	c	c	c	a	a	c	g	a	c	c	c	t	c	c	y	g	a	t	a	g	t	c	a	c	g	c
NG6N-HE	t	c	g	t	c	t	t	t	a	a	a	c	a	c	g	g	g	a	c	c	t	c	c	c	c	c	g	a	c	g	a	c	c	c	t	c	c	c	g	a	t	a	g	t	c	a	c	g	c
UM37-HE	t	c	g	t	c	t	t	t	a	a	a	c	a	c	g	g	g	a	c	c	t	c	c	c	c	c	a	a	c	g	a	c	c	c	t	c	c	c	g	a	t	a	g	t	c	a	c	g	c
RG22-HE	t	c	g	t	c	t	t	t	a	a	a	c	a	c	g	g	g	a	c	c	t	c	c	c	c	c	g	a	c	g	a	c	c	c	t	c	c	c	g	a	t	a	g	t	c	a	c	g	c
CO9N	t	c	g	t	c	t	t	t	a	a	a	c	a	c	g	g	g	a	c	c	t	c	c	c	c	c	g	a	c	g	a	c	c	c	t	c	c	c	g	a	t	a	g	t	c	a	c	g	c
UM526-HE	t	c	g	t	c	t	t	t	a	a	a	c	a	c	g	g	g	a	c	c	t	c	c	c	c	c	a	a	c	g	a	c	c	c	t	c	c	c	g	a	t	a	g	t	c	a	c	g	c
ED6N-HE	t	c	g	t	c	t	t	t	a	a	g	c	a	c	g	g	g	a	c	c	t	c	c	c	c	c	a	a	c	g	g	c	c	c	t	c	c	c	g	a	t	a	g	t	c	a	c	g	c
ED10N	t	c	g	t	c	t	t	t	a	a	g	c	a	c	g	g	g	a	c	c	c	c	c	c	c	c	a	a	c	g	g	c	c	c	t	c	c	c	g	a	t	a	g	t	c	a	c	g	c
RG38N-HE	t	c	g	t	c	t	t	t	a	a	a	c	a	c	g	g	g	a	c	c	t	c	c	c	c	c	a	a	c	g	a	c	c	c	t	c	c	c	g	a	t	a	g	t	c	a	c	g	c
ZI91-HE	t	c	g	t	c	t	t	t	a	a	a	c	a	c	g	g	g	a	c	c	t	c	c	c	c	c	a	a	c	g	a	c	c	c	t	c	c	c	g	a	t	a	g	t	c	a	c	g	c
RG4N-HE	t	c	g	t	c	t	t	t	a	a	a	c	a	c	g	g	g	a	c	c	t	c	c	c	c	c	g	a	c	g	a	c	c	c	t	c	c	c	g	a	t	a	g	t	c	a	c	g	c
CK2-HE	t	c	g	t	c	t	t	t	a	a	a	c	a	c	g	g	g	a	c	c	t	c	c	c	c	c	a	a	c	g	a	c	c	c	t	c	c	c	g	a	t	a	g	t	c	a	c	g	c
KN6-HE	t	c	g	t	c	t	t	t	a	a	a	c	a	c	g	g	g	a	c	c	t	c	c	c	c	c	a	a	c	g	a	c	c	c	t	c	c	c	g	a	t	a	g	t	c	a	t	g	c
[truncated: 673 more columns]
